# Supplementary material for: Differential longitudinal establishment of human fecal bacterial communities in germ-free porcine and murine models
Source: Commun Biol. 2020 Dec 11;3:760. doi: 10.1038/s42003-020-01477-0 (PMC7733510; doi:10.1038/s42003-020-01477-0)
Supplement: Supplementary file 3 — Supplementary Data 1 [file 42003_2020_1477_MOESM3_ESM.xlsx]

## Sheet: Donor_1
ASV_ID	Donors		Mice		Piglets		Taxonomy
	Mean abundance	SD	Mean abundance	SD	Mean abundance	SD
ASV_1011	0.0995	0.0023	0.1663	0.1047	0.0309	0.0346	Bacteria;Bacteroidetes;Bacteroidia;Bacteroidales;Bacteroidaceae;Bacteroides;vulgatus
ASV_1014	0.0162	0.001	0.0271	0.0175	0.0047	0.0061	Bacteria;Bacteroidetes;Bacteroidia;Bacteroidales;Bacteroidaceae;Bacteroides;vulgatus
ASV_1976	0.0873	0.0101	0.016	0.0353	0.0725	0.0513	Bacteria;Proteobacteria;Gammaproteobacteria;Enterobacterales;Enterobacteriaceae;Klebsiella;NA
ASV_1977	0.04	0.0067	0.0033	0.0048	0.0135	0.0198	Bacteria;Proteobacteria;Gammaproteobacteria;Enterobacterales;Enterobacteriaceae;Citrobacter;NA
ASV_2161	0.317	0.0408	0.1365	0.0466	0.0159	0.0238	Bacteria;Firmicutes;Bacilli;Erysipelotrichales;Erysipelatoclostridiaceae;Erysipelatoclostridium;ramosum
ASV_2167	0.0168	0.0068	0.0047	0.0065	0.0003	0.0014	Bacteria;Firmicutes;Bacilli;Erysipelotrichales;Erysipelatoclostridiaceae;Erysipelatoclostridium;NA
ASV_264	0.0042	0.0018	0.0159	0.0081	0.004	0.0047	Bacteria;Firmicutes;Clostridia;Lachnospirales;Lachnospiraceae;Lachnoclostridium;NA
ASV_265	0.0064	0.0004	0.02	0.0103	0.0052	0.0055	Bacteria;Firmicutes;Clostridia;Lachnospirales;Lachnospiraceae;Lachnoclostridium;NA
ASV_267	0.0206	0.0017	0.0355	0.0175	0.0114	0.0088	Bacteria;Firmicutes;Clostridia;Lachnospirales;Lachnospiraceae;Lachnoclostridium;NA
ASV_268	0.0039	0.0012	0.0154	0.0077	0.0038	0.0044	Bacteria;Firmicutes;Clostridia;Lachnospirales;Lachnospiraceae;Lachnoclostridium;NA
ASV_2848	0.0009	0.0005	0.0109	0.0192	0.0021	0.0049	Bacteria;Firmicutes;Clostridia;Clostridiales;Clostridiaceae;Clostridium_sensu_stricto_1;butyricum
ASV_3368	0.0008	0.0005	0.0023	0.001	0.0015	0.0012	Bacteria;Firmicutes;Clostridia;Oscillospirales;Ruminococcaceae;Incertae_Sedis;NA
ASV_350	0.0115	0.0036	0	0	0	0	Bacteria;Firmicutes;Bacilli;Lactobacillales;Streptococcaceae;Streptococcus;NA
ASV_353	0.0094	0.0011	0	0	0	0	Bacteria;Firmicutes;Bacilli;Lactobacillales;Streptococcaceae;Streptococcus;NA
ASV_354	0.0024	0.0004	0	0	0	0	Bacteria;Firmicutes;Bacilli;Lactobacillales;Streptococcaceae;Streptococcus;NA
ASV_3778	0.045	0.0347	0.0081	0.0071	0.0084	0.0117	Bacteria;Actinobacteriota;Actinobacteria;Bifidobacteriales;Bifidobacteriaceae;Bifidobacterium;bifidum
ASV_3799	0.0013	0.0006	0	0	0	0	Bacteria;Actinobacteriota;Actinobacteria;Actinomycetales;Actinomycetaceae;Actinomyces;NA
ASV_3975	0.0069	0.0032	0.0048	0.0027	0.0005	0.0006	Bacteria;Actinobacteriota;Coriobacteriia;Coriobacteriales;Eggerthellaceae;Eggerthella;lenta
ASV_4508	0.0006	0.0002	0.0024	0.0033	0.0166	0.0127	Bacteria;Firmicutes;Negativicutes;Veillonellales-Selenomonadales;Veillonellaceae;Veillonella;NA
ASV_5452	0.0648	0.0053	0.1622	0.086	0.0618	0.0503	Bacteria;Bacteroidetes;Bacteroidia;Bacteroidales;Bacteroidaceae;Bacteroides;uniformis
ASV_5969	0.0032	0.0002	0	0	0.0153	0.0095	Bacteria;Firmicutes;Clostridia;Oscillospirales;Oscillospiraceae;Flavonifractor;plautii
ASV_5998	0.047	0.0085	0.0026	0.011	0.0062	0.0123	Bacteria;Firmicutes;Clostridia;Lachnospirales;Lachnospiraceae;NA;NA
ASV_5999	0.0042	0.0015	0.0033	0.0028	0	0	Bacteria;Firmicutes;Clostridia;Lachnospirales;Lachnospiraceae;NA;NA
ASV_6000	0.0025	0.0002	0.002	0.0023	0	0	Bacteria;Firmicutes;Clostridia;Lachnospirales;Lachnospiraceae;NA;NA
ASV_6003	0.1308	0.0178	0.1511	0.0752	0.0195	0.0337	Bacteria;Firmicutes;Clostridia;Lachnospirales;Lachnospiraceae;NA;NA
ASV_6008	0.0455	0.0043	0.0024	0.0103	0.0054	0.011	Bacteria;Firmicutes;Clostridia;Lachnospirales;Lachnospiraceae;Lachnoclostridium;NA

## Sheet: Donor_2
ASV_ID	Donors		Mice		Piglets		Taxonomy
	Mean abundance	SD	Mean abundance	SD	Mean abundance	SD
ASV_1015	0.0461	0.0062	0.0733	0.0373	0.0726	0.0263	Bacteria;Bacteroidetes;Bacteroidia;Bacteroidales;Bacteroidaceae;Bacteroides;NA
ASV_110	0.0023	0.0011	0.0018	0.0063	0.0025	0.0035	Bacteria;Firmicutes;Clostridia;Lachnospirales;Lachnospiraceae;NA;NA
ASV_118	0.0195	0.0026	0	0	0.001	0.0027	Bacteria;Firmicutes;Clostridia;Lachnospirales;Lachnospiraceae;Agathobacter;NA
ASV_133	0.0042	0.0006	0	0	0.0001	0.0002	Bacteria;Firmicutes;Clostridia;Lachnospirales;Lachnospiraceae;Lachnospiraceae_UCG-004;NA
ASV_139	0.0023	0.0011	0.002	0.002	0.0049	0.0043	Bacteria;Firmicutes;Clostridia;Lachnospirales;Lachnospiraceae;UC5-1-2E3;NA
ASV_1749	0.0144	0.0017	0.0241	0.0127	0.0515	0.0322	Bacteria;Firmicutes;Negativicutes;Acidaminococcales;Acidaminococcaceae;Phascolarctobacterium;faecium
ASV_1908	0.006	0.0015	0.0002	0.0008	0.0241	0.0229	Bacteria;Firmicutes;Clostridia;Lachnospirales;Lachnospiraceae;Blautia;NA
ASV_2041	0.013	0.0018	0	0	0	0	Bacteria;Proteobacteria;Gammaproteobacteria;Pasteurellales;Pasteurellaceae;Haemophilus;NA
ASV_2060	0.0025	0.0006	0.0117	0.0059	0.0158	0.018	Bacteria;Desulfobacterota;Desulfovibrionia;Desulfovibrionales;Desulfovibrionaceae;Bilophila;wadsworthia
ASV_2161	0.0008	0.0006	0.0135	0.0183	0.0018	0.0019	Bacteria;Firmicutes;Bacilli;Erysipelotrichales;Erysipelatoclostridiaceae;Erysipelatoclostridium;ramosum
ASV_227	0.0015	0.0005	<0.0001	0.0001	0.0128	0.0127	Bacteria;Firmicutes;Bacilli;Erysipelotrichales;Erysipelotrichaceae;Turicibacter;sanguinis
ASV_2323	0.0018	0.0006	0.0011	0.001	0.016	0.009	Bacteria;Firmicutes;Clostridia;Oscillospirales;Oscillospiraceae;Oscillibacter;NA
ASV_2377	0.0022	0.0003	0	0	0.0039	0.0052	Bacteria;Firmicutes;Clostridia;Oscillospirales;Oscillospiraceae;Colidextribacter;NA
ASV_2464	0.0004	0.0001	0	0	0.0017	0.0023	Bacteria;Firmicutes;Clostridia;Oscillospirales;Ruminococcaceae;NA;NA
ASV_2641	0.0026	0.001	0	0	0.0032	0.0048	Bacteria;Firmicutes;Clostridia;Peptostreptococcales-Tissierellales;Peptostreptococcaceae;Romboutsia;NA
ASV_2654	0.0051	0.0015	0	0	0.0092	0.0065	Bacteria;Firmicutes;Clostridia;Peptostreptococcales-Tissierellales;Peptostreptococcaceae;Intestinibacter;bartlettii
ASV_2789	0.0113	0.0014	0	0	0.0019	0.004	Bacteria;Firmicutes;Bacilli;Erysipelotrichales;Erysipelatoclostridiaceae;Erysipelotrichaceae_UCG-003;bacterium
ASV_2881	0.0053	0.0011	0.0013	0.0055	0.0191	0.0106	Bacteria;Firmicutes;Clostridia;Clostridiales;Clostridiaceae;Clostridium_sensu_stricto_1;NA
ASV_2894	0.0289	0.0074	<0.0001	0.0001	0.0002	0.0003	Bacteria;Firmicutes;Clostridia;Clostridiales;Clostridiaceae;Clostridium_sensu_stricto_1;NA
ASV_2973	0.0231	0.0023	0.0118	0.0057	0.0172	0.0097	Bacteria;Proteobacteria;Gammaproteobacteria;Burkholderiales;Sutterellaceae;Parasutterella;excrementihominis
ASV_3233	0.0309	0.0032	0	0	0.0017	0.0029	Bacteria;Firmicutes;Clostridia;Oscillospirales;Ruminococcaceae;Faecalibacterium;prausnitzii
ASV_3236	0.0988	0.0101	0	0	0.0079	0.0159	Bacteria;Firmicutes;Clostridia;Oscillospirales;Ruminococcaceae;Faecalibacterium;NA
ASV_3279	0.0633	0.0112	0.0004	0.0008	0.0149	0.0174	Bacteria;Firmicutes;Clostridia;Oscillospirales;Ruminococcaceae;Subdoligranulum;NA
ASV_3350	0.0071	0.0015	0	0	0.0315	0.0155	Bacteria;Firmicutes;Clostridia;Oscillospirales;Ruminococcaceae;Ruminococcus;bromii
ASV_3359	0.0007	0.0004	0	0	0.0001	0.0002	Bacteria;Firmicutes;Clostridia;Oscillospirales;Ruminococcaceae;Incertae_Sedis;NA
ASV_353	0.0167	0.0037	0	0	0.0014	0.0018	Bacteria;Firmicutes;Bacilli;Lactobacillales;Streptococcaceae;Streptococcus;NA
ASV_354	0.0054	0.0024	0	0	0	0	Bacteria;Firmicutes;Bacilli;Lactobacillales;Streptococcaceae;Streptococcus;NA
ASV_3543	0.0042	0.0008	0.0012	0.0017	0.0025	0.0036	Bacteria;Firmicutes;Clostridia;Oscillospirales;Butyricicoccaceae;Butyricicoccus;faecihominis
ASV_3643	0.0037	0.0007	0.0003	0.0004	0.0022	0.0016	Bacteria;Firmicutes;Clostridia;Monoglobales;Monoglobaceae;Monoglobus;NA
ASV_3671	0.0004	0.0004	0	0	0	0	Bacteria;Firmicutes;Clostridia;Peptostreptococcales-Tissierellales;Peptostreptococcales-Tissierellales_fa;Fenollaria;NA
ASV_3767	0.0191	0.0085	0.0354	0.0341	0.0093	0.0193	Bacteria;Actinobacteriota;Actinobacteria;Bifidobacteriales;Bifidobacteriaceae;Bifidobacterium;NA
ASV_3772	0.0518	0.0216	0.027	0.0516	0.0115	0.0185	Bacteria;Actinobacteriota;Actinobacteria;Bifidobacteriales;Bifidobacteriaceae;Bifidobacterium;NA
ASV_3778	0.0098	0.0024	0	0	0.0012	0.0043	Bacteria;Actinobacteriota;Actinobacteria;Bifidobacteriales;Bifidobacteriaceae;Bifidobacterium;bifidum
ASV_3975	0.0016	0.0006	0.0009	0.0012	0.0003	0.0006	Bacteria;Actinobacteria;Coriobacteriia;Coriobacteriales;Eggerthellaceae;Eggerthella;lenta
ASV_4502	0.0022	0.0001	0	0	0	0	Bacteria;Firmicutes;Negativicutes;Veillonellales-Selenomonadales;Veillonellaceae;Veillonella;NA
ASV_524	0.0009	0.0007	0.0027	0.0019	0.0016	0.0037	Bacteria;Firmicutes;Clostridia;Lachnospirales;Lachnospiraceae;NA;NA
ASV_5251	0.0083	0.0012	0.0023	0.0018	0.0139	0.0111	Bacteria;Bacteroidetes;Bacteroidia;Bacteroidales;Rikenellaceae;Alistipes;putredinis
ASV_5395	0.0069	0.0012	0.0934	0.0402	0.0308	0.01	Bacteria;Bacteroidetes;Bacteroidia;Bacteroidales;Tannerellaceae;Parabacteroides;distasonis
ASV_54	0.0073	0.0028	0	0	0.0018	0.0021	Bacteria;Firmicutes;Clostridia;Lachnospirales;Lachnospiraceae;Blautia;massiliensis
ASV_5462	0.0292	0.0046	0.0245	0.0175	0.0259	0.0215	Bacteria;Bacteroidetes;Bacteroidia;Bacteroidales;Bacteroidaceae;Bacteroides;NA
ASV_5464	0.0039	0.0002	0.0201	0.0145	0.0209	0.0072	Bacteria;Bacteroidetes;Bacteroidia;Bacteroidales;Bacteroidaceae;Bacteroides;NA
ASV_5470	0.0113	0.0014	0.0577	0.032	0.0556	0.0247	Bacteria;Bacteroidetes;Bacteroidia;Bacteroidales;Bacteroidaceae;Bacteroides;NA
ASV_5471	0.0071	0.0009	0.0424	0.0227	0.0391	0.017	Bacteria;Bacteroidetes;Bacteroidia;Bacteroidales;Bacteroidaceae;Bacteroides;NA
ASV_5475	0.016	0.0021	0.0506	0.0219	0.0139	0.0088	Bacteria;Bacteroidetes;Bacteroidia;Bacteroidales;Bacteroidaceae;Bacteroides;caccae
ASV_55	0.0037	0.001	0	0	0.0034	0.003	Bacteria;Firmicutes;Clostridia;Lachnospirales;Lachnospiraceae;Blautia;obeum
ASV_5820	0.0324	0.0022	0.0069	0.0169	0.0434	0.0943	Bacteria;Proteobacteria;Gammaproteobacteria;Enterobacterales;Enterobacteriaceae;Escherichia/Shigella;NA
ASV_5835	0.0018	0.0004	0.0004	0.0017	0.0002	0.0007	Bacteria;Proteobacteria;Gammaproteobacteria;Enterobacterales;Morganellaceae;Morganella;morganii
ASV_5836	0.0034	0.0003	0.0021	0.0105	0.0004	0.0007	Bacteria;Proteobacteria;Gammaproteobacteria;Enterobacterales;Morganellaceae;Proteus;NA
ASV_5883	0.0006	0.0003	0	0	0	0	Bacteria;Firmicutes;Clostridia;Oscillospirales;Oscillospiraceae;UCG-005;NA
ASV_5969	0.0024	0.0005	0.0024	0.0013	0.0083	0.0051	Bacteria;Firmicutes;Clostridia;Oscillospirales;Oscillospiraceae;Flavonifractor;plautii
ASV_6003	0.0024	0.0003	0.0843	0.105	0.0034	0.0089	Bacteria;Firmicutes;Clostridia;Lachnospirales;Lachnospiraceae;NA;NA
ASV_6016	0.0072	0.0016	0	0	0	0	Bacteria;Firmicutes;Clostridia;Lachnospirales;Lachnospiraceae;Dorea;longicatena
ASV_6057	0.0118	0.0005	0	0	0.0008	0.0009	Bacteria;Firmicutes;Clostridia;Lachnospirales;Lachnospiraceae;Roseburia;inulinivorans
ASV_6067	0.0581	0.0098	0.1242	0.1001	0.0035	0.0085	Bacteria;Firmicutes;Clostridia;Lachnospirales;Lachnospiraceae;Agathobacter;NA
ASV_6071	0.0237	0.0038	0	0	0.0148	0.0152	Bacteria;Firmicutes;Clostridia;Lachnospirales;Lachnospiraceae;Agathobacter;NA
ASV_6077	0.0181	0.0045	0	0	0.0267	0.021	Bacteria;Firmicutes;Clostridia;Lachnospirales;Lachnospiraceae;Roseburia;intestinalis
ASV_6242	0.0045	0.0003	0.0132	0.0102	0.0004	0.001	Bacteria;Firmicutes;Clostridia;Lachnospirales;Lachnospiraceae;Hungatella;NA
ASV_6261	0.005	0.001	0	0	0	0	Bacteria;Firmicutes;Clostridia;Lachnospirales;Lachnospiraceae;Lachnoclostridium;NA
ASV_6265	0.006	0.001	0	0	0.0002	0.0004	Bacteria;Firmicutes;Clostridia;Lachnospirales;Lachnospiraceae;Lachnoclostridium;NA
ASV_6268	0.0085	0.0015	0	0	0.0026	0.004	Bacteria;Firmicutes;Clostridia;Lachnospirales;Lachnospiraceae;Lachnoclostridium;edouardi
ASV_6272	0.0038	0.0006	0	0	0	0	Bacteria;Firmicutes;Clostridia;Lachnospirales;Lachnospiraceae;Lachnospiraceae_NK4A136_group;NA
ASV_6275	0.0034	0.0001	0	0	0	0	Bacteria;Firmicutes;Clostridia;Lachnospirales;Lachnospiraceae;Lachnospiraceae_NK4A136_group;NA
ASV_6276	0.0098	0.0005	0	0	0	0	Bacteria;Firmicutes;Clostridia;Lachnospirales;Lachnospiraceae;NA;NA
ASV_6279	0.0008	0.0002	0.0122	0.0049	0.0028	0.0029	Bacteria;Firmicutes;Clostridia;Lachnospirales;Lachnospiraceae;Lachnoclostridium;NA
ASV_63	0.0042	0.0004	0	0	0.0077	0.0071	Bacteria;Firmicutes;Clostridia;Lachnospirales;Lachnospiraceae;Blautia;faecis
ASV_777	0.0172	0.0036	0	0	0.0001	0.0003	Bacteria;Firmicutes;Clostridia;Lachnospirales;Lachnospiraceae;Lachnospira;NA
ASV_778	0.0137	0.0029	0	0	0.0001	0.0001	Bacteria;Firmicutes;Clostridia;Lachnospirales;Lachnospiraceae;Lachnospira;NA
ASV_782	0.0277	0.0036	0	0	0	0	Bacteria;Firmicutes;Clostridia;Lachnospirales;Lachnospiraceae;Lachnospira;pectinoschiza
ASV_793	0.0016	0.0007	0	0	0.0049	0.0051	Bacteria;Firmicutes;Clostridia;Lachnospirales;Lachnospiraceae;Lachnospiraceae_ND3007_group;NA
ASV_818	0.007	0.0023	0	0	0.0049	0.0065	Bacteria;Firmicutes;Clostridia;Lachnospirales;Lachnospiraceae;NA;NA
ASV_875	0.0125	0.0026	0.0006	0.0029	0.0001	0.0004	Bacteria;Firmicutes;Clostridia;Lachnospirales;Lachnospiraceae;Anaerostipes;hadrus
ASV_876	0.0018	0.0004	0.0002	0.0013	<0.0001	0.0001	Bacteria;Firmicutes;Clostridia;Lachnospirales;Lachnospiraceae;Anaerostipes;NA
ASV_877	0.025	0.0078	0.0012	0.0054	0.0009	0.0013	Bacteria;Firmicutes;Clostridia;Lachnospirales;Lachnospiraceae;Anaerostipes;hadrus
ASV_892	0.0058	0.0006	0	0	0.0065	0.0057	Bacteria;Firmicutes;Clostridia;Lachnospirales;Lachnospiraceae;NA;NA
ASV_919	0.0456	0.0053	0	0	0.0008	0.0015	Bacteria;Firmicutes;Clostridia;Lachnospirales;Lachnospiraceae;Fusicatenibacter;saccharivorans
ASV_95	0.0017	0.0004	0	0	0.0024	0.0037	Bacteria;Firmicutes;Clostridia;Lachnospirales;Lachnospiraceae;Lachnospiraceae_FCS020_group;bacterium

## Sheet: Donor_3
ASV_ID	Donors		Mice		Piglets		Taxonomy
	Mean abundance	SD	Mean abundance	SD	Mean abundance	SD
ASV_1015	0.0267	0.0047	0.0357	0.0203	0.0193	0.0277	Bacteria;Bacteroidetes;Bacteroidia;Bacteroidales;Bacteroidaceae;Bacteroides;NA
ASV_1035	0.0019	0.0005	0.003	0.0025	0.004	0.0037	Bacteria;Bacteroidetes;Bacteroidia;Bacteroidales;Prevotellaceae;Paraprevotella;NA
ASV_1036	0.0012	0.0004	0.0021	0.0019	0.0038	0.0037	Bacteria;Bacteroidetes;Bacteroidia;Bacteroidales;Prevotellaceae;Paraprevotella;NA
ASV_1038	0.0094	0.0006	0.0127	0.0087	0.0222	0.0173	Bacteria;Bacteroidetes;Bacteroidia;Bacteroidales;Prevotellaceae;Paraprevotella;NA
ASV_110	0.0025	0.0015	0	0	0	0	Bacteria;Firmicutes;Clostridia;Lachnospirales;Lachnospiraceae;NA;NA
ASV_118	0.0029	0.0003	0	0	0.0002	0.0003	Bacteria;Firmicutes;Clostridia;Lachnospirales;Lachnospiraceae;Agathobacter;NA
ASV_133	0.0015	0.0007	0	0	0.001	0.0014	Bacteria;Firmicutes;Clostridia;Lachnospirales;Lachnospiraceae;Lachnospiraceae_UCG-004;NA
ASV_1749	0.0247	0.0051	0.0264	0.0248	0.0351	0.0304	Bacteria;Firmicutes;Negativicutes;Acidaminococcales;Acidaminococcaceae;Phascolarctobacterium;faecium
ASV_1908	0.0048	0.0029	0.0292	0.0391	0.0394	0.0222	Bacteria;Firmicutes;Clostridia;Lachnospirales;Lachnospiraceae;Blautia;NA
ASV_2	0.0077	0.003	0	0	0	0	Bacteria;Firmicutes;Clostridia;Lachnospirales;Lachnospiraceae;NA;NA
ASV_2060	0.0052	0.0006	0.0082	0.0048	0.0013	0.002	Bacteria;Desulfobacterota;Desulfovibrionia;Desulfovibrionales;Desulfovibrionaceae;Bilophila;wadsworthia
ASV_2298	0.0042	0.0008	0	0	0.0013	0.002	Bacteria;Firmicutes;Clostridia;Oscillospirales;Oscillospiraceae;UCG-002;NA
ASV_2303	0.0219	0.0016	0	0	0.0074	0.0057	Bacteria;Firmicutes;Clostridia;Oscillospirales;Oscillospiraceae;UCG-002;NA
ASV_2317	0.0017	0.0002	0	0	0.0001	0.0002	Bacteria;Firmicutes;Clostridia;Oscillospirales;Oscillospiraceae;UCG-003;NA
ASV_2327	0.0134	0.0008	0	0	0.0026	0.0029	Bacteria;Firmicutes;Clostridia;Oscillospirales;Oscillospiraceae;UCG-002;NA
ASV_2330	0.0074	0.0053	0	0	0.0004	0.0005	Bacteria;Firmicutes;Clostridia;Oscillospirales;Oscillospiraceae;UCG-002;NA
ASV_2355	0.0088	0.001	0	0	0.0003	0.0006	Bacteria;Firmicutes;Clostridia;Oscillospirales;Oscillospiraceae;NK4A214_group;NA
ASV_2368	0.0016	0.0005	0	0	0	0	Bacteria;Firmicutes;Clostridia;Oscillospirales;Oscillospiraceae;NK4A214_group;NA
ASV_2414	0.0012	0.0004	0	0	0	0	Bacteria;Firmicutes;Clostridia;Oscillospirales;Oscillospiraceae;Colidextribacter;massiliensis
ASV_2416	0.0011	0.0001	0	0	0.0001	0.0001	Bacteria;Firmicutes;Clostridia;Oscillospirales;Oscillospiraceae;Colidextribacter;NA
ASV_2480	0.0095	0.0025	0.0003	0.0012	0.0093	0.0071	Bacteria;Firmicutes;Clostridia;Oscillospirales;Ruminococcaceae;Ruminococcus;bicirculans
ASV_2484	0.0023	0.0004	0	0	0.0031	0.0035	Bacteria;Firmicutes;Clostridia;Oscillospirales;Ruminococcaceae;Ruminococcus;NA
ASV_2513	0.0057	0.001	0	0.0001	0.0242	0.0169	Bacteria;Firmicutes;Clostridia;Oscillospirales;Ruminococcaceae;Ruminococcus;NA
ASV_2641	0.0013	0.0006	0	0.0002	0.0028	0.0042	Bacteria;Firmicutes;Clostridia;Peptostreptococcales-Tissierellales;Peptostreptococcaceae;Romboutsia;NA
ASV_275	0.0018	0.0005	0	0	0.0002	0.0004	Bacteria;Firmicutes;Clostridia;Lachnospirales;Lachnospiraceae;CAG-56;NA
ASV_2789	0.004	0.0004	0	0	0.011	0.0082	Bacteria;Firmicutes;Bacilli;Erysipelotrichales;Erysipelatoclostridiaceae;Erysipelotrichaceae_UCG-003;bacterium
ASV_2937	0.0007	0.0001	0.0021	0.0021	0.0007	0.0012	Bacteria;Proteobacteria;Gammaproteobacteria;Burkholderiales;Sutterellaceae;Sutterella;NA
ASV_2960	0.0006	0.0002	0	0	0.0003	0.0005	Bacteria;Proteobacteria;Gammaproteobacteria;Burkholderiales;Oxalobacteraceae;Oxalobacter;formigenes
ASV_3044	0.0033	0.0003	0	0	0	0	Bacteria;Firmicutes;Clostridia;Christensenellales;Christensenellaceae;Christensenellaceae_R-7_group;NA
ASV_3045	0.0005	0.0003	0	0	0.0005	0.0006	Bacteria;Firmicutes;Clostridia;Christensenellales;Christensenellaceae;Christensenellaceae_R-7_group;NA
ASV_3057	0.0009	0.0003	0	0	0.0013	0.0024	Bacteria;Firmicutes;Clostridia;Christensenellales;Christensenellaceae;Christensenellaceae_R-7_group;NA
ASV_3063	0.0074	0.0008	0	0	0.0069	0.0042	Bacteria;Firmicutes;Clostridia;Christensenellales;Christensenellaceae;Christensenellaceae_R-7_group;NA
ASV_3110	0.0003	0.0001	0	0	0	0	Bacteria;Firmicutes;Clostridia;Christensenellales;Christensenellaceae;NA;NA
ASV_3118	0.0024	0.0003	0	0	0.0012	0.0024	Bacteria;Firmicutes;Clostridia;NA;NA;NA;NA
ASV_3126	0.0022	0.0005	0	0	0.0002	0.0004	Bacteria;Firmicutes;Clostridia;NA;NA;NA;NA
ASV_3133	0.003	0.0002	0	0	0	0	Bacteria;Firmicutes;Clostridia;Christensenellales;Christensenellaceae;NA;NA
ASV_3153	0.0007	0.0003	0	0	0.0001	0.0004	Bacteria;Firmicutes;Clostridia;Oscillospirales;NA;NA;NA
ASV_3158	0.0004	0.0001	0	0	0.0001	0.0004	Bacteria;Firmicutes;Clostridia;Oscillospirales;UCG-010;NA;NA
ASV_3194	0.0013	0.0002	0	0	0	0	Bacteria;Firmicutes;Clostridia;Oscillospirales;Ruminococcaceae;Ruminococcus;NA
ASV_3211	0.0014	0.0003	0	0	0	0	Bacteria;Firmicutes;Clostridia;Oscillospirales;Ruminococcaceae;Anaerofilum;NA
ASV_3233	0.0107	0.0021	0	0	0.0036	0.0047	Bacteria;Firmicutes;Clostridia;Oscillospirales;Ruminococcaceae;Faecalibacterium;prausnitzii
ASV_3236	0.0468	0.0137	0	0	0.0115	0.0182	Bacteria;Firmicutes;Clostridia;Oscillospirales;Ruminococcaceae;Faecalibacterium;NA
ASV_3238	0.0531	0.0151	0.0006	0.0039	0.0019	0.0035	Bacteria;Firmicutes;Clostridia;Oscillospirales;Ruminococcaceae;Faecalibacterium;prausnitzii
ASV_3240	0.0042	0.0015	0	0	0	0	Bacteria;Firmicutes;Clostridia;Oscillospirales;Ruminococcaceae;Faecalibacterium;NA
ASV_3255	0.0013	0.0002	0.0028	0.002	0.0023	0.0016	Bacteria;Firmicutes;Clostridia;Oscillospirales;Ruminococcaceae;UBA1819;NA
ASV_326	0.0004	0.0002	0	0	0	0	Bacteria;Firmicutes;Clostridia;Peptostreptococcales-Tissierellales;Anaerovoracaceae;Family_XIII_AD3011_group;NA
ASV_3279	0.0203	0.0017	0	0	0.0032	0.0039	Bacteria;Firmicutes;Clostridia;Oscillospirales;Ruminococcaceae;Subdoligranulum;NA
ASV_3281	0.0039	0.0014	0	0	0.0002	0.0006	Bacteria;Firmicutes;Clostridia;Oscillospirales;Ruminococcaceae;Subdoligranulum;NA
ASV_3282	0.0022	0.0007	0	0	0.0001	0.0003	Bacteria;Firmicutes;Clostridia;Oscillospirales;Ruminococcaceae;Subdoligranulum;NA
ASV_3292	0.0974	0.0041	0.0037	0.0168	0.0598	0.0734	Bacteria;Firmicutes;Clostridia;Oscillospirales;Ruminococcaceae;Subdoligranulum;NA
ASV_3309	0.003	0.0013	0	0	0.0064	0.0024	Bacteria;Firmicutes;Clostridia;Oscillospirales;NA;NA;NA
ASV_3338	0.0021	0.0014	0	0	0	0	Bacteria;Firmicutes;Clostridia;Oscillospirales;Ruminococcaceae;Incertae_Sedis;NA
ASV_3410	0.0301	0.0045	0.0536	0.0323	0.0304	0.026	Bacteria;Verrucomicrobiota;Verrucomicrobiae;Verrucomicrobiales;Akkermansiaceae;Akkermansia;NA
ASV_3455	0.0045	0.0008	0	0	0	0	Bacteria;Firmicutes;Clostridia;Oscillospirales;Ruminococcaceae;NA;NA
ASV_3506	0.0007	0.0004	0	0	0.0018	0.0014	Bacteria;Firmicutes;Clostridia;Oscillospirales;Ruminococcaceae;Negativibacillus;NA
ASV_353	0.0044	0.0015	0.0006	0.0036	0.0025	0.0024	Bacteria;Firmicutes;Bacilli;Lactobacillales;Streptococcaceae;Streptococcus;NA
ASV_3541	0.0028	0.0008	0	0	0.0012	0.0026	Bacteria;Firmicutes;Clostridia;Oscillospirales;Butyricicoccaceae;Butyricicoccus;NA
ASV_3577	0.0067	0.0019	0	0	0	0	Bacteria;Firmicutes;Clostridia;Clostridia_UCG-014;NA;NA;NA
ASV_3583	0.0012	0.0001	0	0	0	0	Bacteria;Firmicutes;Clostridia;Clostridia_UCG-014;NA;NA;NA
ASV_3643	0.0043	0.0011	0	0	0.0036	0.0025	Bacteria;Firmicutes;Clostridia;Monoglobales;Monoglobaceae;Monoglobus;NA
ASV_3674	0.0004	0.0002	0	0	0	0	Bacteria;Firmicutes;Clostridia;Peptostreptococcales-Tissierellales;Peptostreptococcales-Tissierellales_fa;Anaerococcus;NA
ASV_3768	0.0095	0.003	0.0027	0.0113	0.0008	0.0028	Bacteria;Actinobacteriota;Actinobacteria;Bifidobacteriales;Bifidobacteriaceae;Bifidobacterium;NA
ASV_3802	0.0022	0.0008	0	0	0	0	Bacteria;Actinobacteriota;Actinobacteria;Actinomycetales;Actinomycetaceae;Actinomyces;turicensis
ASV_3854	0.0007	0.0002	0.0002	0.0002	0.0005	0.0005	Bacteria;Actinobacteriota;Coriobacteriia;Coriobacteriales;NA;NA;NA
ASV_3882	0.0005	0.0002	0.0006	0.0006	0	0.0001	Bacteria;Actinobacteriota;Coriobacteriia;Coriobacteriales;NA;NA;NA
ASV_3902	0.0369	0.0218	0.015	0.0117	0.0028	0.0036	Bacteria;Actinobacteriota;Coriobacteriia;Coriobacteriales;Coriobacteriaceae;Collinsella;aerofaciens
ASV_3904	0.0027	0.0014	0.0005	0.0009	0.0001	0.0003	Bacteria;Actinobacteriota;Coriobacteriia;Coriobacteriales;Coriobacteriaceae;Collinsella;bouchesdurhonensis
ASV_3922	0.0006	0.0002	<0.0001	0.0001	0	0	Bacteria;Actinobacteriota;Coriobacteriia;Coriobacteriales;Coriobacteriales_Incertae_Sedis;NA;NA
ASV_3942	0.0007	0.0005	0.0032	0.0038	0.0013	0.0007	Bacteria;Actinobacteriota;Coriobacteriia;Coriobacteriales;Eggerthellaceae;Adlercreutzia;equolifaciens
ASV_3951	0.0087	0.0037	0.0005	0.0012	0.0015	0.0021	Bacteria;Actinobacteriota;Coriobacteriia;Coriobacteriales;Eggerthellaceae;Slackia;isoflavoniconvertens
ASV_4213	0.0003	0.0001	0	0	0	0	Bacteria;Proteobacteria;Alphaproteobacteria;Rhodospirillales;NA;NA;NA
ASV_4220	0.0008	0.0004	0.0006	0.0012	0.0007	0.0011	Bacteria;Proteobacteria;Alphaproteobacteria;Rhodospirillales;NA;NA;NA
ASV_4232	0.0043	0.0006	0	0	0.0016	0.0028	Bacteria;Desulfobacterota;Desulfovibrionia;Desulfovibrionales;Desulfovibrionaceae;Desulfovibrio;fairfieldensis
ASV_4421	0.0002	0.0001	0	0	0	0	Bacteria;Verrucomicrobiota;Lentisphaeria;Victivallales;Victivallaceae;Victivallis;NA
ASV_4458	0.0023	0.0006	0	0	0	0	Bacteria;Firmicutes;Negativicutes;Veillonellales-Selenomonadales;Selenomonadaceae;Anaerovibrio;NA
ASV_4477	0.024	0.0041	0	0	0	0	Bacteria;Firmicutes;Negativicutes;Veillonellales-Selenomonadales;Veillonellaceae;Dialister;invisus
ASV_4613	0.0084	0.0019	0.0273	0.0179	0.0074	0.0097	Bacteria;Bacteroidetes;Bacteroidia;Bacteroidales;Bacteroidaceae;Bacteroides;massiliensis
ASV_4743	0.0022	0.0007	0	0	0	0	Bacteria;Bacteroidetes;Bacteroidia;Bacteroidales;Prevotellaceae;Prevotellaceae_UCG-003;NA
ASV_4820	0.0055	0.0009	0	0	0	0	Bacteria;Bacteroidetes;Bacteroidia;Bacteroidales;Prevotellaceae;Prevotella;NA
ASV_4822	0.0047	0.0018	0	0	0	0	Bacteria;Bacteroidetes;Bacteroidia;Bacteroidales;Prevotellaceae;Prevotella;NA
ASV_4823	0.019	0.0056	0	0	0	0	Bacteria;Bacteroidetes;Bacteroidia;Bacteroidales;Prevotellaceae;Prevotella;copri
ASV_5251	0.0363	0.0085	0.0023	0.0015	0.0051	0.0042	Bacteria;Bacteroidetes;Bacteroidia;Bacteroidales;Rikenellaceae;Alistipes;putredinis
ASV_5256	0.0049	0.0022	0.0004	0.0003	0.0023	0.0026	Bacteria;Bacteroidetes;Bacteroidia;Bacteroidales;Rikenellaceae;Alistipes;shahii
ASV_5262	0.0022	0.0007	0	0.0002	0.0053	0.0059	Bacteria;Bacteroidetes;Bacteroidia;Bacteroidales;Rikenellaceae;Alistipes;finegoldii
ASV_5294	0.0044	0.001	0	0	<0.0001	0.0001	Bacteria;Bacteroidetes;Bacteroidia;Bacteroidales;Rikenellaceae;Alistipes;indistinctus
ASV_5320	0.002	0.0002	0.0016	0.0008	0.0023	0.003	Bacteria;Bacteroidetes;Bacteroidia;Bacteroidales;Marinifilaceae;Butyricimonas;NA
ASV_5337	0.0004	0.0002	0	0	0.0001	0.0002	Bacteria;Bacteroidetes;Bacteroidia;Bacteroidales;Marinifilaceae;Sanguibacteroides;justesenii
ASV_5343	0.004	0.0006	0.0007	0.0006	0.0002	0.0003	Bacteria;Bacteroidetes;Bacteroidia;Bacteroidales;Marinifilaceae;Odoribacter;splanchnicus
ASV_5387	0.0068	0.0013	0.0419	0.0206	0.0084	0.0082	Bacteria;Bacteroidetes;Bacteroidia;Bacteroidales;Tannerellaceae;Parabacteroides;distasonis
ASV_54	0.0016	0.0009	0	0	0.0021	0.0017	Bacteria;Firmicutes;Clostridia;Lachnospirales;Lachnospiraceae;Blautia;massiliensis
ASV_5452	0.0175	0.003	0.0407	0.0296	0.0284	0.0295	Bacteria;Bacteroidetes;Bacteroidia;Bacteroidales;Bacteroidaceae;Bacteroides;uniformis
ASV_5466	0.0015	0.0005	0.004	0.0018	0.0019	0.0036	Bacteria;Bacteroidetes;Bacteroidia;Bacteroidales;Bacteroidaceae;Bacteroides;nordii
ASV_5471	0.0037	0.0003	0.0243	0.0318	0.003	0.0075	Bacteria;Bacteroidetes;Bacteroidia;Bacteroidales;Bacteroidaceae;Bacteroides;NA
ASV_5474	0.0039	0.0005	0.0267	0.0252	0.0043	0.0092	Bacteria;Bacteroidetes;Bacteroidia;Bacteroidales;Bacteroidaceae;Bacteroides;NA
ASV_5475	0.0033	0.0004	0.0306	0.0185	0.0058	0.007	Bacteria;Bacteroidetes;Bacteroidia;Bacteroidales;Bacteroidaceae;Bacteroides;caccae
ASV_55	0.0012	0.001	0	0	0.0096	0.0088	Bacteria;Firmicutes;Clostridia;Lachnospirales;Lachnospiraceae;Blautia;obeum
ASV_5505	0.0147	0.003	0.0124	0.0082	0.0186	0.0134	Bacteria;Bacteroidetes;Bacteroidia;Bacteroidales;Tannerellaceae;Parabacteroides;merdae
ASV_5540	0.0015	0.0003	0.0002	0.0003	0.0003	0.0007	Bacteria;Bacteroidetes;Bacteroidia;Bacteroidales;Barnesiellaceae;Coprobacter;fastidiosus
ASV_5559	0.0112	0.0047	0.0013	0.0012	0.0036	0.0039	Bacteria;Bacteroidetes;Bacteroidia;Bacteroidales;Barnesiellaceae;Barnesiella;NA
ASV_5746	0.0008	0.0004	0.0056	0.004	0.0008	0.0011	Bacteria;Desulfobacterota;Desulfovibrionia;Desulfovibrionales;Desulfovibrionaceae;NA;NA
ASV_5882	0.0096	0.0011	0	0	0	0	Bacteria;Firmicutes;Clostridia;Oscillospirales;Oscillospiraceae;UCG-005;NA
ASV_5883	0.004	0.0012	0	0	0.0001	0.0001	Bacteria;Firmicutes;Clostridia;Oscillospirales;Oscillospiraceae;UCG-005;NA
ASV_5894	0.0015	0.0005	0	0	0	0	Bacteria;Firmicutes;Clostridia;Oscillospirales;Oscillospiraceae;UCG-005;NA
ASV_5902	0.0041	0.0004	0	0	0.0047	0.0032	Bacteria;Firmicutes;Clostridia;Oscillospirales;Oscillospiraceae;NK4A214_group;NA
ASV_5910	0.0003	0.0001	0	0	0	0	Bacteria;Firmicutes;Clostridia;Oscillospirales;Oscillospiraceae;UCG-005;NA
ASV_5915	0.0009	0.0002	<0.0001	0.0001	0.0001	0.0001	Bacteria;Firmicutes;Clostridia;Oscillospirales;Oscillospiraceae;UCG-005;NA
ASV_5932	0.0016	0.0003	0.0012	0.0009	0.0026	0.0016	Bacteria;Firmicutes;Clostridia;Oscillospirales;Oscillospiraceae;NA;NA
ASV_5963	0.0005	0.0002	0.0002	0.0006	0.0001	0.0003	Bacteria;Firmicutes;Clostridia;Oscillospirales;Oscillospiraceae;NA;NA
ASV_6016	0.0094	0.0039	<0.0001	0.0001	0.0141	0.0094	Bacteria;Firmicutes;Clostridia;Lachnospirales;Lachnospiraceae;Dorea;longicatena
ASV_6047	0.0053	0.0023	0	0	0.0008	0.0013	Bacteria;Firmicutes;Clostridia;Lachnospirales;Lachnospiraceae;Coprococcus;comes
ASV_6057	0.0037	0.0008	0	0	0.0045	0.0046	Bacteria;Firmicutes;Clostridia;Lachnospirales;Lachnospiraceae;Roseburia;inulinivorans
ASV_6067	0.0264	0.0098	0.1207	0.0631	0.0004	0.0011	Bacteria;Firmicutes;Clostridia;Lachnospirales;Lachnospiraceae;Agathobacter;NA
ASV_6077	0.0022	0.0009	<0.0001	0.0001	0.0491	0.0434	Bacteria;Firmicutes;Clostridia;Lachnospirales;Lachnospiraceae;Roseburia;intestinalis
ASV_6090	0.0049	0.0015	0	0	0.0001	0.0005	Bacteria;Firmicutes;Clostridia;Lachnospirales;Lachnospiraceae;Agathobacter;NA
ASV_6094	0.0135	0.0034	<0.0001	0.0001	0.0286	0.023	Bacteria;Firmicutes;Clostridia;Lachnospirales;Lachnospiraceae;Roseburia;NA
ASV_6145	0.004	0.0012	<0.0001	0.0001	0.0324	0.0235	Bacteria;Firmicutes;Clostridia;Lachnospirales;Lachnospiraceae;Lachnospiraceae_NK4A136_group;NA
ASV_6185	0.0004	0.0002	0.0036	0.0028	0.0074	0.0063	Bacteria;Firmicutes;Clostridia;Lachnospirales;Lachnospiraceae;NA;NA
ASV_6235	0.0012	0.0006	0	0	0.0001	0.0002	Bacteria;Firmicutes;Clostridia;Lachnospirales;Lachnospiraceae;Lachnospiraceae_NK4A136_group;NA
ASV_6252	0.0018	0.0006	0	0	0	0	Bacteria;Firmicutes;Clostridia;Lachnospirales;Lachnospiraceae;NA;NA
ASV_6261	0.0006	0.0003	0	0	0.0002	0.0003	Bacteria;Firmicutes;Clostridia;Lachnospirales;Lachnospiraceae;Lachnoclostridium;NA
ASV_6265	0.0025	0.0009	0	0	0.0001	0.0002	Bacteria;Firmicutes;Clostridia;Lachnospirales;Lachnospiraceae;Lachnoclostridium;NA
ASV_6268	0.0082	0.0014	0	0	0	0	Bacteria;Firmicutes;Clostridia;Lachnospirales;Lachnospiraceae;Lachnoclostridium;edouardi
ASV_6272	0.0033	0.0008	<0.0001	0.0001	0.0154	0.0162	Bacteria;Firmicutes;Clostridia;Lachnospirales;Lachnospiraceae;Lachnospiraceae_NK4A136_group;NA
ASV_6276	0.0035	0.0016	0	0	0.0023	0.0035	Bacteria;Firmicutes;Clostridia;Lachnospirales;Lachnospiraceae;NA;NA
ASV_63	0.0139	0.0038	0	0	0.0106	0.0082	Bacteria;Firmicutes;Clostridia;Lachnospirales;Lachnospiraceae;Blautia;faecis
ASV_74	0.006	0.0026	0	0	0.0015	0.001	Bacteria;Firmicutes;Clostridia;Lachnospirales;Lachnospiraceae;Dorea;formicigenerans
ASV_740	0.0169	0.0042	0	0	0.007	0.0062	Bacteria;Firmicutes;Clostridia;Lachnospirales;Lachnospiraceae;NA;NA
ASV_774	0.0029	0.001	0.0014	0.0019	0.0037	0.0068	Bacteria;Firmicutes;Clostridia;Lachnospirales;Lachnospiraceae;Lachnospiraceae_UCG-010;NA
ASV_777	0.0135	0.0035	0	0	0.0001	0.0003	Bacteria;Firmicutes;Clostridia;Lachnospirales;Lachnospiraceae;Lachnospira;NA
ASV_778	0.0044	0.0023	0	0	0	0	Bacteria;Firmicutes;Clostridia;Lachnospirales;Lachnospiraceae;Lachnospira;NA
ASV_785	0.0093	0.0029	<0.0001	0.0001	0	0	Bacteria;Firmicutes;Clostridia;Lachnospirales;Lachnospiraceae;Lachnospira;pectinoschiza
ASV_789	0.0026	0.0007	0	0	<0.0001	0.0001	Bacteria;Firmicutes;Clostridia;Lachnospirales;Lachnospiraceae;Coprococcus;eutactus
ASV_793	0.0024	0.0007	0	0	0.0057	0.007	Bacteria;Firmicutes;Clostridia;Lachnospirales;Lachnospiraceae;Lachnospiraceae_ND3007_group;NA
ASV_805	0.0008	0.0003	0.0001	0.0004	0.011	0.0076	Bacteria;Firmicutes;Clostridia;Lachnospirales;Lachnospiraceae;NA;NA
ASV_813	0.0005	0.0001	0	0	0.0035	0.0038	Bacteria;Firmicutes;Clostridia;Lachnospirales;Lachnospiraceae;Lachnospiraceae_NK4B4_group;NA
ASV_851	0.0012	0.0012	0	0	0.0011	0.0009	Bacteria;Firmicutes;Clostridia;Lachnospirales;Lachnospiraceae;Coprococcus;catus
ASV_852	0.0008	0.0002	0	0	0	0	Bacteria;Firmicutes;Clostridia;Lachnospirales;Lachnospiraceae;GCA-900066575;NA
ASV_877	0.0012	0.0008	<0.0001	0.0001	0	0	Bacteria;Firmicutes;Clostridia;Lachnospirales;Lachnospiraceae;Anaerostipes;hadrus
ASV_891	0.0008	0.0004	0	0	0	0	Bacteria;Firmicutes;Clostridia;Lachnospirales;Lachnospiraceae;NA;NA
ASV_919	0.0291	0.005	0.0323	0.0478	0.0061	0.0058	Bacteria;Firmicutes;Clostridia;Lachnospirales;Lachnospiraceae;Fusicatenibacter;saccharivorans

## Sheet: Donor_4
ASV_ID	Donors		Mice		Piglets		Taxonomy
	Mean abundance	SD	Mean abundance	SD	Mean abundance	SD
ASV_1009	0.006	0.0002	0.0067	0.0061	0.0015	0.0041	Bacteria;Bacteroidetes;Bacteroidia;Bacteroidales;Bacteroidaceae;Bacteroides;NA
ASV_1011	0.0406	0.004	0.0436	0.0345	0.0148	0.0244	Bacteria;Bacteroidetes;Bacteroidia;Bacteroidales;Bacteroidaceae;Bacteroides;vulgatus
ASV_1015	0.0038	0.0012	0.007	0.0077	0.0012	0.0041	Bacteria;Bacteroidetes;Bacteroidia;Bacteroidales;Bacteroidaceae;Bacteroides;NA
ASV_1036	0.0123	0.0021	0.0097	0.0061	0.0037	0.0074	Bacteria;Bacteroidetes;Bacteroidia;Bacteroidales;Prevotellaceae;Paraprevotella;NA
ASV_1038	0.0088	0.0018	0.0068	0.0043	0.0029	0.0061	Bacteria;Bacteroidetes;Bacteroidia;Bacteroidales;Prevotellaceae;Paraprevotella;NA
ASV_118	0.0032	0.0013	0	0	0.0026	0.0078	Bacteria;Firmicutes;Clostridia;Lachnospirales;Lachnospiraceae;Agathobacter;NA
ASV_134	0.0012	0.0002	0	0	0	0	Bacteria;Firmicutes;Clostridia;Lachnospirales;Lachnospiraceae;Lachnospiraceae_UCG-004;NA
ASV_1749	0.0392	0.0112	0.0109	0.0129	0.0125	0.0089	Bacteria;Firmicutes;Negativicutes;Acidaminococcales;Acidaminococcaceae;Phascolarctobacterium;faecium
ASV_1908	0.0038	0.0012	0.0405	0.055	0.0016	0.0025	Bacteria;Firmicutes;Clostridia;Lachnospirales;Lachnospiraceae;Blautia;NA
ASV_2	0.0047	0.0011	0	0	<0.0001	0.0001	Bacteria;Firmicutes;Clostridia;Lachnospirales;Lachnospiraceae;NA;NA
ASV_2041	0.0011	0.0003	0	0	0	0	Bacteria;Proteobacteria;Gammaproteobacteria;Pasteurellales;Pasteurellaceae;Haemophilus;NA
ASV_2060	0.0026	0.0006	0.0082	0.0059	0.0033	0.0033	Bacteria;Desulfobacterota;Desulfovibrionia;Desulfovibrionales;Desulfovibrionaceae;Bilophila;wadsworthia
ASV_2303	0.0155	0.0011	0	0	0	0	Bacteria;Firmicutes;Clostridia;Oscillospirales;Oscillospiraceae;UCG-002;NA
ASV_2317	0.0011	0.0003	0	0	0	0	Bacteria;Firmicutes;Clostridia;Oscillospirales;Oscillospiraceae;UCG-003;NA
ASV_2323	0.0022	0.0003	0.0025	0.0019	0.002	0.0022	Bacteria;Firmicutes;Clostridia;Oscillospirales;Oscillospiraceae;Oscillibacter;NA
ASV_2329	0.0094	0.0011	0	0	0	0	Bacteria;Firmicutes;Clostridia;Oscillospirales;Oscillospiraceae;UCG-002;NA
ASV_2356	0.0089	0.0014	0	0	0	0	Bacteria;Firmicutes;Clostridia;Oscillospirales;Oscillospiraceae;NK4A214_group;NA
ASV_2377	0.0006	0	0	0	<0.0001	0.0001	Bacteria;Firmicutes;Clostridia;Oscillospirales;Oscillospiraceae;Colidextribacter;NA
ASV_2378	0.0007	0.0003	<0.0001	0.0001	0.0002	0.0004	Bacteria;Firmicutes;Clostridia;Oscillospirales;Oscillospiraceae;Colidextribacter;NA
ASV_2480	0.0431	0.0102	0.0083	0.0121	0.0047	0.0074	Bacteria;Firmicutes;Clostridia;Oscillospirales;Ruminococcaceae;Ruminococcus;bicirculans
ASV_2641	0.0015	0.0002	0.0017	0.0045	0.031	0.053	Bacteria;Firmicutes;Clostridia;Peptostreptococcales-Tissierellales;Peptostreptococcaceae;Romboutsia;NA
ASV_2789	0.0047	0.0022	0	0	0	0	Bacteria;Firmicutes;Bacilli;Erysipelotrichales;Erysipelatoclostridiaceae;Erysipelotrichaceae_UCG-003;bacterium
ASV_2872	0.002	0.0004	0	0	0	0	Bacteria;Firmicutes;Clostridia;Clostridiales;Clostridiaceae;Clostridium_sensu_stricto_1;tertium
ASV_2937	0.0025	0.001	0.0044	0.0076	0.0013	0.0038	Bacteria;Proteobacteria;Gammaproteobacteria;Burkholderiales;Sutterellaceae;Sutterella;NA
ASV_302	0.0026	0.0003	<0.0001	0.0001	0.0001	0.0002	Bacteria;Firmicutes;Clostridia;Peptostreptococcales-Tissierellales;Anaerovoracaceae;NA;NA
ASV_3023	0.0004	0.0002	0	0	0.001	0.002	Bacteria;Firmicutes;Clostridia;Christensenellales;Christensenellaceae;Christensenellaceae_R-7_group;NA
ASV_3030	0.0006	0.0005	0	0	0	0	Bacteria;Firmicutes;Clostridia;Christensenellales;Christensenellaceae;Christensenellaceae_R-7_group;NA
ASV_3047	0.0007	0.0004	0	0	0.0016	0.0039	Bacteria;Firmicutes;Clostridia;Christensenellales;Christensenellaceae;Christensenellaceae_R-7_group;NA
ASV_3060	0.001	0.0003	0	0	0.0013	0.0017	Bacteria;Firmicutes;Clostridia;Christensenellales;Christensenellaceae;Christensenellaceae_R-7_group;NA
ASV_3063	0.005	0.0014	0	0	0	0	Bacteria;Firmicutes;Clostridia;Christensenellales;Christensenellaceae;Christensenellaceae_R-7_group;NA
ASV_3065	0.0073	0.0022	0	0	0	0	Bacteria;Firmicutes;Clostridia;Christensenellales;Christensenellaceae;Christensenellaceae_R-7_group;NA
ASV_3118	0.0098	0.0022	0	0	0.002	0.0045	Bacteria;Firmicutes;Clostridia;NA;NA;NA;NA
ASV_3133	0.0081	0.0016	0	0	0.0046	0.0063	Bacteria;Firmicutes;Clostridia;Christensenellales;Christensenellaceae;NA;NA
ASV_3193	0.0015	0.0004	0	0	0.0001	0.0003	Bacteria;Firmicutes;Clostridia;Oscillospirales;Ruminococcaceae;Ruminococcus;NA
ASV_3194	0.0009	0.0004	0	0	<0.0001	0.0001	Bacteria;Firmicutes;Clostridia;Oscillospirales;Ruminococcaceae;Ruminococcus;NA
ASV_3233	0.0041	0.0012	0	0	0.0011	0.002	Bacteria;Firmicutes;Clostridia;Oscillospirales;Ruminococcaceae;Faecalibacterium;prausnitzii
ASV_3236	0.0659	0.0122	<0.0001	<0.0001	0.0025	0.0046	Bacteria;Firmicutes;Clostridia;Oscillospirales;Ruminococcaceae;Faecalibacterium;NA
ASV_3238	0.0098	0.0019	0	0	0.0013	0.0058	Bacteria;Firmicutes;Clostridia;Oscillospirales;Ruminococcaceae;Faecalibacterium;prausnitzii
ASV_3239	0.0069	0.0007	0	0	0.0001	0.0003	Bacteria;Firmicutes;Clostridia;Oscillospirales;Ruminococcaceae;Faecalibacterium;prausnitzii
ASV_3255	0.0013	0.0001	0.0162	0.0112	0.0011	0.0016	Bacteria;Firmicutes;Clostridia;Oscillospirales;Ruminococcaceae;UBA1819;NA
ASV_3279	0.0112	0.0012	0	0	0	0	Bacteria;Firmicutes;Clostridia;Oscillospirales;Ruminococcaceae;Subdoligranulum;NA
ASV_3292	0.0095	0.0008	0	0	0.003	0.0065	Bacteria;Firmicutes;Clostridia;Oscillospirales;Ruminococcaceae;Subdoligranulum;NA
ASV_3312	0.0011	0.0005	0	0	0	0	Bacteria;Firmicutes;Clostridia;Oscillospirales;NA;NA;NA
ASV_3350	0.0026	0.0004	0	0	0.0084	0.0114	Bacteria;Firmicutes;Clostridia;Oscillospirales;Ruminococcaceae;Ruminococcus;bromii
ASV_3359	0.001	0.0005	0	0	0	0	Bacteria;Firmicutes;Clostridia;Oscillospirales;Ruminococcaceae;Incertae_Sedis;NA
ASV_3368	0.0007	0.0003	0.0009	0.001	0.0018	0.0023	Bacteria;Firmicutes;Clostridia;Oscillospirales;Ruminococcaceae;Incertae_Sedis;NA
ASV_3410	0.0011	0.0004	0.0375	0.0252	0.0936	0.0852	Bacteria;Verrucomicrobiota;Verrucomicrobiae;Verrucomicrobiales;Akkermansiaceae;Akkermansia;NA
ASV_3455	0.0056	0.0002	0	0	0.0028	0.0048	Bacteria;Firmicutes;Clostridia;Oscillospirales;Ruminococcaceae;NA;NA
ASV_353	0.0068	0.0011	0	0	0.0076	0.0119	Bacteria;Firmicutes;Bacilli;Lactobacillales;Streptococcaceae;Streptococcus;NA
ASV_3541	0.0007	0.0003	0	0	0	0	Bacteria;Firmicutes;Clostridia;Oscillospirales;Butyricicoccaceae;Butyricicoccus;NA
ASV_3547	0.0008	0.0003	0.0002	0.0004	0.0001	0.0002	Bacteria;Firmicutes;Clostridia;Oscillospirales;Butyricicoccaceae;Butyricicoccus;NA
ASV_3550	0.0032	0.0005	0.0013	0.0017	0.0008	0.0015	Bacteria;Firmicutes;Clostridia;Oscillospirales;Butyricicoccaceae;Butyricicoccus;NA
ASV_3560	0.0005	0.0002	0	0	0.0003	0.0004	Bacteria;Firmicutes;Clostridia;Oscillospirales;NA;NA;NA
ASV_3578	0.0148	0.0043	0	0	0	0	Bacteria;Firmicutes;Clostridia;Clostridia_UCG-014;NA;NA;NA
ASV_3585	0.0026	0.0011	0	0	0.0001	0.0003	Bacteria;Firmicutes;Clostridia;Clostridia_UCG-014;NA;NA;NA
ASV_3643	0.0154	0.0045	0.0003	0.0006	0.0009	0.001	Bacteria;Firmicutes;Clostridia;Monoglobales;Monoglobaceae;Monoglobus;NA
ASV_365	0.0004	0.0001	0	0	<0.0001	0.0001	Bacteria;Firmicutes;Bacilli;Erysipelotrichales;Erysipelotrichaceae;Holdemania;filiformis
ASV_3693	0.0005	0.0002	<0.0001	0.0001	<0.0001	0.0001	Bacteria;Firmicutes;Clostridia;NA;NA;NA;NA
ASV_3767	0.0091	0.0037	0.0123	0.0119	0.0186	0.0191	Bacteria;Actinobacteriota;Actinobacteria;Bifidobacteriales;Bifidobacteriaceae;Bifidobacterium;NA
ASV_3768	0.0112	0.0038	0.0013	0.0028	0.0288	0.0417	Bacteria;Actinobacteriota;Actinobacteria;Bifidobacteriales;Bifidobacteriaceae;Bifidobacterium;NA
ASV_3772	0.0055	0.0022	0.0019	0.0052	0.0086	0.0173	Bacteria;Actinobacteriota;Actinobacteria;Bifidobacteriales;Bifidobacteriaceae;Bifidobacterium;NA
ASV_3902	0.017	0.0135	0.0124	0.0074	0.0065	0.0105	Bacteria;Actinobacteriota;Coriobacteriia;Coriobacteriales;Coriobacteriaceae;Collinsella;aerofaciens
ASV_3905	0.0014	0.0008	0.0014	0.0036	0.0029	0.0048	Bacteria;Actinobacteriota;Coriobacteriia;Coriobacteriales;Coriobacteriaceae;Collinsella;NA
ASV_3926	0.0015	0.0004	0.0002	0.0004	0.0002	0.0005	Bacteria;Actinobacteriota;Coriobacteriia;Coriobacteriales;Eggerthellaceae;Gordonibacter;NA
ASV_3937	0.0022	0.0006	<0.0001	0.0001	0	0	Bacteria;Actinobacteriota;Coriobacteriia;Coriobacteriales;Eggerthellaceae;NA;NA
ASV_3942	0.0003	0.0002	0.0007	0.0007	0.0006	0.0006	Bacteria;Actinobacteriota;Coriobacteriia;Coriobacteriales;Eggerthellaceae;Adlercreutzia;equolifaciens
ASV_3951	0.0054	0.0013	0.0001	0.0002	0.0011	0.0013	Bacteria;Actinobacteriota;Coriobacteriia;Coriobacteriales;Eggerthellaceae;Slackia;isoflavoniconvertens
ASV_4508	0.0011	0.0003	0	0	0.0001	0.0004	Bacteria;Firmicutes;Negativicutes;Veillonellales-Selenomonadales;Veillonellaceae;Veillonella;NA
ASV_4526	0.001	0.0002	0.0015	0.0017	0	0	Bacteria;Firmicutes;Clostridia;Peptococcales;Peptococcaceae;NA;NA
ASV_4613	0.0143	0.0024	0.0001	0.0004	0.0031	0.004	Bacteria;Bacteroidetes;Bacteroidia;Bacteroidales;Bacteroidaceae;Bacteroides;massiliensis
ASV_4820	0.1919	0.0596	<0.0001	0.0001	0	0	Bacteria;Bacteroidetes;Bacteroidia;Bacteroidales;Prevotellaceae;Prevotella;NA
ASV_4823	0.0158	0.0062	0	0	0	0	Bacteria;Bacteroidetes;Bacteroidia;Bacteroidales;Prevotellaceae;Prevotella;copri
ASV_5251	0.0231	0.0035	0.0012	0.0014	0.0023	0.0036	Bacteria;Bacteroidetes;Bacteroidia;Bacteroidales;Rikenellaceae;Alistipes;putredinis
ASV_5254	0.0024	0.0012	0.0006	0.0011	0.0193	0.0234	Bacteria;Bacteroidetes;Bacteroidia;Bacteroidales;Rikenellaceae;Alistipes;NA
ASV_5256	0.0022	0.0004	0.0002	0.0003	0.0015	0.002	Bacteria;Bacteroidetes;Bacteroidia;Bacteroidales;Rikenellaceae;Alistipes;shahii
ASV_5260	0.0017	0.0007	0	0	0.0006	0.0011	Bacteria;Bacteroidetes;Bacteroidia;Bacteroidales;Rikenellaceae;Alistipes;NA
ASV_5262	0.0047	0.0006	0	0	0.0005	0.0012	Bacteria;Bacteroidetes;Bacteroidia;Bacteroidales;Rikenellaceae;Alistipes;finegoldii
ASV_5265	0.003	0.0002	0	0	0.0004	0.001	Bacteria;Bacteroidetes;Bacteroidia;Bacteroidales;Rikenellaceae;Alistipes;NA
ASV_5294	0.004	0.0009	0	0	0.0002	0.0004	Bacteria;Bacteroidetes;Bacteroidia;Bacteroidales;Rikenellaceae;Alistipes;indistinctus
ASV_5314	0.0022	0.0005	0.0021	0.0013	0.0012	0.0016	Bacteria;Bacteroidetes;Bacteroidia;Bacteroidales;Marinifilaceae;Butyricimonas;faecihominis
ASV_5335	0.0003	0.0001	0	0	0.0002	0.0004	Bacteria;Bacteroidetes;Bacteroidia;Bacteroidales;Marinifilaceae;Sanguibacteroides;NA
ASV_5343	0.0021	0.0005	0.0001	0.0002	0.0004	0.0007	Bacteria;Bacteroidetes;Bacteroidia;Bacteroidales;Marinifilaceae;Odoribacter;splanchnicus
ASV_5388	0.002	0.0005	0.0087	0.003	0.0014	0.0015	Bacteria;Bacteroidetes;Bacteroidia;Bacteroidales;Tannerellaceae;Parabacteroides;distasonis
ASV_5392	0.0117	0.0022	0.0498	0.0173	0.0087	0.007	Bacteria;Bacteroidetes;Bacteroidia;Bacteroidales;Tannerellaceae;Parabacteroides;distasonis
ASV_54	0.0041	0.0006	0	0	0.0015	0.003	Bacteria;Firmicutes;Clostridia;Lachnospirales;Lachnospiraceae;Blautia;massiliensis
ASV_5452	0.0022	0.001	0.0152	0.0127	0.0045	0.0036	Bacteria;Bacteroidetes;Bacteroidia;Bacteroidales;Bacteroidaceae;Bacteroides;uniformis
ASV_5464	0.0039	0.0007	0.021	0.0125	0.0047	0.0071	Bacteria;Bacteroidetes;Bacteroidia;Bacteroidales;Bacteroidaceae;Bacteroides;NA
ASV_5465	0.0005	0.0002	0.0016	0.0018	0.0002	0.0005	Bacteria;Bacteroidetes;Bacteroidia;Bacteroidales;Bacteroidaceae;Bacteroides;salyersiae
ASV_55	0.0043	0.0008	0	0	<0.0001	0.0001	Bacteria;Firmicutes;Clostridia;Lachnospirales;Lachnospiraceae;Blautia;obeum
ASV_5505	0.0246	0.0038	0.0012	0.002	0.0122	0.0125	Bacteria;Bacteroidetes;Bacteroidia;Bacteroidales;Tannerellaceae;Parabacteroides;merdae
ASV_5559	0.0174	0.0059	0.0012	0.0017	0.002	0.0037	Bacteria;Bacteroidetes;Bacteroidia;Bacteroidales;Barnesiellaceae;Barnesiella;NA
ASV_5820	0.0033	0.0009	0.0101	0.024	0.1151	0.1224	Bacteria;Proteobacteria;Gammaproteobacteria;Enterobacterales;Enterobacteriaceae;Escherichia/Shigella;NA
ASV_5882	0.0044	0.0008	0	0	0.0025	0.0035	Bacteria;Firmicutes;Clostridia;Oscillospirales;Oscillospiraceae;UCG-005;NA
ASV_5884	0.0013	0.0008	0	0	0	0	Bacteria;Firmicutes;Clostridia;Oscillospirales;Oscillospiraceae;UCG-005;NA
ASV_5915	0.0027	0.001	0	0	0.0074	0.013	Bacteria;Firmicutes;Clostridia;Oscillospirales;Oscillospiraceae;UCG-005;NA
ASV_5921	0.001	0.0004	0	0	0	0	Bacteria;Firmicutes;Clostridia;Oscillospirales;Oscillospiraceae;UCG-005;NA
ASV_5949	0.0006	0	0	0	0.0007	0.0013	Bacteria;Firmicutes;Clostridia;Oscillospirales;Butyricicoccaceae;UCG-009;NA
ASV_5953	0.002	0.0005	0	0	0	0	Bacteria;Firmicutes;Clostridia;Oscillospirales;Oscillospiraceae;NA;NA
ASV_5966	0.0004	0.0001	0	0	0	0	Bacteria;Firmicutes;Clostridia;Oscillospirales;Oscillospiraceae;Flavonifractor;NA
ASV_5967	0.0005	0.0002	0	0	0	0	Bacteria;Firmicutes;Clostridia;Oscillospirales;Oscillospiraceae;Flavonifractor;NA
ASV_6016	0.0018	0.0011	0	0	0.0037	0.004	Bacteria;Firmicutes;Clostridia;Lachnospirales;Lachnospiraceae;Dorea;longicatena
ASV_6047	0.0031	0.0016	0	0	0.0005	0.0008	Bacteria;Firmicutes;Clostridia;Lachnospirales;Lachnospiraceae;Coprococcus;comes
ASV_6049	0.0036	0.001	0.0005	0.0019	0.0009	0.0028	Bacteria;Firmicutes;Clostridia;Lachnospirales;Lachnospiraceae;NA;NA
ASV_6057	0.0054	0.0011	0	0	0.0016	0.0074	Bacteria;Firmicutes;Clostridia;Lachnospirales;Lachnospiraceae;Roseburia;inulinivorans
ASV_6067	0.003	0.0013	0.0017	0.0072	0.0001	0.0004	Bacteria;Firmicutes;Clostridia;Lachnospirales;Lachnospiraceae;Agathobacter;NA
ASV_6071	0.0059	0.0019	0	0	0.0014	0.0022	Bacteria;Firmicutes;Clostridia;Lachnospirales;Lachnospiraceae;Agathobacter;NA
ASV_6076	0.0025	0.0008	0	0	0.0031	0.0081	Bacteria;Firmicutes;Clostridia;Lachnospirales;Lachnospiraceae;Roseburia;hominis
ASV_6079	0.0017	0.0003	0	0	0	0	Bacteria;Firmicutes;Clostridia;Lachnospirales;Lachnospiraceae;NA;NA
ASV_6090	0.0065	0.0022	0	0	0	0	Bacteria;Firmicutes;Clostridia;Lachnospirales;Lachnospiraceae;Agathobacter;NA
ASV_6185	0.0033	0.0011	0.0045	0.0027	0.0016	0.0024	Bacteria;Firmicutes;Clostridia;Lachnospirales;Lachnospiraceae;NA;NA
ASV_6237	0.0027	0.0006	0	0	0.0032	0.0086	Bacteria;Firmicutes;Clostridia;Lachnospirales;Lachnospiraceae;Lachnospiraceae_NK4A136_group;bacterium
ASV_6253	0.0012	0.0005	0	0	<0.0001	0.0001	Bacteria;Firmicutes;Clostridia;Lachnospirales;Lachnospiraceae;Lachnoclostridium;NA
ASV_6265	0.0039	0.0008	0	0	0	0	Bacteria;Firmicutes;Clostridia;Lachnospirales;Lachnospiraceae;Lachnoclostridium;NA
ASV_6266	0.0011	0.0002	0	0	0	0	Bacteria;Firmicutes;Clostridia;Lachnospirales;Lachnospiraceae;UC5-1-2E3;NA
ASV_6268	0.0043	0.0005	0	0	0	0	Bacteria;Firmicutes;Clostridia;Lachnospirales;Lachnospiraceae;Lachnoclostridium;edouardi
ASV_6269	0.0009	0.0005	0	0	0	0	Bacteria;Firmicutes;Clostridia;Lachnospirales;Lachnospiraceae;NA;NA
ASV_6270	0.0008	0.0001	0	0	0	0	Bacteria;Firmicutes;Clostridia;Lachnospirales;Lachnospiraceae;NA;NA
ASV_6272	0.0023	0.0008	0	0	0	0	Bacteria;Firmicutes;Clostridia;Lachnospirales;Lachnospiraceae;Lachnospiraceae_NK4A136_group;NA
ASV_6276	0.0073	0.0014	0	0	0	0	Bacteria;Firmicutes;Clostridia;Lachnospirales;Lachnospiraceae;NA;NA
ASV_63	0.0055	0.0011	0	0	0.0015	0.0025	Bacteria;Firmicutes;Clostridia;Lachnospirales;Lachnospiraceae;Blautia;faecis
ASV_68	0.0014	0.0008	0	0	0	0	Bacteria;Firmicutes;Clostridia;Lachnospirales;Lachnospiraceae;Blautia;NA
ASV_74	0.0038	0.0013	0	0	0.0006	0.001	Bacteria;Firmicutes;Clostridia;Lachnospirales;Lachnospiraceae;Dorea;formicigenerans
ASV_774	0.0013	0.0006	0	0	0.0004	0.0017	Bacteria;Firmicutes;Clostridia;Lachnospirales;Lachnospiraceae;Lachnospiraceae_UCG-010;NA
ASV_777	0.004	0.0012	0	0	0	0	Bacteria;Firmicutes;Clostridia;Lachnospirales;Lachnospiraceae;Lachnospira;NA
ASV_781	0.0026	0.0005	0	0	0	0	Bacteria;Firmicutes;Clostridia;Lachnospirales;Lachnospiraceae;Lachnospira;NA
ASV_785	0.0151	0.0027	0	0	0	0	Bacteria;Firmicutes;Clostridia;Lachnospirales;Lachnospiraceae;Lachnospira;pectinoschiza
ASV_793	0.0067	0.0038	0.0018	0.0057	0.0014	0.0023	Bacteria;Firmicutes;Clostridia;Lachnospirales;Lachnospiraceae;Lachnospiraceae_ND3007_group;NA
ASV_805	0.0054	0.0005	0	0	0.0082	0.0151	Bacteria;Firmicutes;Clostridia;Lachnospirales;Lachnospiraceae;NA;NA
ASV_821	0.0011	0.0003	0	0	0	0	Bacteria;Firmicutes;Clostridia;Lachnospirales;Lachnospiraceae;NA;NA
ASV_852	0.001	0.0002	0	0	0	0	Bacteria;Firmicutes;Clostridia;Lachnospirales;Lachnospiraceae;GCA-900066575;NA
ASV_877	0.0089	0.002	0	0	0	0	Bacteria;Firmicutes;Clostridia;Lachnospirales;Lachnospiraceae;Anaerostipes;hadrus
ASV_892	0.0036	0.0016	0	0	0.0021	0.004	Bacteria;Firmicutes;Clostridia;Lachnospirales;Lachnospiraceae;NA;NA
ASV_919	0.0111	0.0016	0	0	0.0014	0.0027	Bacteria;Firmicutes;Clostridia;Lachnospirales;Lachnospiraceae;Fusicatenibacter;saccharivorans
ASV_96	0.0008	0.0003	0.0002	0.0007	0	0	Bacteria;Firmicutes;Clostridia;Lachnospirales;Lachnospiraceae;Lachnospiraceae_FCS020_group;NA
