# Supplementary material for: Differential longitudinal establishment of human fecal bacterial communities in germ-free porcine and murine models
Source: Commun Biol. 2020 Dec 11;3:760. doi: 10.1038/s42003-020-01477-0 (PMC7733510; doi:10.1038/s42003-020-01477-0)
Supplement: Supplementary file 4 — Supplementary Data 2 [file 42003_2020_1477_MOESM4_ESM.xlsx]

## Sheet: Donor_1
	Human donor	HMA mice		HMA piglets
Phylum	number of core ASVs in donor	number of colonizers	number of persistent colonizers	number of colonizers	number of persistent colonizers
Actinobacteria	3	2	2	2	2
Bacteroidetes	3	3	3	3	3
Firmicutes	18	14	10	13	9
Proteobacteria	2	2	1	2	1
	26	21	16	20	15
	Human donor	HMA mice		HMA piglets
Family	number of core ASVs in donor	number of colonizers	number of persistent colonizers	number of colonizers	number of persistent colonizers
Actinomycetaceae	1	0	0	0	0
Bacteroidaceae	3	3	3	3	3
Bifidobacteriaceae	1	1	1	1	1
Clostridiaceae	1	1	1	1	0
Eggerthellaceae	1	1	1	1	1
Enterobacteriaceae	2	2	1	2	1
Erysipelatoclostridiaceae	2	2	1	2	1
Lachnospiraceae	9	9	7	7	5
Oscillospiraceae	1	0	0	1	1
Ruminococcaceae	1	1	1	1	1
Streptococcaceae	3	0	0	0	0
Veillonellaceae	1	1	0	1	1
	26	21	16	20	15
	Human donor	HMA mice		HMA piglets
Genus	number of core ASVs in donor	number of colonizers	number of persistent colonizers	number of colonizers	number of persistent colonizers
Actinomyces	1	0	0	0	0
Bacteroides	3	3	3	3	3
Bifidobacterium	1	1	1	1	1
Citrobacter	1	1	1	1	0
Clostridium_sensu_stricto_1	1	1	1	1	0
Eggerthella	1	1	1	1	1
Erysipelatoclostridium	2	2	1	2	1
Flavonifractor	1	0	0	1	1
Incertae_Sedis	1	1	1	1	1
Klebsiella	1	1	0	1	1
Lachnoclostridium	5	5	4	5	4
Streptococcus	3	0	0	0	0
Veillonella	1	1	0	1	1
Unclassified	4	4	3	2	1
	26	21	16	20	15

## Sheet: Donor_2
	Human donor	HMA mice		HMA piglets
Phylum	number of core ASVs in donor	number of colonizers	number of persistent colonizers	number of colonizers	number of persistent colonizers
Actinobacteriota	4	3	1	4	1
Bacteroidetes	8	8	8	8	8
Desulfobacterota	1	1	1	1	1
Firmicutes	58	21	10	48	31
Proteobacteria	5	4	1	4	2
	76	37	21	65	43
	Human donor	HMA mice		HMA piglets
Family	number of core ASVs in donor	number of colonizers	number of persistent colonizers	number of colonizers	number of persistent colonizers
Acidaminococcaceae	1	1	1	1	1
Bacteroidaceae	6	6	6	6	6
Bifidobacteriaceae	3	2	1	3	1
Butyricicoccaceae	1	1	0	1	1
Clostridiaceae	2	2	0	2	1
Desulfovibrionaceae	1	1	1	1	1
Eggerthellaceae	1	1	0	1	0
Enterobacteriaceae	1	1	0	1	1
Erysipelatoclostridiaceae	2	1	1	2	1
Erysipelotrichaceae	1	1	0	1	1
Lachnospiraceae	34	11	6	28	16
Monoglobaceae	1	1	0	1	1
Morganellaceae	2	2	0	2	0
Oscillospiraceae	4	2	2	3	3
Pasteurellaceae	1	0	0	0	0
Peptostreptococcaceae	2	0	0	2	1
Peptostreptococcales-Tissierellales_fa	1	0	0	0	0
Rikenellaceae	1	1	1	1	1
Ruminococcaceae	6	1	0	6	4
Streptococcaceae	2	0	0	1	1
Sutterellaceae	1	1	1	1	1
Tannerellaceae	1	1	1	1	1
Veillonellaceae	1	0	0	0	0
	76	37	21	65	43
	Human donor	HMA mice		HMA piglets
Genus	number of core ASVs in donor	number of colonizers	number of persistent colonizers	number of colonizers	number of persistent colonizers
Agathobacter	3	1	1	3	1
Alistipes	1	1	1	1	1
Anaerostipes	3	3	0	3	1
Bacteroides	6	6	6	6	6
Bifidobacterium	3	2	1	3	1
Bilophila	1	1	1	1	1
Blautia	4	1	0	4	4
Butyricicoccus	1	1	0	1	1
Clostridium_sensu_stricto_1	2	2	0	2	1
Colidextribacter	1	0	0	1	1
Dorea	1	0	0	0	0
Eggerthella	1	1	0	1	0
Erysipelatoclostridium	1	1	1	1	1
Erysipelotrichaceae_UCG-003	1	0	0	1	0
Escherichia/Shigella	1	1	0	1	1
Faecalibacterium	2	0	0	2	1
Fenollaria	1	0	0	0	0
Flavonifractor	1	1	1	1	1
Fusicatenibacter	1	0	0	1	0
Haemophilus	1	0	0	0	0
Hungatella	1	1	1	1	0
Incertae_Sedis	1	0	0	1	0
Intestinibacter	1	0	0	1	1
Lachnoclostridium	4	1	1	3	2
Lachnospira	3	0	0	2	0
Lachnospiraceae_FCS020_group	1	0	0	1	1
Lachnospiraceae_ND3007_group	1	0	0	1	1
Lachnospiraceae_NK4A136_group	2	0	0	0	0
Lachnospiraceae_UCG-004	1	0	0	1	0
Monoglobus	1	1	0	1	1
Morganella	1	1	0	1	0
Oscillibacter	1	1	1	1	1
Parabacteroides	1	1	1	1	1
Parasutterella	1	1	1	1	1
Phascolarctobacterium	1	1	1	1	1
Proteus	1	1	0	1	0
Romboutsia	1	0	0	1	0
Roseburia	2	0	0	2	2
Ruminococcus	1	0	0	1	1
Streptococcus	2	0	0	1	1
Subdoligranulum	1	1	0	1	1
Turicibacter	1	1	0	1	1
UC5-1-2E3	1	1	1	1	1
UCG-005	1	0	0	0	0
Veillonella	1	0	0	0	0
Unclassified	7	3	2	6	4
	76	37	21	65	43

## Sheet: Donor_3
	Human donor	HMA mice		HMA piglets
Phylum	number of core ASVs in donor	number of colonizers	number of persistent colonizers	number of colonizers	number of persistent colonizers
Actinobacteriota	9	8	3	7	4
Bacteroidetes	25	21	18	21	16
Desulfobacterota	3	2	2	3	2
Firmicutes	97	31	6	71	44
Proteobacteria	4	3	1	3	2
Verrucomicrobiota	2	1	1	1	1
	140	66	31	106	69
	Human donor	HMA mice		HMA piglets
Family	number of core ASVs in donor	number of colonizers	number of persistent colonizers	number of colonizers	number of persistent colonizers
Acidaminococcaceae	1	1	1	1	1
Actinomycetaceae	1	0	0	0	0
Akkermansiaceae	1	1	1	1	1
Anaerovoracaceae	1	0	0	0	0
Bacteroidaceae	7	7	7	7	6
Barnesiellaceae	2	2	2	2	1
Bifidobacteriaceae	1	1	0	1	0
Butyricicoccaceae	1	0	0	1	1
Christensenellaceae	6	0	0	4	3
Coriobacteriaceae	2	2	1	2	1
Coriobacteriales_Incertae_Sedis	1	1	0	0	0
Desulfovibrionaceae	3	2	2	3	2
Eggerthellaceae	2	2	1	2	2
Erysipelatoclostridiaceae	1	0	0	1	1
Lachnospiraceae	40	15	3	31	20
Marinifilaceae	3	3	2	3	1
Monoglobaceae	1	1	0	1	1
Oscillospiraceae	17	5	1	13	6
Oxalobacteraceae	1	1	0	1	0
Peptostreptococcaceae	1	1	0	1	0
Peptostreptococcales-Tissierellales_fa	1	0	0	0	0
Prevotellaceae	7	3	3	3	3
Rikenellaceae	4	4	2	4	3
Ruminococcaceae	17	6	1	12	9
Selenomonadaceae	1	0	0	0	0
Streptococcaceae	1	1	0	1	1
Sutterellaceae	1	1	1	1	1
Tannerellaceae	2	2	2	2	2
UCG-010	1	0	0	1	0
Veillonellaceae	1	0	0	0	0
Victivallaceae	1	0	0	0	0
Unclassified	10	4	1	7	3
	140	66	31	106	69
	Human donor	HMA mice		HMA piglets
Genus	number of core ASVs in donor	number of colonizers	number of persistent colonizers	number of colonizers	number of persistent colonizers
Actinomyces	1	0	0	0	0
Adlercreutzia	1	1	1	1	1
Agathobacter	3	1	1	3	0
Akkermansia	1	1	1	1	1
Alistipes	4	4	2	4	3
Anaerococcus	1	0	0	0	0
Anaerofilum	1	0	0	0	0
Anaerostipes	1	1	0	0	0
Anaerovibrio	1	0	0	0	0
Bacteroides	7	7	7	7	6
Barnesiella	1	1	1	1	1
Bifidobacterium	1	1	0	1	0
Bilophila	1	1	1	1	1
Blautia	4	2	1	4	4
Butyricicoccus	1	0	0	1	1
Butyricimonas	1	1	1	1	1
CAG-56	1	0	0	1	0
Christensenellaceae_R-7_group	4	0	0	3	3
Colidextribacter	2	0	0	1	0
Collinsella	2	2	1	2	1
Coprobacter	1	1	1	1	0
Coprococcus	3	0	0	3	1
Desulfovibrio	1	0	0	1	0
Dialister	1	0	0	0	0
Dorea	2	1	0	2	2
Erysipelotrichaceae_UCG-003	1	0	0	1	1
Faecalibacterium	4	1	0	3	2
Family_XIII_AD3011_group	1	0	0	0	0
Fusicatenibacter	1	1	0	1	1
GCA-900066575	1	0	0	0	0
Incertae_Sedis	1	0	0	0	0
Lachnoclostridium	3	0	0	2	0
Lachnospira	3	1	0	1	0
Lachnospiraceae_ND3007_group	1	0	0	1	1
Lachnospiraceae_NK4A136_group	3	2	0	3	2
Lachnospiraceae_NK4B4_group	1	0	0	1	0
Lachnospiraceae_UCG-004	1	0	0	1	1
Lachnospiraceae_UCG-010	1	1	0	1	1
Monoglobus	1	1	0	1	1
Negativibacillus	1	0	0	1	1
NK4A214_group	3	0	0	2	1
Odoribacter	1	1	1	1	0
Oxalobacter	1	1	0	1	0
Parabacteroides	2	2	2	2	2
Paraprevotella	3	3	3	3	3
Phascolarctobacterium	1	1	1	1	1
Prevotella	3	0	0	0	0
Prevotellaceae_UCG-003	1	0	0	0	0
Romboutsia	1	1	0	1	0
Roseburia	3	2	0	3	3
Ruminococcus	4	2	0	3	3
Sanguibacteroides	1	1	0	1	0
Slackia	1	1	0	1	1
Streptococcus	1	1	0	1	1
Subdoligranulum	4	2	0	4	2
Sutterella	1	1	1	1	1
UBA1819	1	1	1	1	1
UCG-002	4	1	0	4	4
UCG-003	1	0	0	1	0
UCG-005	5	2	0	3	0
Victivallis	1	0	0	0	0
Unassigned	26	11	4	16	9
	140	66	31	106	69

## Sheet: Donor_4
	Human donor	HMA mice		HMA piglets
Phylum	number of core ASVs in donor	number of colonizers	number of persistent colonizers	number of colonizers	number of persistent colonizers
Actinobacteriota	9	9	3	8	6
Bacteroidetes	25	21	14	23	13
Desulfobacterota	1	1	1	1	1
Firmicutes	95	21	8	57	15
Proteobacteria	3	2	1	2	2
Verrucomicrobiota	1	1	1	1	1
	134	55	28	92	38
	Human donor	HMA mice		HMA piglets
Family	number of core ASVs in donor	number of colonizers	number of persistent colonizers	number of colonizers	number of persistent colonizers
Acidaminococcaceae	1	1	1	1	1
Akkermansiaceae	1	1	1	1	1
Anaerovoracaceae	1	1	0	1	0
Bacteroidaceae	7	7	6	7	4
Barnesiellaceae	1	1	1	1	1
Bifidobacteriaceae	3	3	1	3	3
Butyricicoccaceae	4	2	0	3	0
Christensenellaceae	7	0	0	4	1
Clostridiaceae	1	0	0	0	0
Coriobacteriaceae	2	2	1	2	1
Desulfovibrionaceae	1	1	1	1	1
Eggerthellaceae	4	4	1	3	2
Enterobacteriaceae	1	1	1	1	1
Erysipelatoclostridiaceae	1	0	0	0	0
Erysipelotrichaceae	1	0	0	1	0
Lachnospiraceae	40	7	2	22	4
Marinifilaceae	3	2	1	3	1
Monoglobaceae	1	1	0	1	0
Oscillospiraceae	14	2	1	5	2
Pasteurellaceae	1	0	0	0	0
Peptococcaceae	1	1	1	0	0
Peptostreptococcaceae	1	1	0	1	0
Prevotellaceae	4	3	2	2	2
Rikenellaceae	7	5	1	7	2
Ruminococcaceae	14	4	3	12	5
Streptococcaceae	1	0	0	1	1
Sutterellaceae	1	1	0	1	1
Tannerellaceae	3	3	3	3	3
Veillonellaceae	1	0	0	1	0
Unclassified	6	1	0	4	1
	134	55	28	92	38
	Human donor	HMA mice		HMA piglets
Genus	number of ASVs in donor	number of colonizers	number of persistent colonizers	number of colonizers	number of persistent colonizers
Adlercreutzia	1	1	1	1	1
Agathobacter	4	1	0	3	1
Akkermansia	1	1	1	1	1
Alistipes	7	5	1	7	2
Anaerostipes	1	0	0	0	0
Bacteroides	7	7	6	7	4
Barnesiella	1	1	1	1	1
Bifidobacterium	3	3	1	3	3
Bilophila	1	1	1	1	1
Blautia	5	1	1	4	0
Butyricicoccus	3	2	0	2	0
Butyricimonas	1	1	1	1	1
Christensenellaceae_R-7_group	6	0	0	3	0
Clostridium_sensu_stricto_1	1	0	0	0	0
Colidextribacter	2	1	0	2	0
Collinsella	2	2	1	2	1
Coprococcus	1	0	0	1	0
Dorea	2	0	0	2	1
Erysipelotrichaceae_UCG-003	1	0	0	0	0
Escherichia/Shigella	1	1	1	1	1
Faecalibacterium	4	1	0	4	0
Flavonifractor	2	0	0	0	0
Fusicatenibacter	1	0	0	1	0
GCA-900066575	1	0	0	0	0
Gordonibacter	1	1	0	1	0
Haemophilus	1	0	0	0	0
Holdemania	1	0	0	1	0
Incertae_Sedis	2	1	1	1	1
Lachnoclostridium	3	0	0	1	0
Lachnospira	3	0	0	0	0
Lachnospiraceae_FCS020_group	1	1	0	0	0
Lachnospiraceae_ND3007_group	1	1	0	1	1
Lachnospiraceae_NK4A136_group	2	1	0	1	0
Lachnospiraceae_UCG-004	1	0	0	0	0
Lachnospiraceae_UCG-010	1	0	0	1	0
Monoglobus	1	1	0	1	0
NK4A214_group	1	0	0	0	0
Odoribacter	1	1	0	1	0
Oscillibacter	1	1	1	1	1
Parabacteroides	3	3	3	3	3
Paraprevotella	2	2	2	2	2
Phascolarctobacterium	1	1	1	1	1
Prevotella	2	1	0	0	0
Romboutsia	1	1	0	1	0
Roseburia	2	0	0	2	0
Ruminococcus	4	1	1	4	2
Sanguibacteroides	1	0	0	1	0
Slackia	1	1	0	1	1
Streptococcus	1	0	0	1	1
Subdoligranulum	2	0	0	1	0
Sutterella	1	1	0	1	1
UBA1819	1	1	1	1	1
UC5-1-2E3	1	0	0	0	0
UCG-002	2	0	0	0	0
UCG-003	1	0	0	0	0
UCG-005	4	0	0	2	1
UCG-009	1	0	0	1	0
Veillonella	1	0	0	1	0
Unclassified	22	6	2	12	4
	134	55	28	92	38
