# Supplementary material for: Differential longitudinal establishment of human fecal bacterial communities in germ-free porcine and murine models
Source: Commun Biol. 2020 Dec 11;3:760. doi: 10.1038/s42003-020-01477-0 (PMC7733510; doi:10.1038/s42003-020-01477-0)
Supplement: Supplementary file 6 — Supplementary Data 4 [file 42003_2020_1477_MOESM6_ESM.xlsx]

## Sheet: Donor_1
ASV_ID	Taxonomy
ASV_350	Bacteria;Firmicutes;Bacilli;Lactobacillales;Streptococcaceae;Streptococcus;NA
ASV_353	Bacteria;Firmicutes;Bacilli;Lactobacillales;Streptococcaceae;Streptococcus;NA
ASV_354	Bacteria;Firmicutes;Bacilli;Lactobacillales;Streptococcaceae;Streptococcus;NA
ASV_3799	Bacteria;Actinobacteriota;Actinobacteria;Actinomycetales;Actinomycetaceae;Actinomyces;NA

## Sheet: Donor_2
ASV_ID	Taxonomy
ASV_354	Bacteria;Firmicutes;Bacilli;Lactobacillales;Streptococcaceae;Streptococcus;NA
ASV_782	Bacteria;Firmicutes;Clostridia;Lachnospirales;Lachnospiraceae;Lachnospira;pectinoschiza
ASV_2041	Bacteria;Proteobacteria;Gammaproteobacteria;Pasteurellales;Pasteurellaceae;Haemophilus;NA
ASV_3671	Bacteria;Firmicutes;Clostridia;Peptostreptococcales-Tissierellales;Peptostreptococcales-Tissierellales_fa;Fenollaria;NA
ASV_4502	Bacteria;Firmicutes;Negativicutes;Veillonellales-Selenomonadales;Veillonellaceae;Veillonella;NA
ASV_5883	Bacteria;Firmicutes;Clostridia;Oscillospirales;Oscillospiraceae;UCG-005;NA
ASV_6016	Bacteria;Firmicutes;Clostridia;Lachnospirales;Lachnospiraceae;Dorea;longicatena
ASV_6261	Bacteria;Firmicutes;Clostridia;Lachnospirales;Lachnospiraceae;Lachnoclostridium;NA
ASV_6272	Bacteria;Firmicutes;Clostridia;Lachnospirales;Lachnospiraceae;Lachnospiraceae_NK4A136_group;NA
ASV_6275	Bacteria;Firmicutes;Clostridia;Lachnospirales;Lachnospiraceae;Lachnospiraceae_NK4A136_group;NA
ASV_6276	Bacteria;Firmicutes;Clostridia;Lachnospirales;Lachnospiraceae;NA;NA

## Sheet: Donor_3
ASV_ID	Taxonomy
ASV_2	Bacteria;Firmicutes;Clostridia;Lachnospirales;Lachnospiraceae;NA;NA
ASV_110	Bacteria;Firmicutes;Clostridia;Lachnospirales;Lachnospiraceae;NA;NA
ASV_326	Bacteria;Firmicutes;Clostridia;Peptostreptococcales-Tissierellales;Anaerovoracaceae;Family_XIII_AD3011_group;NA
ASV_778	Bacteria;Firmicutes;Clostridia;Lachnospirales;Lachnospiraceae;Lachnospira;NA
ASV_852	Bacteria;Firmicutes;Clostridia;Lachnospirales;Lachnospiraceae;GCA-900066575;NA
ASV_891	Bacteria;Firmicutes;Clostridia;Lachnospirales;Lachnospiraceae;NA;NA
ASV_2368	Bacteria;Firmicutes;Clostridia;Oscillospirales;Oscillospiraceae;NK4A214_group;NA
ASV_2414	Bacteria;Firmicutes;Clostridia;Oscillospirales;Oscillospiraceae;Colidextribacter;massiliensis
ASV_3044	Bacteria;Firmicutes;Clostridia;Christensenellales;Christensenellaceae;Christensenellaceae_R-7_group;NA
ASV_3133	Bacteria;Firmicutes;Clostridia;Christensenellales;Christensenellaceae;NA;NA
ASV_3194	Bacteria;Firmicutes;Clostridia;Oscillospirales;Ruminococcaceae;Ruminococcus;NA
ASV_3211	Bacteria;Firmicutes;Clostridia;Oscillospirales;Ruminococcaceae;Anaerofilum;NA
ASV_3240	Bacteria;Firmicutes;Clostridia;Oscillospirales;Ruminococcaceae;Faecalibacterium;NA
ASV_3338	Bacteria;Firmicutes;Clostridia;Oscillospirales;Ruminococcaceae;Incertae_Sedis;NA
ASV_3455	Bacteria;Firmicutes;Clostridia;Oscillospirales;Ruminococcaceae;NA;NA
ASV_3577	Bacteria;Firmicutes;Clostridia;Clostridia_UCG-014;NA;NA;NA
ASV_3583	Bacteria;Firmicutes;Clostridia;Clostridia_UCG-014;NA;NA;NA
ASV_3674	Bacteria;Firmicutes;Clostridia;Peptostreptococcales-Tissierellales;Peptostreptococcales-Tissierellales_fa;Anaerococcus;NA
ASV_3802	Bacteria;Actinobacteriota;Actinobacteria;Actinomycetales;Actinomycetaceae;Actinomyces;turicensis
ASV_4213	Bacteria;Proteobacteria;Alphaproteobacteria;Rhodospirillales;NA;NA;NA
ASV_4421	Bacteria;Verrucomicrobiota;Lentisphaeria;Victivallales;Victivallaceae;Victivallis;NA
ASV_4458	Bacteria;Firmicutes;Negativicutes;Veillonellales-Selenomonadales;Selenomonadaceae;Anaerovibrio;NA
ASV_4477	Bacteria;Firmicutes;Negativicutes;Veillonellales-Selenomonadales;Veillonellaceae;Dialister;invisus
ASV_4743	Bacteria;Bacteroidetes;Bacteroidia;Bacteroidales;Prevotellaceae;Prevotellaceae_UCG-003;NA
ASV_4820	Bacteria;Bacteroidetes;Bacteroidia;Bacteroidales;Prevotellaceae;Prevotella;NA
ASV_4822	Bacteria;Bacteroidetes;Bacteroidia;Bacteroidales;Prevotellaceae;Prevotella;NA
ASV_4823	Bacteria;Bacteroidetes;Bacteroidia;Bacteroidales;Prevotellaceae;Prevotella;copri
ASV_5882	Bacteria;Firmicutes;Clostridia;Oscillospirales;Oscillospiraceae;UCG-005;NA
ASV_5894	Bacteria;Firmicutes;Clostridia;Oscillospirales;Oscillospiraceae;UCG-005;NA
ASV_6252	Bacteria;Firmicutes;Clostridia;Lachnospirales;Lachnospiraceae;NA;NA
ASV_6268	Bacteria;Firmicutes;Clostridia;Lachnospirales;Lachnospiraceae;Lachnoclostridium;edouardi

## Sheet: Donor_4
ASV_ID	Taxonomy
ASV_68	Bacteria;Firmicutes;Clostridia;Lachnospirales;Lachnospiraceae;Blautia;NA
ASV_134	Bacteria;Firmicutes;Clostridia;Lachnospirales;Lachnospiraceae;Lachnospiraceae_UCG-004;NA
ASV_777	Bacteria;Firmicutes;Clostridia;Lachnospirales;Lachnospiraceae;Lachnospira;NA
ASV_781	Bacteria;Firmicutes;Clostridia;Lachnospirales;Lachnospiraceae;Lachnospira;NA
ASV_785	Bacteria;Firmicutes;Clostridia;Lachnospirales;Lachnospiraceae;Lachnospira;pectinoschiza
ASV_821	Bacteria;Firmicutes;Clostridia;Lachnospirales;Lachnospiraceae;NA;NA
ASV_852	Bacteria;Firmicutes;Clostridia;Lachnospirales;Lachnospiraceae;GCA-900066575;NA
ASV_877	Bacteria;Firmicutes;Clostridia;Lachnospirales;Lachnospiraceae;Anaerostipes;hadrus
ASV_2041	Bacteria;Proteobacteria;Gammaproteobacteria;Pasteurellales;Pasteurellaceae;Haemophilus;NA
ASV_2303	Bacteria;Firmicutes;Clostridia;Oscillospirales;Oscillospiraceae;UCG-002;NA
ASV_2317	Bacteria;Firmicutes;Clostridia;Oscillospirales;Oscillospiraceae;UCG-003;NA
ASV_2329	Bacteria;Firmicutes;Clostridia;Oscillospirales;Oscillospiraceae;UCG-002;NA
ASV_2356	Bacteria;Firmicutes;Clostridia;Oscillospirales;Oscillospiraceae;NK4A214_group;NA
ASV_2789	Bacteria;Firmicutes;Bacilli;Erysipelotrichales;Erysipelatoclostridiaceae;Erysipelotrichaceae_UCG-003;bacterium
ASV_2872	Bacteria;Firmicutes;Clostridia;Clostridiales;Clostridiaceae;Clostridium_sensu_stricto_1;tertium
ASV_3030	Bacteria;Firmicutes;Clostridia;Christensenellales;Christensenellaceae;Christensenellaceae_R-7_group;NA
ASV_3063	Bacteria;Firmicutes;Clostridia;Christensenellales;Christensenellaceae;Christensenellaceae_R-7_group;NA
ASV_3065	Bacteria;Firmicutes;Clostridia;Christensenellales;Christensenellaceae;Christensenellaceae_R-7_group;NA
ASV_3279	Bacteria;Firmicutes;Clostridia;Oscillospirales;Ruminococcaceae;Subdoligranulum;NA
ASV_3312	Bacteria;Firmicutes;Clostridia;Oscillospirales;NA;NA;NA
ASV_3359	Bacteria;Firmicutes;Clostridia;Oscillospirales;Ruminococcaceae;Incertae_Sedis;NA
ASV_3541	Bacteria;Firmicutes;Clostridia;Oscillospirales;Butyricicoccaceae;Butyricicoccus;NA
ASV_3578	Bacteria;Firmicutes;Clostridia;Clostridia_UCG-014;NA;NA;NA
ASV_4823	Bacteria;Bacteroidetes;Bacteroidia;Bacteroidales;Prevotellaceae;Prevotella;copri
ASV_5884	Bacteria;Firmicutes;Clostridia;Oscillospirales;Oscillospiraceae;UCG-005;NA
ASV_5921	Bacteria;Firmicutes;Clostridia;Oscillospirales;Oscillospiraceae;UCG-005;NA
ASV_5953	Bacteria;Firmicutes;Clostridia;Oscillospirales;Oscillospiraceae;NA;NA
ASV_5966	Bacteria;Firmicutes;Clostridia;Oscillospirales;Oscillospiraceae;Flavonifractor;NA
ASV_5967	Bacteria;Firmicutes;Clostridia;Oscillospirales;Oscillospiraceae;Flavonifractor;NA
ASV_6079	Bacteria;Firmicutes;Clostridia;Lachnospirales;Lachnospiraceae;NA;NA
ASV_6090	Bacteria;Firmicutes;Clostridia;Lachnospirales;Lachnospiraceae;Agathobacter;NA
ASV_6265	Bacteria;Firmicutes;Clostridia;Lachnospirales;Lachnospiraceae;Lachnoclostridium;NA
ASV_6266	Bacteria;Firmicutes;Clostridia;Lachnospirales;Lachnospiraceae;UC5-1-2E3;NA
ASV_6268	Bacteria;Firmicutes;Clostridia;Lachnospirales;Lachnospiraceae;Lachnoclostridium;edouardi
ASV_6269	Bacteria;Firmicutes;Clostridia;Lachnospirales;Lachnospiraceae;NA;NA
ASV_6270	Bacteria;Firmicutes;Clostridia;Lachnospirales;Lachnospiraceae;NA;NA
ASV_6272	Bacteria;Firmicutes;Clostridia;Lachnospirales;Lachnospiraceae;Lachnospiraceae_NK4A136_group;NA
ASV_6276	Bacteria;Firmicutes;Clostridia;Lachnospirales;Lachnospiraceae;NA;NA
