# Supplementary material for: Differential longitudinal establishment of human fecal bacterial communities in germ-free porcine and murine models
Source: Commun Biol. 2020 Dec 11;3:760. doi: 10.1038/s42003-020-01477-0 (PMC7733510; doi:10.1038/s42003-020-01477-0)
Supplement: Supplementary file 7 — Supplementary Data 5 [file 42003_2020_1477_MOESM7_ESM.xlsx]

## Sheet: Sheet1
ASV_ID	Taxonomic classification
ASV_54	Bacteria;Firmicutes;Clostridia;Lachnospirales;Lachnospiraceae;Blautia;massiliensis
ASV_55	Bacteria;Firmicutes;Clostridia;Lachnospirales;Lachnospiraceae;Blautia;obeum
ASV_63	Bacteria;Firmicutes;Clostridia;Lachnospirales;Lachnospiraceae;Blautia;faecis
ASV_118	Bacteria;Firmicutes;Clostridia;Lachnospirales;Lachnospiraceae;Agathobacter;NA
ASV_353	Bacteria;Firmicutes;Bacilli;Lactobacillales;Streptococcaceae;Streptococcus;NA
ASV_777	Bacteria;Firmicutes;Clostridia;Lachnospirales;Lachnospiraceae;Lachnospira;NA
ASV_793	Bacteria;Firmicutes;Clostridia;Lachnospirales;Lachnospiraceae;Lachnospiraceae_ND3007_group;NA
ASV_877	Bacteria;Firmicutes;Clostridia;Lachnospirales;Lachnospiraceae;Anaerostipes;hadrus
ASV_919	Bacteria;Firmicutes;Clostridia;Lachnospirales;Lachnospiraceae;Fusicatenibacter;saccharivorans
ASV_1015	Bacteria;Bacteroidetes;Bacteroidia;Bacteroidales;Bacteroidaceae;Bacteroides;NA
ASV_1749	Bacteria;Firmicutes;Negativicutes;Acidaminococcales;Acidaminococcaceae;Phascolarctobacterium;faecium
ASV_1908	Bacteria;Firmicutes;Clostridia;Lachnospirales;Lachnospiraceae;Blautia;NA
ASV_2060	Bacteria;Desulfobacterota;Desulfovibrionia;Desulfovibrionales;Desulfovibrionaceae;Bilophila;wadsworthia
ASV_2641	Bacteria;Firmicutes;Clostridia;Peptostreptococcales-Tissierellales;Peptostreptococcaceae;Romboutsia;NA
ASV_2789	Bacteria;Firmicutes;Bacilli;Erysipelotrichales;Erysipelatoclostridiaceae;Erysipelotrichaceae_UCG-003;bacterium
ASV_3233	Bacteria;Firmicutes;Clostridia;Oscillospirales;Ruminococcaceae;Faecalibacterium;prausnitzii
ASV_3236	Bacteria;Firmicutes;Clostridia;Oscillospirales;Ruminococcaceae;Faecalibacterium;NA
ASV_3279	Bacteria;Firmicutes;Clostridia;Oscillospirales;Ruminococcaceae;Subdoligranulum;NA
ASV_3643	Bacteria;Firmicutes;Clostridia;Monoglobales;Monoglobaceae;Monoglobus;NA
ASV_5251	Bacteria;Bacteroidetes;Bacteroidia;Bacteroidales;Rikenellaceae;Alistipes;putredinis
ASV_6016	Bacteria;Firmicutes;Clostridia;Lachnospirales;Lachnospiraceae;Dorea;longicatena
ASV_6057	Bacteria;Firmicutes;Clostridia;Lachnospirales;Lachnospiraceae;Roseburia;inulinivorans
ASV_6067	Bacteria;Firmicutes;Clostridia;Lachnospirales;Lachnospiraceae;Agathobacter;NA
ASV_6265	Bacteria;Firmicutes;Clostridia;Lachnospirales;Lachnospiraceae;Lachnoclostridium;NA
ASV_6268	Bacteria;Firmicutes;Clostridia;Lachnospirales;Lachnospiraceae;Lachnoclostridium;edouardi
ASV_6272	Bacteria;Firmicutes;Clostridia;Lachnospirales;Lachnospiraceae;Lachnospiraceae_NK4A136_group;NA
ASV_6276	Bacteria;Firmicutes;Clostridia;Lachnospirales;Lachnospiraceae;NA;NA
