# Supplementary material for: Differential longitudinal establishment of human fecal bacterial communities in germ-free porcine and murine models
Source: Commun Biol. 2020 Dec 11;3:760. doi: 10.1038/s42003-020-01477-0 (PMC7733510; doi:10.1038/s42003-020-01477-0)
Supplement: Supplementary file 8 — Supplementary Data 6 [file 42003_2020_1477_MOESM8_ESM.xlsx]

## Sheet: Sheet1
		HMA mice		HMA piglets
Donor	Shared core ASVs in donor	Colonizers	Persistent colonizers	Colonizers	Persistent colonizers
Donor_2	27	9	5	24	16
Donor_3	27	15	6	25	20
Donor_4	27	10	5	19	6
