# Supplementary material for: Differential longitudinal establishment of human fecal bacterial communities in germ-free porcine and murine models
Source: Commun Biol. 2020 Dec 11;3:760. doi: 10.1038/s42003-020-01477-0 (PMC7733510; doi:10.1038/s42003-020-01477-0)
Supplement: Supplementary file 9 — Supplementary Data 7 [file 42003_2020_1477_MOESM9_ESM.xlsx]

## Sheet: Donor_1
	Humans			Mice			Piglets
Phylum	number of ASVs in donor	Mean abundance	SD	number of ASVs in mice	Mean abundance	SD	number of ASVs in piglets	Mean abundance	SD
Actinobacteriota	3	0.0532	0.038	2	0.0128	0.0086	2	0.0089	0.012
Bacteroidetes	3	0.1805	0.0034	3	0.3556	0.1442	3	0.0974	0.0698
Firmicutes	18	0.6277	0.0518	14	0.405	0.1115	13	0.1072	0.076
Proteobacteria	2	0.1273	0.0168	2	0.0193	0.0379	2	0.0859	0.0646
	26			21			20
	Humans			Mice			Piglets
Family	number of ASVs in donor	Mean abundance	SD	number of ASVs in mice	Mean abundance	SD	number of ASVs in piglets	Mean abundance	SD
Actinomycetaceae	1	0.0013	0.0006	0	0	0	0	0	0
Bacteroidaceae	3	0.1805	0.0034	3	0.3556	0.1442	3	0.0974	0.0698
Bifidobacteriaceae	1	0.045	0.0347	1	0.0081	0.0071	1	0.0084	0.0117
Clostridiaceae	1	0.0009	0.0005	1	0.0109	0.0192	1	0.0021	0.0049
Eggerthellaceae	1	0.0069	0.0032	1	0.0048	0.0027	1	0.0005	0.0006
Enterobacteriaceae	2	0.1273	0.0168	2	0.0193	0.0379	2	0.0859	0.0646
Erysipelatoclostridiaceae	2	0.3338	0.0436	2	0.1412	0.0485	2	0.0162	0.0249
Lachnospiraceae	9	0.2651	0.0264	9	0.2483	0.074	7	0.0555	0.0545
Oscillospiraceae	1	0.0032	0.0002	0	0	0	1	0.0153	0.0095
Ruminococcaceae	1	0.0008	0.0005	1	0.0023	0.001	1	0.0015	0.0012
Streptococcaceae	3	0.0233	0.005	0	0	0	0	0	0
Veillonellaceae	1	0.0006	0.0002	1	0.0024	0.0033	1	0.0166	0.0127
	26			21			20
	Humans			Mice			Piglets
Genus	number of ASVs in donor	Mean abundance	SD	number of ASVs in mice	Mean abundance	SD	number of ASVs in piglets	Mean abundance	SD
Actinomyces	1	0.0013	0.0006	0	0	0	0	0	0
Bacteroides	3	0.1805	0.0034	3	0.3556	0.1442	3	0.0974	0.0698
Bifidobacterium	1	0.045	0.0347	1	0.0081	0.0071	1	0.0084	0.0117
Citrobacter	1	0.04	0.0067	1	0.0033	0.0048	1	0.0135	0.0198
Clostridium_sensu_stricto_1	1	0.0009	0.0005	1	0.0109	0.0192	1	0.0021	0.0049
Eggerthella	1	0.0069	0.0032	1	0.0048	0.0027	1	0.0005	0.0006
Erysipelatoclostridium	2	0.3338	0.0436	2	0.1412	0.0485	2	0.0162	0.0249
Flavonifractor	1	0.0032	0.0002	0	0	0	1	0.0153	0.0095
Incertae_Sedis	1	0.0008	0.0005	1	0.0023	0.001	1	0.0015	0.0012
Klebsiella	1	0.0873	0.0101	1	0.016	0.0353	1	0.0725	0.0513
Lachnoclostridium	5	0.0806	0.0027	5	0.0892	0.0426	5	0.0299	0.0221
Streptococcus	3	0.0233	0.005	0	0	0	0	0	0
Veillonella	1	0.0006	0.0002	1	0.0024	0.0033	1	0.0166	0.0127
Unassigned	4	0.1845	0.0249	4	0.159	0.0807	2	0.0256	0.046
	26			21			20

## Sheet: Donor_2
	Humans			Mice			Piglets
Phylum	number of ASVs in donor	Mean abundance	SD	number of ASVs in mice	Mean abundance	SD	number of ASVs in piglets	Mean abundance	SD
Actinobacteriota	4	0.0823	0.0321	3	0.0632	0.0736	4	0.0223	0.0388
Bacteroidetes	8	0.129	0.0156	8	0.3643	0.0901	8	0.2726	0.0675
Desulfobacterota	1	0.0025	0.0006	1	0.0117	0.0059	1	0.0158	0.018
Firmicutes	58	0.6835	0.0466	21	0.2869	0.0659	48	0.3149	0.073
Proteobacteria	5	0.0737	0.0056	4	0.0211	0.0223	4	0.0613	0.0943
	76			37			65
	Humans			Mice			Piglets
Family	number of ASVs in donor	Mean abundance	SD	number of ASVs in mice	Mean abundance	SD	number of ASVs in piglets	Mean abundance	SD
Acidaminococcaceae	1	0.0144	0.0017	1	0.0241	0.0127	1	0.0515	0.0322
Bacteroidaceae	6	0.1137	0.0142	6	0.2686	0.0723	6	0.228	0.0609
Bifidobacteriaceae	3	0.0807	0.0316	2	0.0624	0.0727	3	0.0219	0.0384
Butyricicoccaceae	1	0.0042	0.0008	1	0.0012	0.0017	1	0.0025	0.0036
Clostridiaceae	2	0.0342	0.0083	2	0.0013	0.0055	2	0.0192	0.0107
Desulfovibrionaceae	1	0.0025	0.0006	1	0.0117	0.0059	1	0.0158	0.018
Eggerthellaceae	1	0.0016	0.0006	1	0.0009	0.0012	1	0.0003	0.0006
Enterobacteriaceae	1	0.0324	0.0022	1	0.0069	0.0169	1	0.0434	0.0943
Erysipelatoclostridiaceae	2	0.0121	0.002	1	0.0135	0.0183	2	0.0037	0.0043
Erysipelotrichaceae	1	0.0015	0.0005	1	<0.0001	0.0001	1	0.0128	0.0127
Lachnospiraceae	34	0.3728	0.0465	11	0.2426	0.0652	28	0.1231	0.0652
Monoglobaceae	1	0.0037	0.0007	1	0.0003	0.0004	1	0.0022	0.0016
Morganellaceae	2	0.0052	0.0005	2	0.0025	0.0106	2	0.0006	0.0012
Oscillospiraceae	4	0.007	0.0012	2	0.0035	0.0021	3	0.0282	0.0152
Pasteurellaceae	1	0.013	0.0018	0	0	0	0	0	0
Peptostreptococcaceae	2	0.0077	0.0023	0	0	0	2	0.0124	0.0062
Peptostreptococcales-Tissierellales_fa	1	0.0004	0.0004	0	0	0	0	0	0
Rikenellaceae	1	0.0083	0.0012	1	0.0023	0.0018	1	0.0139	0.0111
Ruminococcaceae	6	0.2012	0.0232	1	0.0004	0.0008	6	0.0579	0.0299
Streptococcaceae	2	0.0221	0.006	0	0	0	1	0.0014	0.0018
Sutterellaceae	1	0.0231	0.0023	1	0.0118	0.0057	1	0.0172	0.0097
Tannerellaceae	1	0.0069	0.0012	1	0.0934	0.0402	1	0.0308	0.01
Veillonellaceae	1	0.0022	0.0001	0	0	0	0	0	0
	76			37			65
	Humans			Mice			Piglets
Genus	number of ASVs in donor	Mean abundance	SD	number of ASVs in mice	Mean abundance	SD	number of ASVs in piglets	Mean abundance	SD
Agathobacter	3	0.1012	0.012	1	0.1242	0.1001	3	0.0192	0.0188
Alistipes	1	0.0083	0.0012	1	0.0023	0.0018	1	0.0139	0.0111
Anaerostipes	3	0.0393	0.0106	3	0.0019	0.0087	3	0.0011	0.0015
Bacteroides	6	0.1137	0.0142	6	0.2686	0.0723	6	0.228	0.0609
Bifidobacterium	3	0.0807	0.0316	2	0.0624	0.0727	3	0.0219	0.0384
Bilophila	1	0.0025	0.0006	1	0.0117	0.0059	1	0.0158	0.018
Blautia	4	0.0211	0.0056	1	0.0002	0.0008	4	0.037	0.0289
Butyricicoccus	1	0.0042	0.0008	1	0.0012	0.0017	1	0.0025	0.0036
Clostridium_sensu_stricto_1	2	0.0342	0.0083	2	0.0013	0.0055	2	0.0192	0.0107
Colidextribacter	1	0.0022	0.0003	0	0	0	1	0.0039	0.0052
Dorea	1	0.0072	0.0016	0	0	0	0	0	0
Eggerthella	1	0.0016	0.0006	1	0.0009	0.0012	1	0.0003	0.0006
Erysipelatoclostridium	1	0.0008	0.0006	1	0.0135	0.0183	1	0.0018	0.0019
Erysipelotrichaceae_UCG-003	1	0.0113	0.0014	0	0	0	1	0.0019	0.004
Escherichia/Shigella	1	0.0324	0.0022	1	0.0069	0.0169	1	0.0434	0.0943
Faecalibacterium	2	0.1297	0.0131	0	0	0	2	0.0096	0.0162
Fenollaria	1	0.0004	0.0004	0	0	0	0	0	0
Flavonifractor	1	0.0024	0.0005	1	0.0024	0.0013	1	0.0083	0.0051
Fusicatenibacter	1	0.0456	0.0053	0	0	0	1	0.0008	0.0015
Haemophilus	1	0.013	0.0018	0	0	0	0	0	0
Hungatella	1	0.0045	0.0003	1	0.0132	0.0102	1	0.0004	0.001
Incertae_Sedis	1	0.0007	0.0004	0	0	0	1	0.0001	0.0002
Intestinibacter	1	0.0051	0.0015	0	0	0	1	0.0092	0.0065
Lachnoclostridium	4	0.0202	0.0027	1	0.0122	0.0049	3	0.0056	0.0045
Lachnospira	3	0.0587	0.0097	0	0	0	2	0.0002	0.0004
Lachnospiraceae_FCS020_group	1	0.0017	0.0004	0	0	0	1	0.0024	0.0037
Lachnospiraceae_ND3007_group	1	0.0016	0.0007	0	0	0	1	0.0049	0.0051
Lachnospiraceae_NK4A136_group	2	0.0072	0.0005	0	0	0	0	0	0
Lachnospiraceae_UCG-004	1	0.0042	0.0006	0	0	0	1	0.0001	0.0002
Monoglobus	1	0.0037	0.0007	1	0.0003	0.0004	1	0.0022	0.0016
Morganella	1	0.0018	0.0004	1	0.0004	0.0017	1	0.0002	0.0007
Oscillibacter	1	0.0018	0.0006	1	0.0011	0.001	1	0.016	0.009
Parabacteroides	1	0.0069	0.0012	1	0.0934	0.0402	1	0.0308	0.01
Parasutterella	1	0.0231	0.0023	1	0.0118	0.0057	1	0.0172	0.0097
Phascolarctobacterium	1	0.0144	0.0017	1	0.0241	0.0127	1	0.0515	0.0322
Proteus	1	0.0034	0.0003	1	0.0021	0.0105	1	0.0004	0.0007
Romboutsia	1	0.0026	0.001	0	0	0	1	0.0032	0.0048
Roseburia	2	0.0299	0.0048	0	0	0	2	0.0275	0.0216
Ruminococcus	1	0.0071	0.0015	0	0	0	1	0.0315	0.0155
Streptococcus	2	0.0221	0.006	0	0	0	1	0.0014	0.0018
Subdoligranulum	1	0.0633	0.0112	1	0.0004	0.0008	1	0.0149	0.0174
Turicibacter	1	0.0015	0.0005	1	<0.0001	0.0001	1	0.0128	0.0127
UC5-1-2E3	1	0.0023	0.0011	1	0.002	0.002	1	0.0049	0.0043
UCG-005	1	0.0006	0.0003	0	0	0	0	0	0
Veillonella	1	0.0022	0.0001	0	0	0	0	0	0
Unassigned	7	0.0142	0.0151	3	0.0444	0.0862	6	0.0103	0.0122
	76			37			65

## Sheet: Donor_3
	Humans			Mice			Piglets
Phylum	number of ASVs in donor	Mean abundance abundance	SD	number of ASVs in mice	Mean abundance abundance	SD	number of ASVs in piglets	Mean abundance abundance	SD
Actinobacteriota	9	0.0625	0.0303	8	0.0227	0.0192	7	0.007	0.0065
Bacteroidetes	25	0.1974	0.0233	21	0.2678	0.0597	21	0.1464	0.1139
Desulfobacterota	3	0.0103	0.0013	2	0.0138	0.0075	3	0.0037	0.004
Firmicutes	97	0.6732	0.0306	31	0.2232	0.1052	71	0.4723	0.134
Proteobacteria	4	0.0024	0.0005	3	0.0027	0.0027	3	0.0018	0.002
Verrucomicrobiota	2	0.0303	0.0046	1	0.0536	0.0323	1	0.0304	0.026
	140			66			106
	Humans			Mice			Piglets
Family	number of ASVs in donor	Mean abundance abundance	SD	number of ASVs in mice	Mean abundance abundance	SD	number of ASVs in piglets	Mean abundance abundance	SD
Acidaminococcaceae	1	0.0247	0.0051	1	0.0264	0.0248	1	0.0351	0.0304
Actinomycetaceae	1	0.0022	0.0008	0	0	0	0	0	0
Akkermansiaceae	1	0.0301	0.0045	1	0.0536	0.0323	1	0.0304	0.026
Anaerovoracaceae	1	0.0004	0.0002	0	0	0	0	0	0
Bacteroidaceae	7	0.0651	0.0067	7	0.1892	0.0634	7	0.0701	0.0867
Barnesiellaceae	2	0.0127	0.005	2	0.0014	0.0012	2	0.004	0.0041
Bifidobacteriaceae	1	0.0095	0.003	1	0.0027	0.0113	1	0.0008	0.0028
Butyricicoccaceae	1	0.0028	0.0008	0	0	0	1	0.0012	0.0026
Christensenellaceae	6	0.0155	0.0013	0	0	0	4	0.0087	0.0048
Coriobacteriaceae	2	0.0396	0.0231	2	0.0155	0.0122	2	0.0028	0.0037
Coriobacteriales_Incertae_Sedis	1	0.0006	0.0002	1	<0.0001	0.0001	0	0	0
Desulfovibrionaceae	3	0.0103	0.0013	2	0.0138	0.0075	3	0.0037	0.004
Eggerthellaceae	2	0.0095	0.0042	2	0.0037	0.004	2	0.0028	0.002
Erysipelatoclostridiaceae	1	0.004	0.0004	0	0	0	1	0.011	0.0082
Lachnospiraceae	40	0.2215	0.0529	15	0.1874	0.094	31	0.2583	0.0957
Marinifilaceae	3	0.0064	0.0006	3	0.0023	0.0012	3	0.0025	0.0033
Monoglobaceae	1	0.0043	0.0011	1	<0.0001	<0.0001	1	0.0036	0.0025
Oscillospiraceae	17	0.0838	0.0077	5	0.0014	0.0009	13	0.0196	0.0091
Oxalobacteraceae	1	0.0006	0.0002	1	<0.0001	<0.0001	1	0.0003	0.0005
Peptostreptococcaceae	1	0.0013	0.0006	1	<0.0001	0.0002	1	0.0028	0.0042
Peptostreptococcales-Tissierellales_fa	1	0.0004	0.0002	0	0	0	0	0	0
Prevotellaceae	7	0.044	0.0068	3	0.0178	0.0126	3	0.0301	0.0244
Rikenellaceae	4	0.0478	0.0119	4	0.0027	0.0017	4	0.0127	0.0087
Ruminococcaceae	17	0.2674	0.0304	6	0.0074	0.0184	12	0.1212	0.0817
Selenomonadaceae	1	0.0023	0.0006	0	0	0	0	0	0
Streptococcaceae	1	0.0044	0.0015	1	0.0006	0.0036	1	0.0025	0.0024
Sutterellaceae	1	0.0007	0.0001	1	0.0021	0.0021	1	0.0007	0.0012
Tannerellaceae	2	0.0215	0.0043	2	0.0543	0.0239	2	0.027	0.0189
UCG-010	1	0.0004	0.0001	0	0	0	1	0.0001	0.0004
Veillonellaceae	1	0.024	0.0041	0	0	0	0	0	0
Victivallaceae	1	0.0002	0.0001	0	0	0	0	0	0
Unassigned	10	0.0037	0.0027	4	0.0003	0.0007	7	0.0018	0.0029
	140			66			106
	Humans			Mice			Piglets
Genus	number of ASVs in donor	Mean abundance abundance	SD	number of ASVs in mice	Mean abundance abundance	SD	number of ASVs in piglets	Mean abundance abundance	SD
Actinomyces	1	0.0022	0.0008	0	0	0	0	0	0
Adlercreutzia	1	0.0007	0.0005	1	0.0032	0.0038	1	0.0013	0.0007
Agathobacter	3	0.0342	0.0113	1	0.1207	0.0631	3	0.0007	0.0013
Akkermansia	1	0.0301	0.0045	1	0.0536	0.0323	1	0.0304	0.026
Alistipes	4	0.0478	0.0119	4	0.0027	0.0017	4	0.0127	0.0087
Anaerococcus	1	0.0004	0.0002	0	0	0	0	0	0
Anaerofilum	1	0.0014	0.0003	0	0	0	0	0	0
Anaerostipes	1	0.0012	0.0008	1	<0.0001	0.0001	0	0	0
Anaerovibrio	1	0.0023	0.0006	0	0	0	0	0	0
Bacteroides	7	0.0651	0.0067	7	0.1892	0.0634	7	0.0701	0.0867
Barnesiella	1	0.0112	0.0047	1	0.0013	0.0012	1	0.0036	0.0039
Bifidobacterium	1	0.0095	0.003	1	0.0027	0.0113	1	0.0008	0.0028
Bilophila	1	0.0052	0.0006	1	0.0082	0.0048	1	0.0013	0.002
Blautia	4	0.0215	0.0026	2	0.0292	0.0391	4	0.0618	0.0347
Butyricicoccus	1	0.0028	0.0008	0	0	0	1	0.0012	0.0026
Butyricimonas	1	0.002	0.0002	1	0.0016	0.0008	1	0.0023	0.003
CAG-56	1	0.0018	0.0005	0	0	0	1	0.0002	0.0004
Christensenellaceae_R-7_group	4	0.0121	0.0012	0	0	0	3	0.0087	0.0048
Colidextribacter	2	0.0023	0.0004	0	0	0	1	0.0001	0.0001
Collinsella	2	0.0396	0.0231	2	0.0155	0.0122	2	0.0028	0.0037
Coprobacter	1	0.0015	0.0003	1	0.0002	0.0003	1	0.0003	0.0007
Coprococcus	3	0.0092	0.0031	0	0	0	3	0.0019	0.0015
Desulfovibrio	1	0.0043	0.0006	0	0	0	1	0.0016	0.0028
Dialister	1	0.024	0.0041	0	0	0	0	0	0
Dorea	2	0.0155	0.0065	1	<0.0001	0.0001	2	0.0157	0.0094
Erysipelotrichaceae_UCG-003	1	0.004	0.0004	0	0	0	1	0.011	0.0082
Faecalibacterium	4	0.1148	0.0318	1	0.0006	0.0039	3	0.017	0.0219
Family_XIII_AD3011_group	1	0.0004	0.0002	0	0	0	0	0	0
Fusicatenibacter	1	0.0291	0.005	1	0.0323	0.0478	1	0.0061	0.0058
GCA-900066575	1	0.0008	0.0002	0	0	0	0	0	0
Incertae_Sedis	1	0.0021	0.0014	0	0	0	0	0	0
Lachnoclostridium	3	0.0114	0.0017	0	0	0	2	0.0003	0.0005
Lachnospira	3	0.0272	0.0087	1	<0.0001	0.0001	1	0.0001	0.0003
Lachnospiraceae_ND3007_group	1	0.0024	0.0007	0	0	0	1	0.0057	0.007
Lachnospiraceae_NK4A136_group	3	0.0086	0.0025	2	<0.0001	0.0002	3	0.0479	0.0252
Lachnospiraceae_NK4B4_group	1	0.0005	0.0001	0	0	0	1	0.0035	0.0038
Lachnospiraceae_UCG-004	1	0.0015	0.0007	0	0	0	1	0.001	0.0014
Lachnospiraceae_UCG-010	1	0.0029	0.001	1	0.0014	0.0019	1	0.0037	0.0068
Monoglobus	1	0.0043	0.0011	1	<0.0001	<0.0001	1	0.0036	0.0025
Negativibacillus	1	0.0007	0.0004	0	0	0	1	0.0018	0.0014
NK4A214_group	3	0.0145	0.0012	0	0	0	2	0.0049	0.0035
Odoribacter	1	0.004	0.0006	1	0.0007	0.0006	1	0.0002	0.0003
Oxalobacter	1	0.0006	0.0002	1	<0.0001	<0.0001	1	0.0003	0.0005
Parabacteroides	2	0.0215	0.0043	2	0.0543	0.0239	2	0.027	0.0189
Paraprevotella	3	0.0126	0.0011	3	0.0178	0.0126	3	0.0301	0.0244
Phascolarctobacterium	1	0.0247	0.0051	1	0.0264	0.0248	1	0.0351	0.0304
Prevotella	3	0.0293	0.0063	0	0	0	0	0	0
Prevotellaceae_UCG-003	1	0.0022	0.0007	0	0	0	0	0	0
Romboutsia	1	0.0013	0.0006	1	<0.0001	0.0002	1	0.0028	0.0042
Roseburia	3	0.0194	0.0047	2	<0.0001	0.0002	3	0.0822	0.0517
Ruminococcus	4	0.0188	0.0018	2	0.0003	0.0012	3	0.0366	0.021
Sanguibacteroides	1	0.0004	0.0002	1	<0.0001	<0.0001	1	0.0001	0.0002
Slackia	1	0.0087	0.0037	1	0.0005	0.0012	1	0.0015	0.0021
Streptococcus	1	0.0044	0.0015	1	0.0006	0.0036	1	0.0025	0.0024
Subdoligranulum	4	0.1237	0.0052	2	0.0037	0.0168	4	0.0634	0.0731
Sutterella	1	0.0007	0.0001	1	0.0021	0.0021	1	0.0007	0.0012
UBA1819	1	0.0013	0.0002	1	0.0028	0.002	1	0.0023	0.0016
UCG-002	4	0.0469	0.0072	1	<0.0001	<0.0001	4	0.0117	0.0067
UCG-003	1	0.0017	0.0002	0	0	0	1	0.0001	0.0002
UCG-005	5	0.0164	0.0008	2	<0.0001	0.0001	3	0.0001	0.0003
Victivallis	1	0.0002	0.0001	0	0	0	0	0	0
Unassigned	26	0.0054	0.0095	11	0.001	0.0023	16	0.0034	0.0084
	140			66			106

## Sheet: Donor_4
	Humans			Mice			Piglets
Phylum	number of ASVs in donor	Mean abundance	SD	number of ASVs in mice	Mean abundance	SD	number of ASVs in piglets	Mean abundance	SD
Actinobacteriota	9	0.0538	0.0244	9	0.0302	0.0231	8	0.0672	0.0664
Bacteroidetes	25	0.4016	0.0696	21	0.1768	0.0505	23	0.0877	0.0644
Desulfobacterota	1	0.0026	0.0006	1	0.0082	0.0059	1	0.0033	0.0033
Firmicutes	95	0.5016	0.0533	21	0.0931	0.0533	57	0.1413	0.1096
Proteobacteria	3	0.007	0.002	2	0.0146	0.0236	2	0.1165	0.123
Verrucomicrobiota	1	0.0011	0.0004	1	0.0375	0.0252	1	0.0936	0.0852
	134			55			92
	Humans			Mice			Piglets
Family	number of ASVs in donor	Mean abundance	SD	number of ASVs in mice	Mean abundance	SD	number of ASVs in piglets	Mean abundance	SD
Acidaminococcaceae	1	0.0392	0.0112	1	0.0109	0.0129	1	0.0125	0.0089
Akkermansiaceae	1	0.0011	0.0004	1	0.0375	0.0252	1	0.0936	0.0852
Anaerovoracaceae	1	0.0026	0.0003	1	<0.0001	0.0001	1	0.0001	0.0002
Bacteroidaceae	7	0.0713	0.0062	7	0.0952	0.0453	7	0.0301	0.0416
Barnesiellaceae	1	0.0174	0.0059	1	0.0012	0.0017	1	0.002	0.0037
Bifidobacteriaceae	3	0.0258	0.0094	3	0.0155	0.0162	3	0.056	0.0556
Butyricicoccaceae	4	0.0053	0.0004	2	0.0014	0.0016	3	0.0016	0.0026
Christensenellaceae	7	0.0232	0.0058	0	0	0	4	0.0084	0.0107
Clostridiaceae	1	0.002	0.0004	0	0	0	0	0	0
Coriobacteriaceae	2	0.0185	0.0142	2	0.0137	0.0087	2	0.0094	0.0135
Desulfovibrionaceae	1	0.0026	0.0006	1	0.0082	0.0059	1	0.0033	0.0033
Eggerthellaceae	4	0.0095	0.0024	4	0.0011	0.0008	3	0.0018	0.0019
Enterobacteriaceae	1	0.0033	0.0009	1	0.0101	0.024	1	0.1151	0.1224
Erysipelatoclostridiaceae	1	0.0047	0.0022	0	0	0	0	0	0
Erysipelotrichaceae	1	0.0004	0.0001	0	0	0	1	<0.0001	0.0001
Lachnospiraceae	40	0.1548	0.0306	7	0.0493	0.0523	22	0.0376	0.0438
Marinifilaceae	3	0.0046	0.001	2	0.0022	0.0013	3	0.0018	0.0024
Monoglobaceae	1	0.0154	0.0045	1	0.0003	0.0006	1	0.0009	0.001
Oscillospiraceae	14	0.0506	0.0051	2	0.0025	0.0019	5	0.0121	0.016
Pasteurellaceae	1	0.0011	0.0003	0	0	0	0	0	0
Peptococcaceae	1	0.001	0.0002	1	0.0015	0.0017	0	0	0
Peptostreptococcaceae	1	0.0015	0.0002	1	0.0017	0.0045	1	0.031	0.053
Prevotellaceae	4	0.2288	0.0636	3	0.0165	0.0105	2	0.0066	0.0134
Rikenellaceae	7	0.0412	0.0039	5	0.002	0.0023	7	0.0248	0.0284
Ruminococcaceae	14	0.1639	0.0144	4	0.0254	0.0179	12	0.0268	0.0269
Streptococcaceae	1	0.0068	0.0011	0	0	0	1	0.0076	0.0119
Sutterellaceae	1	0.0025	0.001	1	0.0044	0.0076	1	0.0013	0.0038
Tannerellaceae	3	0.0383	0.0063	3	0.0597	0.0204	3	0.0223	0.019
Veillonellaceae	1	0.0011	0.0003	0	0	0	1	0.0001	0.0004
Unassigned	6	0.0097	0.0073	1	<0.0001	<0.0001	4	0.0008	0.0027
	134			55			92
	Humans			Mice			Piglets
Genus	number of ASVs in donor	Mean abundance	SD	number of ASVs in mice	Mean abundance	SD	number of ASVs in piglets	Mean abundance	SD
Adlercreutzia	1	0.0003	0.0002	1	0.0007	0.0007	1	0.0006	0.0006
Agathobacter	4	0.0186	0.0056	1	0.0017	0.0072	3	0.0041	0.0079
Akkermansia	1	0.0011	0.0004	1	0.0375	0.0252	1	0.0936	0.0852
Alistipes	7	0.0412	0.0039	5	0.002	0.0023	7	0.0248	0.0284
Anaerostipes	1	0.0089	0.002	0	0	0	0	0	0
Bacteroides	7	0.0713	0.0062	7	0.0952	0.0453	7	0.0301	0.0416
Barnesiella	1	0.0174	0.0059	1	0.0012	0.0017	1	0.002	0.0037
Bifidobacterium	3	0.0258	0.0094	3	0.0155	0.0162	3	0.056	0.0556
Bilophila	1	0.0026	0.0006	1	0.0082	0.0059	1	0.0033	0.0033
Blautia	5	0.0192	0.0041	1	0.0405	0.055	4	0.0047	0.0055
Butyricicoccus	3	0.0047	0.0003	2	0.0014	0.0016	2	0.0008	0.0014
Butyricimonas	1	0.0022	0.0005	1	0.0021	0.0013	1	0.0012	0.0016
Christensenellaceae_R-7_group	6	0.015	0.0046	0	0	0	3	0.0038	0.0056
Clostridium_sensu_stricto_1	1	0.002	0.0004	0	0	0	0	0	0
Colidextribacter	2	0.0013	0.0002	1	<0.0001	0.0001	2	0.0002	0.0004
Collinsella	2	0.0185	0.0142	2	0.0137	0.0087	2	0.0094	0.0135
Coprococcus	1	0.0031	0.0016	0	0	0	1	0.0005	0.0008
Dorea	2	0.0056	0.0024	0	0	0	2	0.0043	0.0043
Erysipelotrichaceae_UCG-003	1	0.0047	0.0022	0	0	0	0	0	0
Escherichia/Shigella	1	0.0033	0.0009	1	0.0101	0.024	1	0.1151	0.1224
Faecalibacterium	4	0.0866	0.0152	1	<0.0001	<0.0001	4	0.0049	0.0078
Flavonifractor	2	0.0009	0.0002	0	0	0	0	0	0
Fusicatenibacter	1	0.0111	0.0016	0	0	0	1	0.0014	0.0027
GCA-900066575	1	0.001	0.0002	0	0	0	0	0	0
Gordonibacter	1	0.0015	0.0004	1	0.0002	0.0004	1	0.0002	0.0005
Haemophilus	1	0.0011	0.0003	0	0	0	0	0	0
Holdemania	1	0.0004	0.0001	0	0	0	1	<0.0001	0.0001
Incertae_Sedis	2	0.0017	0.0008	1	0.0009	0.001	1	0.0018	0.0023
Lachnoclostridium	3	0.0094	0.0006	0	0	0	1	<0.0001	0.0001
Lachnospira	3	0.0216	0.0042	0	0	0	0	0	0
Lachnospiraceae_FCS020_group	1	0.0008	0.0003	1	0.0002	0.0007	0	0	0
Lachnospiraceae_ND3007_group	1	0.0067	0.0038	1	0.0018	0.0057	1	0.0014	0.0023
Lachnospiraceae_NK4A136_group	2	0.0049	0.0012	1	<0.0001	<0.0001	1	0.0032	0.0086
Lachnospiraceae_UCG-004	1	0.0012	0.0002	0	0	0	0	0	0
Lachnospiraceae_UCG-010	1	0.0013	0.0006	0	0	0	1	0.0004	0.0017
Monoglobus	1	0.0154	0.0045	1	0.0003	0.0006	1	0.0009	0.001
NK4A214_group	1	0.0089	0.0014	0	0	0	0	0	0
Odoribacter	1	0.0021	0.0005	1	0.0001	0.0002	1	0.0004	0.0007
Oscillibacter	1	0.0022	0.0003	1	0.0025	0.0019	1	0.002	0.0022
Parabacteroides	3	0.0383	0.0063	3	0.0597	0.0204	3	0.0223	0.019
Paraprevotella	2	0.0211	0.0039	2	0.0165	0.0105	2	0.0066	0.0134
Phascolarctobacterium	1	0.0392	0.0112	1	0.0109	0.0129	1	0.0125	0.0089
Prevotella	2	0.2077	0.0649	1	<0.0001	0.0001	0	0	0
Romboutsia	1	0.0015	0.0002	1	0.0017	0.0045	1	0.031	0.053
Roseburia	2	0.0079	0.0019	0	0	0	2	0.0047	0.0105
Ruminococcus	4	0.048	0.01	1	0.0083	0.0121	4	0.0132	0.0176
Sanguibacteroides	1	0.0003	0.0001	0	0	0	1	0.0002	0.0004
Slackia	1	0.0054	0.0013	1	0.0001	0.0002	1	0.0011	0.0013
Streptococcus	1	0.0068	0.0011	0	0	0	1	0.0076	0.0119
Subdoligranulum	2	0.0207	0.0007	0	0	0	1	0.003	0.0065
Sutterella	1	0.0025	0.001	1	0.0044	0.0076	1	0.0013	0.0038
UBA1819	1	0.0013	0.0001	1	0.0162	0.0112	1	0.0011	0.0016
UC5-1-2E3	1	0.0011	0.0002	0	0	0	0	0	0
UCG-002	2	0.0249	0.0015	0	0	0	0	0	0
UCG-003	1	0.0011	0.0003	0	0	0	0	0	0
UCG-005	4	0.0093	0.0027	0	0	0	2	0.0099	0.0145
UCG-009	1	0.0006	0	0	0	0	1	0.0007	0.0013
Veillonella	1	0.0011	0.0003	0	0	0	1	0.0001	0.0004
Unassigned	22	0.0083	0.0098	6	0.0007	0.0019	12	0.0023	0.007
	134			55			92
