# Supplementary material for: Differential longitudinal establishment of human fecal bacterial communities in germ-free porcine and murine models
Source: Commun Biol. 2020 Dec 11;3:760. doi: 10.1038/s42003-020-01477-0 (PMC7733510; doi:10.1038/s42003-020-01477-0)
Supplement: Supplementary file 10 — Supplementary Data 8 [file 42003_2020_1477_MOESM10_ESM.xlsx]

## Sheet: Donor_1
HUMAN_DONORS			48 hrs - mice				7 days - mice				14 days - mice				21 days - mice				28 days - mice				35 days - mice				40 days - mice
ASV_ID	Mean abundance	SD	Mean abundance	SD	log2FoldChange	Padj	Mean abundance	SD	log2FoldChange	Padj	Mean abundance	SD	log2FoldChange	Padj	Mean abundance	SD	log2FoldChange	Padj	Mean abundance	SD	log2FoldChange	Padj	Mean abundance	SD	log2FoldChange	Padj	Mean abundance	SD	log2FoldChange	Padj	Taxonomy
ASV_1011	0.0995	0.0023	0.0059	0.0167	5.47851	0.246723	0.0897	0.1262	-1.1715	0.745236	0.1943	0.0578	-1.96192	6.8622e-05	0.2147	0.04	-1.72798	1.25687e-05	0.2059	0.0363	-1.72125	2.71766e-05	0.2324	0.0395	-1.85528	5.82326e-05	0.2514	0.0674	-1.41348	0.0159352	Bacteria;Bacteroidetes;Bacteroidia;Bacteroidales;Bacteroidaceae;Bacteroides;vulgatus
ASV_1014	0.0162	0.001	0.0008	0.0022	3.76735	0.45442	0.0154	0.0216	-1.25445	0.755853	0.0306	0.0099	-1.92879	0.000461785	0.0332	0.0074	-1.66485	0.000209244	0.0349	0.007	-1.77986	7.57207e-05	0.0381	0.0072	-1.88254	7.37554e-05	0.0419	0.012	-1.45469	0.040451	Bacteria;Bacteroidetes;Bacteroidia;Bacteroidales;Bacteroidaceae;Bacteroides;vulgatus
ASV_1977	0.04	0.0067	0.006	0.0064	2.19315	0.404773	0.0086	0.0061	1.30258	0.316327	0	0	11.8849	1.06352e-25	0.0023	0.0026	3.50343	0.0434526	0.0031	0.0041	3.00514	0.266016	0.0016	0.0022	3.97346	0.140915	0.0008	0.0009	5.67501	0.00966397	Bacteria;Proteobacteria;Gammaproteobacteria;Enterobacterales;Enterobacteriaceae;Citrobacter;NA
ASV_2161	0.317	0.0408	0.1726	0.0451	0.185801	0.754255	0.1339	0.0456	0.303605	0.725588	0.1442	0.0551	0.170863	0.760221	0.1422	0.0347	0.617707	0.119616	0.0998	0.0366	1.07082	0.0230935	0.0985	0.0342	1.19724	0.00829834	0.1582	0.0273	0.96089	0.0735675	Bacteria;Firmicutes;Bacilli;Erysipelotrichales;Erysipelatoclostridiaceae;Erysipelatoclostridium;ramosum
ASV_264	0.0042	0.0018	0.0072	0.0036	-1.65308	0.241014	0.0171	0.0097	-3.04834	0.000774889	0.0247	0.0101	-3.67214	4.33078e-14	0.0167	0.0037	-2.70021	1.62529e-12	0.0193	0.0045	-3.01682	3.9269e-10	0.0154	0.0041	-2.65356	4.10133e-09	0.0108	0.0034	-1.36633	0.0636519	Bacteria;Firmicutes;Clostridia;Lachnospirales;Lachnospiraceae;Lachnoclostridium;NA
ASV_265	0.0064	0.0004	0.0087	0.0046	-1.10825	0.45442	0.0211	0.0122	-2.56125	0.00600675	0.0305	0.0126	-3.17462	2.75266e-11	0.0219	0.0058	-2.30966	4.42434e-09	0.0237	0.0074	-2.58439	4.90787e-07	0.0196	0.0053	-2.19604	4.08014e-06	0.0146	0.0049	-1.1502	0.103797	Bacteria;Firmicutes;Clostridia;Lachnospirales;Lachnospiraceae;Lachnoclostridium;NA
ASV_267	0.0206	0.0017	0.0149	0.0079	-0.189904	0.855129	0.0467	0.0216	-1.99424	0.0190428	0.0501	0.0221	-2.24005	2.72824e-06	0.0367	0.0072	-1.39567	5.90707e-05	0.0393	0.0102	-1.63326	0.00088387	0.0341	0.0076	-1.30978	0.00231906	0.0256	0.0061	-0.312969	0.62043	Bacteria;Firmicutes;Clostridia;Lachnospirales;Lachnospiraceae;Lachnoclostridium;NA
ASV_268	0.0039	0.0012	0.0067	0.0032	-1.56764	0.246478	0.0157	0.0086	-2.93373	0.00119132	0.024	0.0092	-3.66706	2.01485e-13	0.0171	0.0032	-2.77063	1.62529e-12	0.0193	0.0051	-3.06451	6.23354e-10	0.0147	0.0036	-2.59473	1.21392e-08	0.0105	0.0034	-1.39569	0.0591888	Bacteria;Firmicutes;Clostridia;Lachnospirales;Lachnospiraceae;Lachnoclostridium;NA
ASV_2848	0.0009	0.0005	0.0433	0.0268	-6.48801	2.87295e-06	0.0162	0.0177	-5.28104	0.00015271	0.0025	0.0049	-1.87451	0.418078	0.003	0.002	-2.58867	0.0184127	0.0002	0.0005	5.40116	0.0342129	0.0046	0.0042	-3.06011	0.021106	0.0019	0.0019	-0.830931	0.639856	Bacteria;Firmicutes;Clostridia;Clostridiales;Clostridiaceae;Clostridium_sensu_stricto_1;butyricum
ASV_3368	0.0008	0.0005	0.0034	0.0015	-2.56931	0.0122804	0.002	0.0007	-2.07982	0.0667252	0.0019	0.0006	-2.02177	0.0168217	0.002	0.0004	-1.72612	0.0442544	0.0025	0.0012	-2.18623	0.0177942	0.0017	0.0006	-1.58176	0.146303	0.0025	0.0009	-1.47138	0.110753	Bacteria;Firmicutes;Clostridia;Oscillospirales;Ruminococcaceae;Incertae_Sedis;NA
ASV_3778	0.045	0.0347	0.0072	0.0086	1.81031	0.521011	0.0062	0.0051	1.70304	0.120609	0.0066	0.0062	1.52358	0.0523476	0.0089	0.0079	1.57268	0.0317253	0.0118	0.0064	1.0857	0.0579178	0.009	0.0081	1.42786	0.0482674	0.0073	0.0081	2.35141	0.0348045	Bacteria;Actinobacteriota;Actinobacteria;Bifidobacteriales;Bifidobacteriaceae;Bifidobacterium;bifidum
ASV_3975	0.0069	0.0032	0.0062	0.0025	-0.731643	0.556089	0.0026	0.0008	0.487697	0.622162	0.0063	0.0048	-0.924932	0.199761	0.0055	0.0018	-0.378021	0.489895	0.0051	0.0013	-0.328745	0.512708	0.0042	0.0018	-0.017146	0.976341	0.0034	0.0018	1.0077	0.222373	Bacteria;Actinobacteriota;Coriobacteriia;Coriobacteriales;Eggerthellaceae;Eggerthella;lenta
ASV_5452	0.0648	0.0053	0.0659	0.0723	-1.14822	0.584229	0.2923	0.1075	-2.98057	7.28834e-07	0.1608	0.0382	-2.28997	2.10363e-06	0.1634	0.0467	-1.90788	1.36528e-06	0.1431	0.036	-1.80524	7.57207e-05	0.1528	0.0402	-1.80511	7.00764e-05	0.1522	0.0302	-1.32443	0.0307155	Bacteria;Bacteroidetes;Bacteroidia;Bacteroidales;Bacteroidaceae;Bacteroides;uniformis
ASV_5999	0.0042	0.0015	0.0075	0.0024	-1.64866	0.241014	0.0029	0.0023	-0.220409	0.870843	0.0021	0.0027	0.00479207	0.997915	0.0034	0.0016	-0.320324	0.720198	0.0017	0.0018	0.85191	0.578253	0.0017	0.0023	0.94865	0.694895	0.0033	0.0013	0.302452	0.639856	Bacteria;Firmicutes;Clostridia;Lachnospirales;Lachnospiraceae;NA;NA
ASV_6000	0.0025	0.0002	0.0058	0.0027	-1.983	0.251247	0.002	0.0016	-0.336308	0.843944	0.001	0.0017	0.862131	0.730283	0.0019	0.0014	-0.146791	0.902806	0.0005	0.0009	1.89986	0.423741	0.0005	0.0012	2.46829	0.332792	0.002	0.0011	0.480503	0.639856	Bacteria;Firmicutes;Clostridia;Lachnospirales;Lachnospiraceae;NA;NA
ASV_6003	0.1308	0.0178	0.2771	0.0792	-1.80523	0.00392286	0.1436	0.0657	-0.886345	0.29659	0.1392	0.0589	-1.00578	0.0738954	0.1444	0.0219	-0.63983	0.0949213	0.1095	0.0355	-0.34517	0.45629	0.1018	0.0318	-0.129673	0.766676	0.1269	0.043	0.158897	0.758109	Bacteria;Firmicutes;Clostridia;Lachnospirales;Lachnospiraceae;NA;NA
	ASVs showing 'donor-like' abundances in HMA mice
	ASVs showing 'donor-like' abyndances in HMA piglets		abundances in HMA piglets
HUMAN_DONORS			48 hrs - piglets				7 days - piglets				14 days - piglets				21 days - piglets				28 days - piglets				35 days - piglets				40 days - piglets
ASV_ID	Mean abundance	SD	Mean abundance	SD	log2FoldChange	Padj	Mean abundance	SD	log2FoldChange	Padj	Mean abundance	SD	log2FoldChange	Padj	Mean abundance	SD	log2FoldChange	Padj	Mean abundance	SD	log2FoldChange	Padj	Mean abundance	SD	log2FoldChange	Padj	Mean abundance	SD	log2FoldChange	Padj	Taxonomy
ASV_1011	0.0995	0.0023	0.065	0.0732	1.21329	0.401576	0.0382	0.0219	2.74976	0.0160829	0.0211	0.0121	3.40124	3.12011e-06	0.0176	0.0143	3.45652	0.000229281	0.017	0.005	3.06853	1.98515e-10	0.0186	0.0167	3.17793	0.0126864	0.0275	0.0045	2.5423	3.91559e-06	Bacteria;Bacteroidetes;Bacteroidia;Bacteroidales;Bacteroidaceae;Bacteroides;vulgatus
ASV_1014	0.0162	0.001	0.0109	0.0125	1.17442	0.546708	0.0065	0.0034	2.68738	0.0524351	0.003	0.0028	3.52782	0.0239788	0.0022	0.0021	4.00538	0.00409988	0.0016	0.0016	3.76312	0.0206702	0.0032	0.0029	3.08606	0.0718678	0.0029	0.0009	3.20219	2.35136e-08	Bacteria;Bacteroidetes;Bacteroidia;Bacteroidales;Bacteroidaceae;Bacteroides;vulgatus
ASV_1976	0.0873	0.0101	0.0846	0.0462	0.550351	0.654454	0.0984	0.0422	1.24425	0.240016	0.0305	0.0194	2.78403	3.40321e-06	0.0285	0.024	2.01284	0.0214096	0.105	0.1117	0.231101	0.813844	0.075	0.0102	0.684307	0.462501	0.0813	0.0231	0.824573	0.0992004	Bacteria;Proteobacteria;Gammaproteobacteria;Enterobacterales;Enterobacteriaceae;Klebsiella;NA
ASV_2161	0.317	0.0408	0.0502	0.0425	3.25182	0.0224439	0.0081	0.0048	6.67081	1.39901e-11	0.0154	0.0075	5.6193	8.64826e-19	0.0055	0.0034	6.63883	1.23394e-41	0.006	0.0049	6.34233	1.33433e-14	0.004	0.0035	7.09387	2.58768e-21	0.0104	0.0102	5.84563	3.47837e-09	Bacteria;Firmicutes;Bacilli;Erysipelotrichales;Erysipelatoclostridiaceae;Erysipelatoclostridium;ramosum
ASV_264	0.0042	0.0018	0.001	0.0012	2.34622	0.326531	0.0017	0.0015	2.44069	0.17945	0.0029	0.0039	1.42372	0.388423	0.0015	0.0026	1.87521	0.447261	0.0081	0.0072	-0.600865	0.775994	0.0033	0.0037	1.03868	0.576586	0.0107	0.0039	-0.96903	0.204305	Bacteria;Firmicutes;Clostridia;Lachnospirales;Lachnospiraceae;Lachnoclostridium;NA
ASV_265	0.0064	0.0004	0.0011	0.0013	2.94346	0.231583	0.0018	0.0016	3.05054	0.097808	0.004	0.0043	1.76896	0.283033	0.003	0.0015	1.6252	0.00978371	0.0105	0.0065	-0.20494	0.813844	0.005	0.0055	1.19337	0.491092	0.0124	0.0059	-0.409861	0.605008	Bacteria;Firmicutes;Clostridia;Lachnospirales;Lachnospiraceae;Lachnoclostridium;NA
ASV_267	0.0206	0.0017	0.0039	0.0026	2.91204	0.15688	0.0153	0.0095	1.80522	0.17945	0.01	0.0052	2.22473	0.00152702	0.0055	0.0036	2.6367	0.000170489	0.0173	0.0132	0.772834	0.458276	0.0085	0.0058	2.0176	0.103729	0.022	0.0068	0.494377	0.479301	Bacteria;Firmicutes;Clostridia;Lachnospirales;Lachnospiraceae;Lachnoclostridium;NA
ASV_268	0.0039	0.0012	0.0007	0.0013	3.10181	0.325846	0.0017	0.0015	2.41863	0.17945	0.0028	0.0037	1.47024	0.384028	0.0023	0.0021	1.57221	0.320168	0.0075	0.0066	-0.523782	0.799999	0.0028	0.0034	1.2331	0.516393	0.0099	0.0037	-0.907758	0.239954	Bacteria;Firmicutes;Clostridia;Lachnospirales;Lachnospiraceae;Lachnoclostridium;NA
ASV_3368	0.0008	0.0005	0.0021	0.0019	-0.778872	0.69481	0.0014	0.002	0.385812	0.835913	0.0012	0.0005	0.675193	0.469654	0.0013	0.001	-0.534112	0.62587	0.002	0.0009	-0.847333	0.333652	0.0011	0.0011	-0.306392	0.896402	0.0013	0.0006	0.0381634	0.967849	Bacteria;Firmicutes;Clostridia;Oscillospirales;Ruminococcaceae;Incertae_Sedis;NA
ASV_3778	0.045	0.0347	0.0179	0.0216	1.55622	0.323445	0.0112	0.0121	3.29702	0.0187051	0.0062	0.0059	4.04616	2.70445e-06	0.0098	0.0139	1.50798	0.487752	0.001	0.0009	5.73808	6.29095e-05	0.0029	0.0051	3.81958	0.0727707	0.0065	0.002	3.20202	2.48883e-06	Bacteria;Actinobacteriota;Actinobacteria;Bifidobacteriales;Bifidobacteriaceae;Bifidobacterium;bifidum
ASV_3975	0.0069	0.0032	0.0005	0.0004	4.12086	0.0365045	0.0007	0.0006	4.52221	0.0104219	0.0007	0.0004	4.40867	1.05134e-16	0.0004	0.0008	3.15699	0.184198	0.0007	0.001	3.66476	0.0296633	0.0004	0.0007	3.9133	0.0630421	0.0004	0.0004	4.5399	0.000100771	Bacteria;Actinobacteriota;Coriobacteriia;Coriobacteriales;Eggerthellaceae;Eggerthella;lenta
ASV_4508	0.0006	0.0002	0.0097	0.0114	-3.28887	0.187795	0.0061	0.0055	-2.22981	0.236577	0.0208	0.0061	-3.96742	6.02951e-18	0.0306	0.0205	-5.05229	2.21744e-25	0.0205	0.0085	-4.77063	2.45537e-13	0.0218	0.0135	-4.86448	8.69291e-05	0.009	0.0045	-3.36556	2.29832e-07	Bacteria;Firmicutes;Negativicutes;Veillonellales-Selenomonadales;Veillonellaceae;Veillonella;NA
ASV_5452	0.0648	0.0053	0.0442	0.0278	1.07866	0.431173	0.041	0.0393	1.93733	0.416811	0.1096	0.0932	0.397512	0.705815	0.0831	0.0702	0.595381	0.593962	0.0474	0.0389	0.947185	0.315946	0.0597	0.0492	0.93589	0.453214	0.0536	0.0221	1.11966	0.0541825	Bacteria;Bacteroidetes;Bacteroidia;Bacteroidales;Bacteroidaceae;Bacteroides;uniformis
ASV_5969	0.0032	0.0002	0.0025	0.0032	0.901162	0.585671	0.0162	0.0103	-0.966372	0.516455	0.0136	0.007	-0.895874	0.203157	0.0236	0.0128	-2.59283	0.00344928	0.016	0.0039	-1.78788	0.00282749	0.0181	0.0067	-2.06875	0.102947	0.0215	0.0067	-2.05918	0.003545	Bacteria;Firmicutes;Clostridia;Oscillospirales;Oscillospiraceae;Flavonifractor;plautii
ASV_6003	0.1308	0.0178	0.076	0.0484	1.28	0.333468	0.016	0.0039	4.82398	1.16515e-07	0.0175	0.013	4.08475	2.69752e-05	0.0033	0.0018	5.22849	3.57474e-07	0.0019	0.001	6.68246	4.19926e-39	0.0013	0.0016	6.79816	1.08982e-06	0.0016	0.0008	6.92025	2.86144e-20	Bacteria;Firmicutes;Clostridia;Lachnospirales;Lachnospiraceae;NA;NA

## Sheet: Donor_2
HUMAN_DONORS			48 hrs - mice				7 days - mice				14 days - mice				21 days - mice				28 days - mice				35 days - mice				40 days - mice
ASV_ID	Mean abundance	SD	Mean abundance	SD	log2FoldChange	Padj	Mean abundance	SD	log2FoldChange	Padj	Mean abundance	SD	log2FoldChange	Padj	Mean abundance	SD	log2FoldChange	Padj	Mean abundance	SD	log2FoldChange	Padj	Mean abundance	SD	log2FoldChange	Padj	Mean abundance	SD	log2FoldChange	Padj	Taxonomy
ASV_1015	0.0461	0.0062	0.0219	0.0177	-0.917963	0.42514	0.0917	0.0202	-3.55058	2.79802e-52	0.1032	0.05	-3.22358	7.93472e-13	0.0396	0.0183	-1.64453	6.48775e-05	0.089	0.017	-2.97426	6.40638e-44	0.0928	0.0217	-3.52689	7.24804e-34	0.0752	0.0094	-3.59737	1.26962e-36	Bacteria;Bacteroidetes;Bacteroidia;Bacteroidales;Bacteroidaceae;Bacteroides;NA
ASV_139	0.0023	0.0011	0.0002	0.0008	1.27063	0.722198	0.0016	0.0023	-2.00381	0.443863	0.0028	0.003	-2.31461	0.252904	0.002	0.0022	-1.62749	0.322091	0.0018	0.0012	-1.66214	0.0997368	0.0025	0.0019	-2.54215	0.0266183	0.0027	0.0013	-3.12031	0.000157874	Bacteria;Firmicutes;Clostridia;Lachnospirales;Lachnospiraceae;UC5-1-2E3;NA
ASV_1749	0.0144	0.0017	0	0	9.6553	2.02665e-21	0.0201	0.0105	-2.98444	0.00117324	0.0304	0.0078	-3.12396	1.41862e-18	0.0306	0.0065	-2.94253	4.18647e-21	0.0378	0.004	-3.39761	1.1233e-60	0.0248	0.0045	-3.27726	2.83442e-28	0.025	0.0049	-3.63515	8.38041e-41	Bacteria;Firmicutes;Negativicutes;Acidaminococcales;Acidaminococcaceae;Phascolarctobacterium;faecium
ASV_2060	0.0025	0.0006	0.0014	0.0027	0.934691	0.649816	0.0108	0.0019	-4.59946	2.28101e-105	0.0159	0.0026	-4.65602	7.01362e-64	0.0149	0.0037	-4.38575	9.98067e-48	0.0166	0.0057	-4.73228	9.53224e-45	0.0121	0.0036	-4.74087	8.10433e-42	0.01	0.0032	-4.73907	5.32236e-75	Bacteria;Desulfobacterota;Desulfovibrionia;Desulfovibrionales;Desulfovibrionaceae;Bilophila;wadsworthia
ASV_2161	0.0008	0.0006	0.0364	0.0299	-7.86548	1.16942e-11	0.0198	0.0161	-7.5123	5.58552e-19	0.0178	0.0167	-6.7998	2.17954e-10	0.0013	0.0015	-2.90193	0.0252134	0.0028	0.0027	-4.11698	0.00018322	0.006	0.0046	-5.69125	4.7972e-27	0.0106	0.0093	-6.76758	9.3108e-30	Bacteria;Firmicutes;Bacilli;Erysipelotrichales;Erysipelatoclostridiaceae;Erysipelatoclostridium;ramosum
ASV_2323	0.0018	0.0006	0	0	6.70681	1.79776e-06	0.0011	0.0006	-1.68703	0.00353619	0.002	0.0009	-1.99479	4.55225e-06	0.0019	0.0006	-1.83675	1.6192e-06	0.0011	0.0008	-1.18959	0.204169	0.0013	0.0012	-1.9568	0.0397384	0.0007	0.0005	-1.33242	0.186783	Bacteria;Firmicutes;Clostridia;Oscillospirales;Oscillospiraceae;Oscillibacter;NA
ASV_2973	0.0231	0.0023	0.0064	0.0053	-0.0496171	0.956108	0.0161	0.004	-2.00284	4.79101e-14	0.0146	0.0028	-1.33637	3.30196e-06	0.0133	0.0069	-1.05508	0.0445351	0.0141	0.0055	-1.28399	0.000616006	0.0101	0.0038	-1.25713	0.00075126	0.0079	0.0036	-1.26755	0.00198218	Bacteria;Proteobacteria;Gammaproteobacteria;Burkholderiales;Sutterellaceae;Parasutterella;excrementihominis
ASV_3767	0.0191	0.0085	0.0685	0.0149	-3.75494	8.60786e-14	0.0144	0.0089	-2.16296	0.000646521	0.0612	0.0446	-3.65045	1.48426e-09	0.0571	0.0309	-3.36626	3.53988e-06	0.0147	0.0119	-1.58281	0.0193878	0.0103	0.0114	-1.49996	0.0439974	0.0213	0.0321	-2.68001	0.00362127	Bacteria;Actinobacteriota;Actinobacteria;Bifidobacteriales;Bifidobacteriaceae;Bifidobacterium;NA
ASV_524	0.0009	0.0007	0.0047	0.0015	-4.37926	1.42452e-09	0.0029	0.0012	-4.30309	3.82471e-13	0.0014	0.0009	-2.70221	0.000992823	0.0027	0.0024	-3.4002	0.0133753	0.0031	0.0016	-3.80609	1.38917e-12	0.0019	0.002	-3.55589	0.0192	0.0019	0.0016	-3.82172	0.00056775	Bacteria;Firmicutes;Clostridia;Lachnospirales;Lachnospiraceae;NA;NA
ASV_5251	0.0083	0.0012	0	0	8.8689	1.90576e-18	0.0014	0.0008	0.0098429	0.991383	0.0018	0.0013	0.208623	0.805001	0.0028	0.002	-0.357488	0.571077	0.0034	0.0013	-0.746718	0.0682639	0.0032	0.0015	-1.0792	0.0130146	0.0032	0.0019	-1.38335	0.00193831	Bacteria;Bacteroidetes;Bacteroidia;Bacteroidales;Rikenellaceae;Alistipes;putredinis
ASV_5395	0.0069	0.0012	0.0374	0.0198	-4.36938	2.16576e-06	0.0636	0.0051	-5.75981	8.97078e-244	0.0793	0.0209	-5.56467	3.29692e-76	0.1116	0.0235	-5.90796	1.25103e-81	0.1173	0.0292	-6.11751	4.86092e-121	0.1304	0.0366	-6.75847	3.28355e-112	0.1144	0.033	-6.98198	8.82422e-76	Bacteria;Bacteroidetes;Bacteroidia;Bacteroidales;Tannerellaceae;Parabacteroides;distasonis
ASV_5462	0.0292	0.0046	0.046	0.0156	-2.54524	2.57456e-07	0.0278	0.0098	-2.52105	4.21709e-12	0.025	0.0132	-1.79798	6.15636e-05	0.0281	0.021	-1.91695	0.00882721	0.0204	0.016	-1.48931	0.0293952	0.0098	0.0053	-0.896132	0.0582756	0.0146	0.0138	-1.64446	0.00202644	Bacteria;Bacteroidetes;Bacteroidia;Bacteroidales;Bacteroidaceae;Bacteroides;NA
ASV_5464	0.0039	0.0002	0.0084	0.0068	-3.06117	0.0220341	0.0127	0.0029	-4.21383	2.57083e-94	0.0102	0.0046	-3.40897	2.00903e-18	0.0133	0.0054	-3.64824	2.37223e-18	0.035	0.0164	-5.18346	1.00631e-29	0.0332	0.0155	-5.60372	1.0137e-31	0.0278	0.0104	-5.72399	1.09644e-47	Bacteria;Bacteroidetes;Bacteroidia;Bacteroidales;Bacteroidaceae;Bacteroides;NA
ASV_5470	0.0113	0.0014	0.0335	0.0174	-3.46078	3.02254e-08	0.1071	0.0239	-5.7739	4.76865e-157	0.062	0.0269	-4.50869	2.21142e-23	0.0646	0.0226	-4.39173	1.64253e-28	0.0426	0.0223	-3.95667	1.81266e-15	0.0449	0.0317	-4.45917	2.91063e-15	0.0493	0.0169	-5.05179	3.30496e-29	Bacteria;Bacteroidetes;Bacteroidia;Bacteroidales;Bacteroidaceae;Bacteroides;NA
ASV_5471	0.0071	0.0009	0.0257	0.0128	-3.70304	7.9348e-09	0.0765	0.0167	-5.91287	9.65263e-135	0.0462	0.0192	-4.71116	9.2083e-26	0.0477	0.0167	-4.56876	1.26454e-27	0.0315	0.0167	-4.14814	3.2721e-15	0.0331	0.023	-4.63731	5.1402e-16	0.0361	0.0115	-5.22486	1.68544e-32	Bacteria;Bacteroidetes;Bacteroidia;Bacteroidales;Bacteroidaceae;Bacteroides;NA
ASV_5475	0.016	0.0021	0.0279	0.0204	-2.74157	0.0301617	0.0388	0.0117	-3.78992	9.22422e-34	0.047	0.0087	-3.56482	1.50899e-35	0.0607	0.0141	-3.75088	1.11814e-35	0.0653	0.0126	-4.01134	2.0562e-82	0.0604	0.0306	-4.39109	1.05254e-25	0.0538	0.0236	-4.51918	5.47671e-33	Bacteria;Bacteroidetes;Bacteroidia;Bacteroidales;Bacteroidaceae;Bacteroides;caccae
ASV_5969	0.0024	0.0005	0.0006	0.0005	0.135341	0.913151	0.002	0.0005	-2.1939	6.71867e-16	0.0036	0.0017	-2.52864	1.0451e-07	0.0032	0.0006	-2.24262	2.88299e-11	0.0027	0.0011	-2.14201	1.41053e-06	0.003	0.0009	-2.72714	1.67411e-15	0.0016	0.0006	-2.19506	1.77039e-10	Bacteria;Firmicutes;Clostridia;Oscillospirales;Oscillospiraceae;Flavonifractor;plautii
ASV_6003	0.0024	0.0003	0.2804	0.0597	-8.7746	6.67467e-252	0.1169	0.0791	-8.21406	1.36912e-29	0.121	0.076	-7.68502	2.20003e-25	0.0544	0.0403	-6.43926	3.21783e-15	0.0104	0.0183	-4.06319	0.00406937	0.0025	0.0023	-2.52052	7.29764e-05	0.0048	0.0074	-3.62285	4.80378e-07	Bacteria;Firmicutes;Clostridia;Lachnospirales;Lachnospiraceae;NA;NA
ASV_6067	0.0581	0.0098	0.0178	0.0378	3.62019	0.200403	0.0617	0.0855	-2.61971	0.341715	0.0578	0.0603	-1.99797	0.328226	0.1072	0.0784	-2.75788	0.00125315	0.1823	0.0628	-3.63099	3.23482e-30	0.2283	0.0739	-4.44471	7.37782e-42	0.2147	0.0432	-4.78599	3.72626e-44	Bacteria;Firmicutes;Clostridia;Lachnospirales;Lachnospiraceae;Agathobacter;NA
ASV_6242	0.0045	0.0003	0.0042	0.0031	-1.85242	0.0279784	0.0053	0.0036	-2.76938	3.96144e-07	0.0114	0.0104	-3.28866	4.65739e-05	0.0233	0.0115	-4.20445	9.55301e-25	0.0255	0.0064	-4.50241	1.13557e-67	0.0117	0.0043	-3.88065	3.02344e-25	0.0114	0.0045	-4.20611	1.94184e-20	Bacteria;Firmicutes;Clostridia;Lachnospirales;Lachnospiraceae;Hungatella;NA
ASV_6279	0.0008	0.0002	0.0043	0.0029	-4.45952	0.000170384	0.0127	0.0039	-6.51605	3.69258e-98	0.0142	0.0053	-6.17962	6.87934e-58	0.0128	0.0026	-5.83528	2.27236e-81	0.017	0.0031	-6.4064	7.05443e-126	0.0128	0.0022	-6.49666	6.12757e-99	0.0116	0.0028	-6.70617	3.25952e-97	Bacteria;Firmicutes;Clostridia;Lachnospirales;Lachnospiraceae;Lachnoclostridium;NA
	ASVs showing 'donor-like' abundances in HMA mice
	ASVs showing 'donor-like' abundances in HMA piglets		abundances
	ASVs showing 'donor-like' abundances in both HMA animal models
HUMAN_DONORS			48 hrs - piglets				7 days - piglets				14 days - piglets				21 days - piglets				28 days - piglets				35 days - piglets				40 days - piglets
ASV_ID	Mean abundance	SD	Mean abundance	SD	log2FoldChange	Padj	Mean abundance	SD	log2FoldChange	Padj	Mean abundance	SD	log2FoldChange	Padj	Mean abundance	SD	log2FoldChange	Padj	Mean abundance	SD	log2FoldChange	Padj	Mean abundance	SD	log2FoldChange	Padj	Mean abundance	SD	log2FoldChange	Padj	Taxonomy
ASV_1015	0.0461	0.0062	0.0509	0.0287	-0.312987	0.564608	0.0624	0.0267	0.0444311	0.938296	0.0782	0.0131	-0.572157	0.0132573	0.0614	0.0164	0.139075	0.776352	0.0683	0.0322	-0.272169	0.699752	0.0888	0.0212	-0.43933	0.393388	0.0982	0.0304	-0.749098	0.0500571	Bacteria;Bacteroidetes;Bacteroidia;Bacteroidales;Bacteroidaceae;Bacteroides;NA
ASV_110	0.0023	0.0011	0.0007	0.0012	1.87201	0.249679	0.0078	0.0064	-1.42914	0.0760984	0.0028	0.0017	-0.0273596	0.969136	0.0023	0.0013	0.604522	0.369645	0.0002	0.0004	3.95103	0.00423083	0.0011	0.0009	1.55445	0.0911284	0.0028	0.0038	0.241729	0.862618	Bacteria;Firmicutes;Clostridia;Lachnospirales;Lachnospiraceae;NA;NA
ASV_139	0.0023	0.0011	0.0016	0.0014	0.304093	0.839305	0.0022	0.0022	0.441298	0.69989	0.005	0.0004	-0.953519	0.09907	0.0054	0.0033	-0.694613	0.299504	0.007	0.0065	-1.19282	0.134057	0.0044	0.0007	-0.453028	0.464664	0.0091	0.0083	-1.73237	0.02082	Bacteria;Firmicutes;Clostridia;Lachnospirales;Lachnospiraceae;UC5-1-2E3;NA
ASV_1749	0.0144	0.0017	0.0507	0.0033	-2.12384	7.03336e-06	0.0293	0.0176	-0.532347	0.295872	0.0276	0.0015	-0.769545	0.000998914	0.0436	0.0269	-1.06149	0.0336767	0.0563	0.0284	-1.63748	0.00411378	0.0503	0.0354	-1.30498	0.0300103	0.1028	0.0399	-2.52621	1.47236e-09	Bacteria;Firmicutes;Negativicutes;Acidaminococcales;Acidaminococcaceae;Phascolarctobacterium;faecium
ASV_1908	0.006	0.0015	0.0073	0.0059	-0.419308	0.492346	0.0422	0.0263	-2.45048	5.03385e-05	0.0204	0.0126	-1.52213	0.00296008	0.0197	0.0062	-1.1942	0.000974304	0.0251	0.035	-1.62013	0.0558177	0.0293	0.0333	-1.58427	0.0113712	0.0247	0.0314	-1.57406	0.0468098	Bacteria;Firmicutes;Clostridia;Lachnospirales;Lachnospiraceae;Blautia;NA
ASV_2060	0.0025	0.0006	0.0043	0.0016	-1.08923	0.126903	0.0054	0.0027	-0.560905	0.406948	0.0072	0.0017	-1.30639	0.000105408	0.012	0.0063	-1.68503	0.000367913	0.0287	0.0315	-3.07005	7.15827e-06	0.0161	0.0115	-2.17974	0.000474456	0.0369	0.0254	-3.57111	1.3165e-09	Bacteria;Desulfobacterota;Desulfovibrionia;Desulfovibrionales;Desulfovibrionaceae;Bilophila;wadsworthia
ASV_2161	0.0008	0.0006	0.0015	0.0009	-1.30609	0.301538	0.0033	0.0046	-1.9315	0.145832	0.0033	0.0007	-1.97018	0.00592148	0.0017	0.0012	-0.696167	0.475	0.0008	0.0007	0.121996	0.944829	0.0009	0.0011	0.304627	0.84859	0.0013	0.0007	-0.485425	0.649478	Bacteria;Firmicutes;Bacilli;Erysipelotrichales;Erysipelatoclostridiaceae;Erysipelatoclostridium;ramosum
ASV_227	0.0015	0.0005	0	0	8.3409	3.02418e-05	0	0	8.12786	2.40731e-06	0.0028	0.0022	-0.669703	0.42405	0.0149	0.0015	-2.74118	8.95756e-12	0.0205	0.0031	-3.4192	1.24449e-13	0.0355	0.0085	-3.99653	2.00769e-20	0.0161	0.0019	-3.08022	1.16078e-12	Bacteria;Firmicutes;Bacilli;Erysipelotrichales;Erysipelotrichaceae;Turicibacter;sanguinis
ASV_2323	0.0018	0.0006	0.0053	0.0004	-1.79453	0.0104533	0.009	0.0041	-1.77113	0.00609551	0.0107	0.0033	-2.33314	1.06548e-10	0.0172	0.0029	-2.67009	6.61343e-12	0.0223	0.007	-3.22761	7.13372e-12	0.0261	0.0118	-3.29599	1.03166e-10	0.0212	0.0058	-3.20458	6.28255e-12	Bacteria;Firmicutes;Clostridia;Oscillospirales;Oscillospiraceae;Oscillibacter;NA
ASV_2377	0.0022	0.0003	0.0053	0.0059	-1.76148	0.0582393	0.0005	0.0005	2.44447	0.0273703	0.0027	0.0022	-0.0228747	0.970989	0.0011	0.0009	1.57261	0.0495876	0.0031	0.0005	-0.130085	0.825584	0.0049	0.0029	-0.721795	0.269436	0.0099	0.0115	-1.91908	0.0116371	Bacteria;Firmicutes;Clostridia;Oscillospirales;Oscillospiraceae;Colidextribacter;NA
ASV_2464	0.0004	0.0001	0	0	6.22421	0.0377449	0	0	6.01562	0.0377527	0	0	6.24815	0.0025527	0.0045	0.002	-3.12934	6.52814e-07	0.0025	0.0024	-2.59015	0.0146453	0.0032	0.0034	-2.4575	0.0178058	0.002	0.0019	-2.09525	0.1564	Bacteria;Firmicutes;Clostridia;Oscillospirales;Ruminococcaceae;NA;NA
ASV_2654	0.0051	0.0015	0.0142	0.0033	-1.79856	0.00030705	0.0129	0.0073	-0.954189	0.119079	0.017	0.0066	-1.50206	7.25095e-05	0.005	0.0014	0.567858	0.141686	0.0047	0.0048	0.508989	0.478002	0.0038	0.004	0.820596	0.280439	0.0069	0.0044	-0.0480769	0.930911	Bacteria;Firmicutes;Clostridia;Peptostreptococcales-Tissierellales;Peptostreptococcaceae;Intestinibacter;bartlettii
ASV_2881	0.0053	0.0011	0.0194	0.0103	-2.25229	9.95581e-05	0.0154	0.0092	-1.02074	0.0576229	0.0072	0.004	-0.237214	0.602806	0.0209	0.0019	-1.46002	4.9409e-07	0.0327	0.0143	-2.28272	3.52162e-07	0.0246	0.0094	-1.6193	3.55365e-05	0.0134	0.0022	-1.03481	0.00473054	Bacteria;Firmicutes;Clostridia;Clostridiales;Clostridiaceae;Clostridium_sensu_stricto_1;NA
ASV_2973	0.0231	0.0023	0.0147	0.0074	0.395704	0.502527	0.0152	0.009	1.14547	0.0289964	0.0168	0.0046	0.667639	0.00412697	0.0171	0.0061	0.993805	0.0110792	0.0198	0.0086	0.564647	0.265938	0.0247	0.0225	0.307185	0.638094	0.0124	0.0048	1.20903	0.00452128	Bacteria;Proteobacteria;Gammaproteobacteria;Burkholderiales;Sutterellaceae;Parasutterella;excrementihominis
ASV_3236	0.0988	0.0101	0.0014	0.0024	6.31332	0.00657772	0.0224	0.0376	2.30164	0.126069	0.0165	0.0186	2.63843	0.00107768	0.0018	0.0025	6.26032	3.74348e-07	0.0009	0.0012	7.29147	3.96438e-11	0.0084	0.01	3.91734	4.71753e-07	0.0042	0.0011	4.91703	6.64787e-55	Bacteria;Firmicutes;Clostridia;Oscillospirales;Ruminococcaceae;Faecalibacterium;NA
ASV_3279	0.0633	0.0112	0.0006	0.0005	6.55848	1.92807e-22	0.0398	0.0199	1.19051	0.0679446	0.0143	0.0047	2.33533	6.21089e-15	0.0112	0.0085	3.04688	4.18142e-05	0.021	0.0308	2.0699	0.135615	0.0057	0.0044	3.91767	9.33167e-11	0.0116	0.0101	2.76946	4.69978e-06	Bacteria;Firmicutes;Clostridia;Oscillospirales;Ruminococcaceae;Subdoligranulum;NA
ASV_3350	0.0071	0.0015	0.0049	0.0084	0.67703	0.753472	0.0313	0.0092	-1.74007	0.000479678	0.0363	0.0096	-2.13491	1.57283e-14	0.0406	0.0043	-1.96843	4.53023e-10	0.0327	0.0134	-1.81669	1.16079e-05	0.0369	0.0105	-1.79057	1.16519e-06	0.038	0.0225	-2.03354	3.92322e-06	Bacteria;Firmicutes;Clostridia;Oscillospirales;Ruminococcaceae;Ruminococcus;bromii
ASV_353	0.0167	0.0037	0	0	11.7628	1.10667e-18	0	0	11.5706	1.66394e-18	0.0001	0.0002	7.17919	1.11857e-06	0.0015	0.0019	3.91709	0.00955125	0.0032	0.0015	2.80518	1.09592e-10	0.0013	0.0008	4.29403	1.99264e-23	0.0034	0.0029	2.5716	5.4341e-05	Bacteria;Firmicutes;Bacilli;Lactobacillales;Streptococcaceae;Streptococcus;NA
ASV_3543	0.0042	0.0008	0.0002	0.0004	3.82471	0.00531874	0.0001	0.0002	5.02339	6.07396e-06	0.0001	0.0002	5.27638	2.11521e-08	0.002	0.0007	1.63169	0.000398609	0.0066	0.0079	-0.220476	0.781803	0.0036	0.0021	0.692066	0.271501	0.0049	0.002	0.0802175	0.883892	Bacteria;Firmicutes;Clostridia;Oscillospirales;Butyricicoccaceae;Butyricicoccus;faecihominis
ASV_3643	0.0037	0.0007	0.0002	0.0002	4.15523	2.5983e-05	0.0007	0.0012	3.01275	0.0175145	0.0016	0.0012	1.50796	0.00396221	0.0027	0.0005	1.02589	0.0192705	0.004	0.0021	0.31044	0.58417	0.0034	0.0009	0.644516	0.245983	0.0029	0.0004	0.750157	0.114856	Bacteria;Firmicutes;Clostridia;Monoglobales;Monoglobaceae;Monoglobus;NA
ASV_3767	0.0191	0.0085	0.0454	0.0328	-1.62136	0.0201146	0.0146	0.0111	0.7923	0.277424	0.0005	0.0004	5.28386	6.10004e-06	0.0008	0.0007	5.20032	6.25881e-05	0.0022	0.0012	3.51994	1.94772e-10	0.0007	0.0008	5.1032	0.000554353	0.0006	0.0003	5.32272	2.74841e-22	Bacteria;Actinobacteriota;Actinobacteria;Bifidobacteriales;Bifidobacteriaceae;Bifidobacterium;NA
ASV_5251	0.0083	0.0012	0.0057	0.0042	0.439937	0.477115	0.0264	0.0167	-1.12168	0.0365782	0.0038	0.0006	1.28035	1.39293e-05	0.0133	0.0036	-0.155206	0.660066	0.0237	0.0126	-1.22769	0.031154	0.0138	0.0091	-0.258888	0.678479	0.0105	0.0047	-0.0369539	0.939501	Bacteria;Bacteroidetes;Bacteroidia;Bacteroidales;Rikenellaceae;Alistipes;putredinis
ASV_5395	0.0069	0.0012	0.0363	0.0136	-2.70482	1.06376e-07	0.0231	0.0046	-1.25227	0.00460076	0.0219	0.0086	-1.52829	7.38625e-05	0.0305	0.002	-1.59847	8.27601e-07	0.0359	0.0103	-2.06029	1.12852e-05	0.0368	0.0121	-1.93218	3.53315e-05	0.0307	0.0108	-1.82548	1.7296e-05	Bacteria;Bacteroidetes;Bacteroidia;Bacteroidales;Tannerellaceae;Parabacteroides;distasonis
ASV_54	0.0073	0.0028	0.0022	0.002	1.38289	0.41358	0.0034	0.0037	1.36332	0.419909	0.0029	0.0028	1.63601	0.0222363	0.001	0.0007	3.3394	7.1187e-12	0.0012	0.0021	3.06124	0.187442	0.0015	0.002	2.94032	0.0504431	0.0007	0.0009	3.86645	5.38112e-05	Bacteria;Firmicutes;Clostridia;Lachnospirales;Lachnospiraceae;Blautia;massiliensis
ASV_5462	0.0292	0.0046	0.0714	0.0253	-1.57113	0.00165432	0.0198	0.011	1.0741	0.0437774	0.0175	0.001	0.918677	8.86214e-05	0.0157	0.0039	1.43088	0.000269515	0.0164	0.0055	1.1381	0.026908	0.0185	0.0103	1.13074	0.0503552	0.0222	0.008	0.704668	0.114856	Bacteria;Bacteroidetes;Bacteroidia;Bacteroidales;Bacteroidaceae;Bacteroides;NA
ASV_5464	0.0039	0.0002	0.0199	0.0028	-2.69743	1.06376e-07	0.0136	0.0071	-1.3353	0.010288	0.0248	0.0081	-2.53414	2.03819e-13	0.0217	0.0021	-1.94468	2.8538e-11	0.0192	0.012	-2.04751	0.000362432	0.0224	0.0074	-1.99923	2.53701e-06	0.0245	0.0079	-2.34156	2.65975e-09	Bacteria;Bacteroidetes;Bacteroidia;Bacteroidales;Bacteroidaceae;Bacteroides;NA
ASV_5470	0.0113	0.0014	0.052	0.0072	-2.52146	7.88838e-08	0.0485	0.0143	-1.62572	0.000456337	0.093	0.0405	-2.9141	1.14646e-12	0.0585	0.0075	-1.8334	1.28612e-07	0.0547	0.0291	-2.00512	0.000423151	0.0463	0.0101	-1.5028	0.000313275	0.0361	0.0166	-1.2938	0.00244966	Bacteria;Bacteroidetes;Bacteroidia;Bacteroidales;Bacteroidaceae;Bacteroides;NA
ASV_5471	0.0071	0.0009	0.0351	0.0033	-2.594	7.44242e-08	0.0328	0.0104	-1.71396	0.00014682	0.0646	0.0292	-3.04917	1.99248e-13	0.0411	0.0049	-1.97962	3.49245e-09	0.0397	0.0189	-2.18991	3.54646e-05	0.034	0.0066	-1.71104	2.58071e-05	0.0263	0.0127	-1.49983	0.000793875	Bacteria;Bacteroidetes;Bacteroidia;Bacteroidales;Bacteroidaceae;Bacteroides;NA
ASV_5475	0.016	0.0021	0.031	0.0102	-1.31872	0.0212235	0.0083	0.0046	1.39058	0.0138009	0.0087	0.0002	1.05129	7.48589e-06	0.0107	0.0025	1.11708	0.00155747	0.0128	0.0078	0.599819	0.310957	0.015	0.0026	0.614165	0.186447	0.0105	0.0031	0.965282	0.0163999	Bacteria;Bacteroidetes;Bacteroidia;Bacteroidales;Bacteroidaceae;Bacteroides;caccae
ASV_55	0.0037	0.001	0.0009	0.001	2.03809	0.0656013	0.0013	0.0012	1.83387	0.113086	0.0045	0.0012	-0.137934	0.756443	0.0056	0.0015	-0.0926964	0.802793	0.0029	0.0037	0.761254	0.35814	0.0047	0.0044	0.265655	0.70089	0.004	0.0044	0.297401	0.723425	Bacteria;Firmicutes;Clostridia;Lachnospirales;Lachnospiraceae;Blautia;obeum
ASV_5820	0.0324	0.0022	0.2564	0.0917	-3.36389	2.8217e-10	0.0315	0.0039	0.475151	0.343419	0.0045	0.0026	3.08158	1.11429e-20	0.0067	0.0072	2.87808	1.52714e-06	0.0036	0.0034	3.61848	5.05268e-09	0.0003	0.0003	7.0111	2.47243e-24	0.0009	0.0004	5.60261	1.20777e-39	Bacteria;Proteobacteria;Gammaproteobacteria;Enterobacterales;Enterobacteriaceae;Escherichia/Shigella;NA
ASV_5969	0.0024	0.0005	0.0066	0.0058	-1.85179	0.018088	0.0079	0.005	-1.16419	0.085539	0.0069	0.0036	-1.29069	0.00202042	0.0098	0.0061	-1.49118	0.00334007	0.0079	0.0033	-1.42454	0.013954	0.0126	0.0096	-1.91058	0.00465439	0.0065	0.0029	-1.13693	0.0457654	Bacteria;Firmicutes;Clostridia;Oscillospirales;Oscillospiraceae;Flavonifractor;plautii
ASV_6057	0.0118	0.0005	0.0002	0.0004	5.8131	0.00060587	0.0007	0.0007	4.289	2.16891e-11	0.0018	0.0015	2.98931	9.3199e-11	0.0018	0.0002	3.24063	1.64787e-26	0.0004	0.0004	5.12112	4.8441e-10	0.0008	0.0008	4.58496	7.38441e-11	0	0	12.2386	8.28519e-22	Bacteria;Firmicutes;Clostridia;Lachnospirales;Lachnospiraceae;Roseburia;inulinivorans
ASV_6071	0.0237	0.0038	0.0003	0.0006	5.61303	0.008026	0.0262	0.0125	0.247823	0.665621	0.0385	0.0176	-0.573298	0.221623	0.0186	0.0077	0.86914	0.0442013	0.0072	0.0047	2.15271	1.47129e-05	0.0101	0.0064	1.70821	0.0025468	0.0025	0.0012	3.53701	4.43872e-16	Bacteria;Firmicutes;Clostridia;Lachnospirales;Lachnospiraceae;Agathobacter;NA
ASV_6077	0.0181	0.0045	0.0062	0.0062	1.40955	0.434841	0.0304	0.0044	-0.321385	0.507646	0.0507	0.0074	-1.3068	6.10004e-06	0.0411	0.0131	-0.63458	0.133355	0.0184	0.0206	0.377692	0.644577	0.0346	0.0315	-0.283281	0.623501	0.0055	0.0032	2.12795	8.75681e-07	Bacteria;Firmicutes;Clostridia;Lachnospirales;Lachnospiraceae;Roseburia;intestinalis
ASV_6268	0.0085	0.0015	0	0	10.7913	2.51992e-15	0	0	10.5847	3.22068e-15	0	0	10.8039	8.55567e-18	0.0015	0.0013	2.9686	0.0377365	0.008	0.0074	0.480458	0.43017	0.0042	0.0017	1.46796	0.00473652	0.0043	0.0038	1.27813	0.0444192	Bacteria;Firmicutes;Clostridia;Lachnospirales;Lachnospiraceae;Lachnoclostridium;edouardi
ASV_6279	0.0008	0.0002	0.0023	0.0021	-1.70358	0.224383	0.0067	0.0063	-2.63018	0.00165658	0.0033	0.0005	-1.9302	0.000111174	0.0021	0.0014	-0.945477	0.222593	0.0014	0.0011	-0.428422	0.676187	0.0013	0.0013	-0.15807	0.895339	0.0026	0	-1.46694	0.0298057	Bacteria;Firmicutes;Clostridia;Lachnospirales;Lachnospiraceae;Lachnoclostridium;NA
ASV_63	0.0042	0.0004	0.001	0.0005	1.82942	0.0104003	0.0123	0.0094	-1.08764	0.0679446	0.0117	0.0081	-1.37886	0.0275732	0.0098	0.009	-0.634996	0.707793	0.0049	0.0046	0.268523	0.781803	0.0086	0.0075	-0.507227	0.775088	0.0053	0.0063	0.119973	0.883892	Bacteria;Firmicutes;Clostridia;Lachnospirales;Lachnospiraceae;Blautia;faecis
ASV_793	0.0016	0.0007	0.0001	0.0001	3.91545	0.0284966	0.012	0.007	-2.46594	0.00014682	0.0085	0.0033	-2.15321	4.07246e-06	0.003	0.0022	-0.341366	0.595506	0.0045	0.0051	-1.04413	0.214855	0.0059	0.0029	-1.27584	0.0287176	0.0006	0.0009	1.8315	0.166478	Bacteria;Firmicutes;Clostridia;Lachnospirales;Lachnospiraceae;Lachnospiraceae_ND3007_group;NA
ASV_818	0.007	0.0023	0.0004	0.0008	3.46277	0.115783	0.0149	0.0141	-0.775161	0.678035	0.0041	0.003	1.02497	0.0786846	0.0049	0.0021	1.01727	0.0225831	0.0032	0.0029	1.40736	0.197503	0.003	0.0013	1.72595	0.000558105	0.0037	0.0033	1.30757	0.0480006	Bacteria;Firmicutes;Clostridia;Lachnospirales;Lachnospiraceae;NA;NA
ASV_877	0.025	0.0078	0.0019	0.0019	3.3579	0.0258818	0.0013	0.0023	4.88352	0.0348998	0.001	0.0013	4.88514	0.000705314	0.0008	0.0008	5.55637	1.3479e-06	0.0005	0.0009	6.07437	0.0025835	0.0003	0.0003	7.04673	5.90969e-30	0.0007	0.0011	5.75532	0.00971908	Bacteria;Firmicutes;Clostridia;Lachnospirales;Lachnospiraceae;Anaerostipes;hadrus
ASV_892	0.0058	0.0006	0	0	10.2605	4.3517e-13	0.0004	0.0008	4.44399	0.0255602	0.0078	0.0019	-0.24538	0.380667	0.0117	0.0027	-0.459776	0.160631	0.0075	0.0067	0.0197439	0.978776	0.0092	0.0059	-0.0342366	0.940001	0.0087	0.0071	-0.178178	0.770712	Bacteria;Firmicutes;Clostridia;Lachnospirales;Lachnospiraceae;NA;NA
ASV_95	0.0017	0.0004	0.0008	0.0013	1.23019	0.502527	0.007	0.0082	-1.81556	0.0677277	0.0014	0.0013	0.523998	0.475004	0.0023	0.0019	0.142667	0.826287	0.0021	0.0029	0.136931	0.902397	0.0023	0.0033	0.254129	0.829578	0.0007	0.001	1.80211	0.173715	Bacteria;Firmicutes;Clostridia;Lachnospirales;Lachnospiraceae;Lachnospiraceae_FCS020_group;bacterium

## Sheet: Donor_3
HUMAN_DONORS			48 hrs - mice				7 days - mice				14 days - mice				21 days - mice				28 days - mice				35 days - mice				40 days - mice
ASV_ID	Mean abundance	SD	Mean abundance	SD	log2FoldChange	Padj	Mean abundance	SD	log2FoldChange	Padj	Mean abundance	SD	log2FoldChange	Padj	Mean abundance	SD	log2FoldChange	Padj	Mean abundance	SD	log2FoldChange	Padj	Mean abundance	SD	log2FoldChange	Padj	Mean abundance	SD	log2FoldChange	Padj	Taxonomy
ASV_1015	0.0267	0.0047	0.0499	0.0205	-2.31862	2.87427e-11	0.0341	0.0097	-2.78357	3.7764e-18	0.0637	0.0161	-3.23736	3.85046e-32	0.0312	0.0157	-2.03857	8.04366e-07	0.0208	0.014	-1.42203	0.0190728	0.0234	0.0142	-2.52198	1.41487e-07	0.0266	0.0111	-2.15742	1.32111e-12	Bacteria;Bacteroidetes;Bacteroidia;Bacteroidales;Bacteroidaceae;Bacteroides;NA
ASV_1035	0.0019	0.0005	0.0025	0.0027	-2.02671	0.245398	0.0043	0.0013	-3.54482	1.54844e-49	0.0016	0.0011	-1.71679	0.00100389	0.0007	0.0006	-0.466027	0.662585	0.0044	0.0036	-3.07483	3.93795e-05	0.0035	0.0023	-3.60088	1.57396e-05	0.0042	0.0019	-3.29	2.80069e-19	Bacteria;Bacteroidetes;Bacteroidia;Bacteroidales;Prevotellaceae;Paraprevotella;NA
ASV_1036	0.0012	0.0004	0.0018	0.0021	-2.26038	0.252853	0.0028	0.001	-3.56235	4.47403e-21	0.0008	0.0008	-1.32076	0.270763	0.0005	0.0006	-0.706179	0.578028	0.0023	0.0026	-2.86036	0.0560029	0.0025	0.0014	-3.73785	1.032e-13	0.0036	0.0021	-3.67262	2.13041e-16	Bacteria;Bacteroidetes;Bacteroidia;Bacteroidales;Prevotellaceae;Paraprevotella;NA
ASV_1038	0.0094	0.0006	0.009	0.0092	-1.59377	0.336311	0.0178	0.0027	-3.31465	3.01121e-89	0.0076	0.0027	-1.6493	3.4735e-09	0.0049	0.002	-0.94606	0.010098	0.0173	0.0117	-2.77866	1.99549e-05	0.014	0.0084	-3.29357	3.30701e-09	0.0181	0.0086	-3.11344	3.19674e-17	Bacteria;Bacteroidetes;Bacteroidia;Bacteroidales;Prevotellaceae;Paraprevotella;NA
ASV_1749	0.0247	0.0051	0	0	10.4479	5.31464e-46	0.0007	0.002	4.71267	0.0205764	0	0.0001	8.47789	4.79836e-11	0.0538	0.0108	-2.96081	1.77361e-42	0.0517	0.0058	-2.8816	2.76869e-36	0.0422	0.0107	-3.49529	5.57908e-55	0.0365	0.0154	-2.6871	9.2121e-09	Bacteria;Firmicutes;Negativicutes;Acidaminococcales;Acidaminococcaceae;Phascolarctobacterium;faecium
ASV_1908	0.0048	0.0029	0	0	8.0632	1.68445e-21	0.0341	0.0405	-5.08889	0.0127407	0.0173	0.0214	-3.7269	0.0553861	0.0419	0.0502	-5.03031	0.0235885	0.0396	0.0422	-4.97917	0.00876557	0.0431	0.0499	-5.92833	0.000151302	0.0287	0.0344	-4.82461	0.01133	Bacteria;Firmicutes;Clostridia;Lachnospirales;Lachnospiraceae;Blautia;NA
ASV_2060	0.0052	0.0006	0.0016	0.0024	0.135205	0.933552	0.0112	0.0027	-3.52441	5.68563e-35	0.012	0.0033	-3.16036	8.96689e-35	0.0071	0.0039	-2.30196	1.95969e-08	0.0115	0.0038	-2.92012	9.66537e-27	0.006	0.0022	-2.89359	4.0484e-23	0.0079	0.0049	-2.69229	7.69114e-08	Bacteria;Desulfobacterota;Desulfovibrionia;Desulfovibrionales;Desulfovibrionaceae;Bilophila;wadsworthia
ASV_2937	0.0007	0.0001	0.0005	0.0016	2.95543	0.0435848	0.0016	0.0017	-3.45607	0.0113112	0.0034	0.0023	-4.2817	7.70386e-13	0.002	0.0016	-3.46277	1.0976e-05	0.0034	0.0026	-4.19994	8.7779e-08	0.002	0.0018	-4.23495	8.5584e-06	0.002	0.0016	-3.74036	0.000901355	Bacteria;Proteobacteria;Gammaproteobacteria;Burkholderiales;Sutterellaceae;Sutterella;NA
ASV_3255	0.0013	0.0002	0.0059	0.002	-3.71418	1.57785e-17	0.0013	0.0012	-2.48498	0.00694269	0.0022	0.0014	-2.65754	8.51246e-07	0.0022	0.0009	-2.64751	5.60141e-11	0.0041	0.0014	-3.49946	7.24486e-20	0.002	0.0013	-3.25588	7.93221e-13	0.0017	0.0013	-2.64798	0.000319951	Bacteria;Firmicutes;Clostridia;Oscillospirales;Ruminococcaceae;UBA1819;NA
ASV_3410	0.0301	0.0045	0.0329	0.018	-1.58099	0.000201028	0.0882	0.0115	-3.91147	2.25112e-158	0.094	0.0208	-3.56962	1.04101e-67	0.059	0.0245	-2.80315	3.52271e-16	0.0457	0.0172	-2.35318	7.31286e-18	0.0353	0.0248	-2.88648	4.13184e-06	0.0199	0.0162	-1.46559	0.0353873	Bacteria;Verrucomicrobiota;Verrucomicrobiae;Verrucomicrobiales;Akkermansiaceae;Akkermansia;NA
ASV_3882	0.0005	0.0002	0.001	0.0011	-2.45089	0.0200626	0.0003	0.0002	-1.45626	0.0689978	0.0007	0.0006	-2.26427	0.0122006	0.0004	0.0004	-1.58776	0.123165	0.0006	0.0004	-1.96629	0.0109472	0.0005	0.0002	-2.84134	1.06642e-14	0.0008	0.0004	-2.69657	7.4722e-06	Bacteria;Actinobacteriota;Coriobacteriia;Coriobacteriales;NA;NA;NA
ASV_3902	0.0369	0.0218	0.0241	0.0112	-0.955496	0.0854988	0.0324	0.0115	-2.24194	2.4929e-08	0.0123	0.0092	-0.32923	0.626814	0.0083	0.0055	0.262138	0.662585	0.0098	0.0066	0.0355608	0.956974	0.0082	0.0048	-0.561473	0.258083	0.01	0.0038	-0.279768	0.443468	Bacteria;Actinobacteriota;Coriobacteriia;Coriobacteriales;Coriobacteriaceae;Collinsella;aerofaciens
ASV_3942	0.0007	0.0005	0.0072	0.0091	-4.85898	1.30373e-09	0.0019	0.0007	-3.65101	1.48753e-21	0.0028	0.0008	-3.81475	1.4707e-23	0.0028	0.0013	-3.75272	1.35148e-16	0.0027	0.0006	-3.66472	4.5576e-23	0.0027	0.0009	-4.56547	1.23037e-32	0.0024	0.0012	-3.81647	4.54202e-19	Bacteria;Actinobacteriota;Coriobacteriia;Coriobacteriales;Eggerthellaceae;Adlercreutzia;equolifaciens
ASV_4613	0.0084	0.0019	0.0083	0.009	-1.38453	0.368203	0.0097	0.0086	-2.69055	0.000332681	0.0302	0.0161	-3.81764	1.76182e-20	0.0329	0.0116	-3.83031	4.39747e-31	0.0421	0.0173	-4.08621	5.47272e-33	0.0329	0.0098	-4.7399	1.6756e-59	0.0349	0.0198	-4.28189	1.81721e-18	Bacteria;Bacteroidetes;Bacteroidia;Bacteroidales;Bacteroidaceae;Bacteroides;massiliensis
ASV_5251	0.0363	0.0085	0.0001	0.0002	7.0646	6.29701e-06	0.0031	0.0009	1.22766	9.14003e-07	0.0042	0.0008	1.20152	9.19382e-08	0.0016	0.0008	2.68419	2.87438e-12	0.0027	0.0012	1.9874	1.0083e-07	0.0023	0.0014	1.31163	0.00314091	0.0019	0.001	2.10175	3.44484e-07	Bacteria;Bacteroidetes;Bacteroidia;Bacteroidales;Rikenellaceae;Alistipes;putredinis
ASV_5256	0.0049	0.0022	0.0004	0.0004	2.21368	0.0888797	0.0005	0.0002	0.992734	0.0734628	0.0005	0.0002	1.40679	0.00901635	0.0001	0.0002	3.09771	0.0282728	0.0004	0.0004	1.95153	0.253293	0.0003	0.0003	1.46882	0.275134	0.0005	0.0003	1.19867	0.204901	Bacteria;Bacteroidetes;Bacteroidia;Bacteroidales;Rikenellaceae;Alistipes;shahii
ASV_5320	0.002	0.0002	0.0011	0.0009	-0.551846	0.583017	0.0018	0.0008	-2.17017	2.06081e-11	0.0012	0.0004	-1.13359	9.68928e-07	0.0011	0.0007	-1.01995	0.123165	0.0025	0.0008	-2.12674	1.05417e-11	0.0013	0.0006	-2.15922	8.79631e-07	0.002	0.0006	-2.20382	2.09492e-14	Bacteria;Bacteroidetes;Bacteroidia;Bacteroidales;Marinifilaceae;Butyricimonas;NA
ASV_5343	0.004	0.0006	0	0	6.16406	4.64354e-21	0.0012	0.0006	-0.64899	0.103241	0.0011	0.0006	-0.105963	0.872351	0.0003	0.0003	1.69485	0.0787493	0.001	0.0007	0.212807	0.731165	0.0009	0.0005	-0.606221	0.226395	0.0006	0.0003	0.629476	0.234089	Bacteria;Bacteroidetes;Bacteroidia;Bacteroidales;Marinifilaceae;Odoribacter;splanchnicus
ASV_5387	0.0068	0.0013	0.0485	0.0231	-4.32761	1.92788e-06	0.0285	0.0122	-4.43315	4.51821e-34	0.0426	0.0137	-4.61163	8.66239e-55	0.0283	0.0104	-3.92571	2.82553e-27	0.0506	0.0234	-4.72872	1.83487e-26	0.0408	0.0264	-5.37098	3.54328e-17	0.0541	0.0183	-5.18662	9.00809e-57	Bacteria;Bacteroidetes;Bacteroidia;Bacteroidales;Tannerellaceae;Parabacteroides;distasonis
ASV_5452	0.0175	0.003	0.0368	0.0096	-2.60863	8.70195e-12	0.0614	0.0193	-4.18344	2.59092e-51	0.0814	0.0272	-4.17216	8.96689e-35	0.0416	0.0272	-3.16931	2.28068e-08	0.0225	0.0216	-2.17461	0.00117599	0.0271	0.021	-3.31059	2.98174e-11	0.014	0.0121	-1.85302	0.00149867	Bacteria;Bacteroidetes;Bacteroidia;Bacteroidales;Bacteroidaceae;Bacteroides;uniformis
ASV_5466	0.0015	0.0005	0.0015	0.0008	-1.45521	0.0402707	0.0037	0.0008	-3.62394	7.52215e-37	0.0034	0.0009	-3.06509	1.82931e-24	0.0031	0.0011	-2.87296	1.59763e-18	0.0056	0.0017	-3.64386	5.79468e-31	0.005	0.0014	-4.43515	3.41205e-46	0.0056	0.0016	-4.02461	7.9831e-34	Bacteria;Bacteroidetes;Bacteroidia;Bacteroidales;Bacteroidaceae;Bacteroides;nordii
ASV_5471	0.0037	0.0003	0.0311	0.023	-4.42633	1.29365e-11	0.0078	0.0143	-3.43518	0.115914	0.0018	0.0019	-0.958271	0.534269	0.0178	0.0204	-4.19037	0.00784487	0.0384	0.0329	-5.19538	5.84866e-12	0.0542	0.051	-6.61239	4.57837e-08	0.019	0.0266	-4.70524	0.00207335	Bacteria;Bacteroidetes;Bacteroidia;Bacteroidales;Bacteroidaceae;Bacteroides;NA
ASV_5474	0.0039	0.0005	0.0398	0.0235	-4.8093	1.90193e-07	0.0364	0.0288	-5.65808	4.85335e-19	0.0234	0.0306	-4.56734	7.20676e-05	0.0386	0.0203	-5.08653	6.40116e-59	0.022	0.0229	-4.14535	0.0341023	0.0086	0.0153	-3.78573	0.0554752	0.0176	0.0208	-4.18508	0.00993025	Bacteria;Bacteroidetes;Bacteroidia;Bacteroidales;Bacteroidaceae;Bacteroides;NA
ASV_5475	0.0033	0.0004	0.0278	0.012	-4.59461	8.21877e-20	0.0539	0.0159	-6.40434	5.47073e-120	0.028	0.0111	-5.06101	2.14614e-42	0.0237	0.0097	-4.6918	2.32135e-28	0.0309	0.0225	-4.97172	7.70245e-12	0.0232	0.013	-5.50379	3.8488e-25	0.0271	0.0241	-5.13756	1.16872e-14	Bacteria;Bacteroidetes;Bacteroidia;Bacteroidales;Bacteroidaceae;Bacteroides;caccae
ASV_5505	0.0147	0.003	0.0101	0.0065	-0.89452	0.0597826	0.0091	0.0066	-1.76786	0.00153735	0.0054	0.0018	-0.49229	0.0718323	0.0062	0.0023	-0.618661	0.0946144	0.0126	0.0044	-1.57332	1.3028e-05	0.0198	0.0045	-3.14919	1.59518e-46	0.0238	0.0078	-2.86413	2.76471e-22	Bacteria;Bacteroidetes;Bacteroidia;Bacteroidales;Tannerellaceae;Parabacteroides;merdae
ASV_5540	0.0015	0.0003	0.0005	0.0004	0.147727	0.786806	0.0003	0.0002	-0.0160843	0.990528	0	0.0001	4.54763	0.00155751	0	0	4.11822	0.000363026	0	0.0001	3.00293	0.0304551	0.0001	0.0002	0.775801	0.527701	0.0002	0.0003	0.768141	0.529304	Bacteria;Bacteroidetes;Bacteroidia;Bacteroidales;Barnesiellaceae;Coprobacter;fastidiosus
ASV_5559	0.0112	0.0047	0.0008	0.0007	2.25802	0.000877024	0.0021	0.0007	0.0801174	0.850971	0.0017	0.0009	0.766751	0.181888	0.001	0.001	1.67393	0.0143517	0.0014	0.0015	1.14137	0.385806	0.0013	0.0014	0.525919	0.603475	0.0005	0.0011	2.31245	0.209159	Bacteria;Bacteroidetes;Bacteroidia;Bacteroidales;Barnesiellaceae;Barnesiella;NA
ASV_5746	0.0008	0.0004	0	0	4.29813	0.00053408	0.0053	0.0019	-5.06439	1.19984e-31	0.0069	0.0028	-5.03916	4.53508e-30	0.0056	0.0046	-4.63161	1.59692e-14	0.0098	0.0037	-5.37592	7.79455e-41	0.0045	0.0012	-5.19054	2.65545e-54	0.0069	0.0037	-5.25152	1.28799e-23	Bacteria;Desulfobacterota;Desulfovibrionia;Desulfovibrionales;Desulfovibrionaceae;NA;NA
ASV_5932	0.0016	0.0003	0	0	6.48151	2.46007e-18	0.0009	0.0009	-1.58171	0.235155	0.0018	0.0009	-2.12236	5.10268e-10	0.0015	0.0008	-1.74607	3.6373e-05	0.0011	0.0004	-1.24941	0.00101353	0.0011	0.0006	-2.25825	0.000376006	0.0018	0.0007	-2.32945	9.18914e-15	Bacteria;Firmicutes;Clostridia;Oscillospirales;Oscillospiraceae;NA;NA
ASV_6067	0.0264	0.0098	0.0625	0.058	-2.6897	0.0811737	0.0499	0.0484	-3.26159	0.00431112	0.1184	0.0252	-4.15028	7.86878e-64	0.1442	0.0447	-4.28809	1.37113e-39	0.1293	0.0485	-4.14823	3.57709e-24	0.1776	0.0344	-5.51979	3.853e-98	0.1629	0.055	-4.88333	8.42082e-38	Bacteria;Firmicutes;Clostridia;Lachnospirales;Lachnospiraceae;Agathobacter;NA
ASV_6185	0.0004	0.0002	0.0043	0.0047	-4.9785	0.00360298	0.0017	0.0008	-4.46433	2.42163e-19	0.0011	0.0007	-3.35177	0.000223598	0.0027	0.0012	-4.52034	8.41744e-31	0.0056	0.0013	-5.63237	1.63199e-52	0.0045	0.0013	-6.20814	1.77064e-78	0.0055	0.003	-5.96636	1.45975e-40	Bacteria;Firmicutes;Clostridia;Lachnospirales;Lachnospiraceae;NA;NA
	ASVs showing 'donor-like' abundances in HMA mice
	ASVs showing 'donor-like' abundances in HMA piglets
	ASVs showing 'donor-like' abundances in both HMA animal models
HUMAN_DONORS			48 hrs - piglets				7 days - piglets				14 days - piglets				21 days - piglets				28 days - piglets				35 days - piglets				40 days - piglets
ASV_ID	Mean abundance	SD	Mean abundance	SD	log2FoldChange	Padj	Mean abundance	SD	log2FoldChange	Padj	Mean abundance	SD	log2FoldChange	Padj	Mean abundance	SD	log2FoldChange	Padj	Mean abundance	SD	log2FoldChange	Padj	Mean abundance	SD	log2FoldChange	Padj	Mean abundance	SD	log2FoldChange	Padj	Taxonomy
ASV_1015	0.0267	0.0047	0.095	0.0116	-2.41121	1.08387e-23	0.0248	0.0154	-0.316697	0.532472	0.0069	0.0033	1.78468	2.771e-06	0.0146	0.008	1.05415	0.00828571	0.0021	0.0019	3.39714	0.00236939	0.0098	0.0065	1.46515	0.0570332	0.0069	0.0055	2.0799	0.0149662	Bacteria;Bacteroidetes;Bacteroidia;Bacteroidales;Bacteroidaceae;Bacteroides;NA
ASV_1035	0.0019	0.0005	0.004	0.0002	-1.64494	2.78341e-07	0.0089	0.0036	-2.62393	1.6082e-18	0.0027	0.0025	-0.590519	0.378469	0.0079	0.003	-1.9463	2.10955e-05	0.0008	0.0007	1.02701	0.342073	0.0014	0.0016	0.358699	0.777463	0.0024	0.0033	-0.507323	0.735118	Bacteria;Bacteroidetes;Bacteroidia;Bacteroidales;Prevotellaceae;Paraprevotella;NA
ASV_1036	0.0012	0.0004	0.0038	0	-2.19943	8.46007e-09	0.0082	0.0048	-3.09562	1.10867e-12	0.002	0.0016	-0.810557	0.211156	0.0075	0.0038	-2.53028	9.33738e-06	0.0011	0.0004	-0.0998001	0.862001	0.0016	0.0016	-0.430401	0.747685	0.0024	0.0033	-1.10642	0.44006	Bacteria;Bacteroidetes;Bacteroidia;Bacteroidales;Prevotellaceae;Paraprevotella;NA
ASV_1038	0.0094	0.0006	0.0213	0.0026	-1.76031	1.36034e-30	0.0433	0.0221	-2.59252	1.46628e-20	0.0228	0.0179	-1.41556	0.00517536	0.0365	0.0114	-1.90051	2.86289e-06	0.0079	0.0034	-0.00831661	0.982912	0.0107	0.0087	-0.240825	0.799241	0.0128	0.0141	-0.552516	0.56803	Bacteria;Bacteroidetes;Bacteroidia;Bacteroidales;Prevotellaceae;Paraprevotella;NA
ASV_133	0.0015	0.0007	0	0	8.20951	6.52271e-07	0.0012	0.0012	-0.3873	0.767924	0.0007	0.0007	0.594913	0.621897	0.0013	0.0014	0.177123	0.905092	0.0024	0.003	-1.06232	0.443524	0.0005	0.0009	1.43393	0.354161	0.0003	0.0005	2.6705	0.0903446	Bacteria;Firmicutes;Clostridia;Lachnospirales;Lachnospiraceae;Lachnospiraceae_UCG-004;NA
ASV_1749	0.0247	0.0051	0.0156	0.003	0.0849687	0.760349	0.023	0.0204	-0.177646	0.743993	0.0172	0.0107	0.265476	0.635586	0.0308	0.024	-0.0932935	0.876056	0.0131	0.004	0.650752	0.10309	0.0542	0.0376	-0.86001	0.243772	0.0857	0.0063	-1.62684	0.000347084	Bacteria;Firmicutes;Negativicutes;Acidaminococcales;Acidaminococcaceae;Phascolarctobacterium;faecium
ASV_1908	0.0048	0.0029	0.058	0.0143	-4.18038	3.45388e-15	0.0409	0.0282	-3.71898	9.31818e-06	0.0353	0.0104	-3.16219	2.27903e-08	0.0456	0.0029	-3.183	1.76232e-10	0.0658	0.0175	-4.05571	9.81071e-17	0.0267	0.0151	-2.23671	0.00136466	0.0094	0.0082	-0.645964	0.389711	Bacteria;Firmicutes;Clostridia;Lachnospirales;Lachnospiraceae;Blautia;NA
ASV_2060	0.0052	0.0006	0.0005	0.0001	2.76268	3.76543e-14	0.0017	0.0027	1.52772	0.269017	0.0003	0.0002	3.75686	2.93927e-14	0.0009	0.0009	2.6651	0.00692245	0.0006	0.0005	2.82588	0.00232902	0.0008	0.0008	2.60863	0.0112549	0.0037	0.0043	0.389437	0.735539	Bacteria;Desulfobacterota;Desulfovibrionia;Desulfovibrionales;Desulfovibrionaceae;Bilophila;wadsworthia
ASV_2298	0.0042	0.0008	0	0	9.77071	2.80186e-10	0.0029	0.0036	0.386213	0.677627	0.0038	0.0022	-0.0889164	0.879047	0.0005	0.0005	3.03397	0.000693888	0	0	9.22946	4.66815e-13	0.0005	0.0002	3.38316	3.73769e-08	0.0013	0.0006	1.9848	1.13956e-05	Bacteria;Firmicutes;Clostridia;Oscillospirales;Oscillospiraceae;UCG-002;NA
ASV_2303	0.0219	0.0016	0.0003	0.0001	5.71134	8.0058e-69	0.0106	0.0028	0.6006	0.00635401	0.0027	0.0023	2.77595	0.0160007	0.0109	0.0067	0.938406	0.158112	0.0094	0.0012	0.937432	0.000735478	0.0084	0.0032	1.59453	0.00396208	0.0068	0.0108	1.47829	0.361715	Bacteria;Firmicutes;Clostridia;Oscillospirales;Oscillospiraceae;UCG-002;NA
ASV_2327	0.0134	0.0008	0	0	11.4403	5.55821e-14	0.0011	0.0018	3.58922	0.0353799	0.0038	0.0048	1.75103	0.161874	0.0027	0.0046	2.46763	0.308822	0.003	0.0035	2.01588	0.0996451	0.0032	0.002	2.43605	9.85388e-06	0.0034	0.0016	2.23848	2.50532e-09	Bacteria;Firmicutes;Clostridia;Oscillospirales;Oscillospiraceae;UCG-002;NA
ASV_2330	0.0074	0.0053	0.0001	0.0001	5.87387	2.63842e-09	0.0001	0.0002	6.1428	8.78607e-08	0.0008	0.0008	3.01099	0.00517536	0.0006	0.0006	3.85767	0.000130123	0.0007	0.0008	2.99736	0.00799907	0.0003	0.0003	4.84012	8.50721e-07	0.0001	0.0002	5.49096	5.73684e-05	Bacteria;Firmicutes;Clostridia;Oscillospirales;Oscillospiraceae;UCG-002;NA
ASV_2480	0.0095	0.0025	0.018	0.004	-1.50651	3.97399e-05	0.0024	0.0018	1.32462	0.168617	0.0145	0.0052	-0.833701	0.0687519	0.0063	0.0004	0.666263	0.126529	0.0183	0.0029	-1.18359	0.000597405	0.0064	0.0032	0.715829	0.264897	0.002	0.0014	2.61423	4.26259e-05	Bacteria;Firmicutes;Clostridia;Oscillospirales;Ruminococcaceae;Ruminococcus;bicirculans
ASV_2484	0.0023	0.0004	0	0	8.91173	8.84716e-09	0.0008	0.0014	1.10723	0.541872	0.0034	0.0027	-0.726926	0.304564	0.0031	0.0029	-0.447391	0.753641	0.0092	0.0029	-2.23208	1.91641e-10	0.0041	0.0015	-0.709726	0.282539	0.0004	0.0003	2.87039	4.52507e-06	Bacteria;Firmicutes;Clostridia;Oscillospirales;Ruminococcaceae;Ruminococcus;NA
ASV_2513	0.0057	0.001	0.0058	0.0075	-0.616412	0.559235	0.042	0.0311	-3.60175	2.84725e-05	0.0288	0.0132	-2.6303	8.91682e-08	0.0168	0.0073	-1.56011	0.00414483	0.0342	0.0048	-2.83021	1.72426e-36	0.0247	0.0102	-1.91476	0.000828286	0.0109	0.0057	-0.643028	0.181976	Bacteria;Firmicutes;Clostridia;Oscillospirales;Ruminococcaceae;Ruminococcus;NA
ASV_2789	0.004	0.0004	0.0107	0.0151	-2.00219	0.402873	0.015	0.013	-2.67481	0.0033516	0.0162	0.0096	-2.33948	0.00019548	0.0094	0.0024	-1.11055	8.24794e-05	0.0162	0.0021	-2.28482	6.36778e-15	0.0072	0.0033	-0.438173	0.30925	0.0025	0.0008	0.77212	0.173797	Bacteria;Firmicutes;Bacilli;Erysipelotrichales;Erysipelatoclostridiaceae;Erysipelotrichaceae_UCG-003;bacterium
ASV_2937	0.0007	0.0001	0.0017	0.0025	-1.93352	0.246067	0.0021	0.002	-1.90011	0.00252637	0.0002	0.0002	1.65319	0.109784	0.0007	0.0009	0.0713852	0.957147	0.0004	0.0001	0.44716	0.478615	0.0002	0.0003	1.81044	0.234797	0.0001	0.0002	2.24138	0.184423	Bacteria;Proteobacteria;Gammaproteobacteria;Burkholderiales;Sutterellaceae;Sutterella;NA
ASV_3045	0.0005	0.0003	0	0	6.73342	0.000272817	0.0001	0.0002	1.52995	0.380103	0.0003	0.0004	0.301884	0.817944	0.0008	0.0007	-0.744596	0.474499	0.001	0.0008	-1.22981	0.359252	0.0007	0.0009	-0.412189	0.781962	0.0005	0.0007	-0.132918	0.932689	Bacteria;Firmicutes;Clostridia;Christensenellales;Christensenellaceae;Christensenellaceae_R-7_group;NA
ASV_3057	0.0009	0.0003	0	0	7.48249	5.83896e-06	0.0002	0.0004	1.44139	0.400645	0.0012	0.0016	-0.545372	0.683445	0.0039	0.0055	-2.10163	0.143871	0.0021	0.002	-1.49493	0.241162	0.0007	0.0008	0.396424	0.752211	0.0008	0.0007	0.487255	0.735118	Bacteria;Firmicutes;Clostridia;Christensenellales;Christensenellaceae;Christensenellaceae_R-7_group;NA
ASV_3063	0.0074	0.0008	0.0005	0.0003	3.49441	3.96849e-16	0.0069	0.0021	-0.493639	0.352092	0.0051	0.0014	0.301697	0.41627	0.0082	0.0063	0.0151402	0.976683	0.0113	0.0029	-0.849253	0.00259794	0.0081	0.0008	0.120177	0.811216	0.0059	0.0053	0.279197	0.754007	Bacteria;Firmicutes;Clostridia;Christensenellales;Christensenellaceae;Christensenellaceae_R-7_group;NA
ASV_3233	0.0107	0.0021	0	0	11.1245	7.07879e-13	0.0019	0.0026	1.98795	0.169098	0.0023	0.0034	1.74538	0.181003	0.0088	0.008	0.495851	0.42189	0.007	0.0061	0.360372	0.792966	0.0018	0.0014	3.07203	4.41551e-10	0.0021	0.0023	2.24044	0.0725466	Bacteria;Firmicutes;Clostridia;Oscillospirales;Ruminococcaceae;Faecalibacterium;prausnitzii
ASV_3236	0.0468	0.0137	0	0	13.2594	2.09325e-17	0.007	0.0092	1.8585	0.26727	0.0088	0.0129	1.97129	0.0855391	0.0256	0.0294	1.07346	0.465698	0.0255	0.0329	0.55991	0.777238	0.0057	0.0055	3.01007	0.00107373	0.0043	0.0039	3.44999	0.00862338	Bacteria;Firmicutes;Clostridia;Oscillospirales;Ruminococcaceae;Faecalibacterium;NA
ASV_3255	0.0013	0.0002	0.0013	0.0006	-0.611809	0.237227	0.0022	0.0011	-1.14923	0.00407585	0.0019	0.0003	-0.814495	0.10727	0.0019	0.0001	-0.506599	0.294855	0.0013	0.0012	-0.225449	0.855984	0.0023	0.0018	-0.789437	0.339001	0.005	0.0025	-1.66625	0.000316333	Bacteria;Firmicutes;Clostridia;Oscillospirales;Ruminococcaceae;UBA1819;NA
ASV_3279	0.0203	0.0017	0.0056	0.0032	1.27656	0.00288244	0.0058	0.0072	1.30814	0.167154	0.0033	0.003	2.23722	0.0608208	0.0044	0.0039	2.36183	0.000180198	0.0029	0.0044	2.53542	0.062308	0	0	12.0374	2.88211e-20	0.001	0.0017	4.10722	0.0990482	Bacteria;Firmicutes;Clostridia;Oscillospirales;Ruminococcaceae;Subdoligranulum;NA
ASV_3292	0.0974	0.0041	0.0035	0.0049	4.23369	0.00576236	0.0197	0.0338	1.35649	0.516091	0.1304	0.1442	-0.688556	0.412256	0.0357	0.0319	1.59238	0.0136253	0.0776	0.0199	0.0525415	0.872674	0.0737	0.0646	0.399336	0.697927	0.0595	0.0944	0.504016	0.735539	Bacteria;Firmicutes;Clostridia;Oscillospirales;Ruminococcaceae;Subdoligranulum;NA
ASV_3309	0.003	0.0013	0.0056	0.002	-1.47385	0.00822765	0.0056	0.0028	-1.52617	0.0340111	0.0054	0.0022	-1.15645	0.0687519	0.0069	0.0035	-1.09725	0.07784	0.0081	0.0019	-1.70185	0.000900197	0.0076	0.0027	-1.00709	0.080335	0.0055	0.0021	-0.642779	0.214226	Bacteria;Firmicutes;Clostridia;Oscillospirales;NA;NA;NA
ASV_3410	0.0301	0.0045	0.0632	0.0254	-1.63666	2.20403e-06	0.0432	0.0148	-1.06125	0.0453978	0.0197	0.0165	0.382057	0.70375	0.0169	0.0076	0.80319	0.150675	0.0118	0.015	0.966423	0.379921	0.0146	0.008	1.10113	0.130765	0.0543	0.0417	-0.535116	0.386851	Bacteria;Verrucomicrobiota;Verrucomicrobiae;Verrucomicrobiales;Akkermansiaceae;Akkermansia;NA
ASV_3506	0.0007	0.0004	0.0005	0.0002	0.0918631	0.901085	0.0014	0.001	-1.47569	0.0898652	0.0033	0.0017	-2.49104	0.000493029	0.0027	0.0014	-1.86563	0.0128652	0.0024	0.0007	-1.97523	0.000590726	0.0014	0.0014	-0.942433	0.33616	0.0004	0.0004	1.14785	0.354914	Bacteria;Firmicutes;Clostridia;Oscillospirales;Ruminococcaceae;Negativibacillus;NA
ASV_353	0.0044	0.0015	0.0018	0.0005	0.748871	0.217691	0.0007	0.0008	1.73032	0.219165	0.0025	0.0025	0.554569	0.491371	0.0017	0.0013	1.60884	0.0413892	0.0024	0.0017	0.712562	0.229993	0.0039	0.0047	0.934526	0.185796	0.0045	0.0023	0.236277	0.692693	Bacteria;Firmicutes;Bacilli;Lactobacillales;Streptococcaceae;Streptococcus;NA
ASV_3541	0.0028	0.0008	0.0055	0.0077	-1.54581	0.390643	0.0003	0.0002	2.73318	0.0173509	0.0002	0.0003	3.78838	0.00107149	0.001	0.0014	1.85221	0.12421	0.0013	0.002	0.873515	0.531784	0.0003	0.0002	3.73067	3.60629e-07	0.0011	0.0019	1.06779	0.694013	Bacteria;Firmicutes;Clostridia;Oscillospirales;Butyricicoccaceae;Butyricicoccus;NA
ASV_3643	0.0043	0.0011	0.0024	0.0006	0.277789	0.48501	0.0014	0.001	1.06854	0.136841	0.0015	0.0008	1.19404	0.0559532	0.0031	0.0013	0.594411	0.174813	0.0035	0.0004	0.0292896	0.941419	0.0064	0.0035	-0.141624	0.785937	0.0066	0.0021	-0.541791	0.344512	Bacteria;Firmicutes;Clostridia;Monoglobales;Monoglobaceae;Monoglobus;NA
ASV_3854	0.0007	0.0002	0	0	4.45906	0.000151127	0.0001	0.0001	2.27603	0.0340091	0.0002	0.0003	1.41039	0.230914	0.0003	0.0004	1.53272	0.205575	0.0008	0.0006	-0.589111	0.45692	0.0008	0.0008	0.355677	0.694567	0.0009	0.0001	-0.248756	0.735539	Bacteria;Actinobacteriota;Coriobacteriia;Coriobacteriales;NA;NA;NA
ASV_3902	0.0369	0.0218	0.0113	0.0039	1.17325	0.0829171	0.0017	0.0015	3.73822	0.00779155	0.0011	0.001	4.66717	5.06623e-06	0.0011	0.001	5.04742	2.19723e-06	0.0045	0.0038	2.74192	0.000258991	0.0017	0.001	4.88596	1.2292e-15	0.0008	0.0004	5.53571	7.52601e-15	Bacteria;Actinobacteriota;Coriobacteriia;Coriobacteriales;Coriobacteriaceae;Collinsella;aerofaciens
ASV_3942	0.0007	0.0005	0.0015	0.0009	-1.55067	0.0940939	0.0007	0.0005	-0.32732	0.691481	0.0013	0.0012	-0.951313	0.479302	0.0014	0.0008	-0.835928	0.329092	0.0019	0.0006	-1.64138	0.0226859	0.0011	0.0006	-0.12261	0.894694	0.0012	0.0002	-0.448254	0.594625	Bacteria;Actinobacteriota;Coriobacteriia;Coriobacteriales;Eggerthellaceae;Adlercreutzia;equolifaciens
ASV_3951	0.0087	0.0037	0.0009	0.0003	2.72459	1.1885e-06	0.0005	0.0005	3.31354	0.00993903	0.0003	0.0005	4.56964	0.000188929	0.0012	0.0012	3.03782	0.00395059	0.0017	0.0019	2.05252	0.0935816	0.0033	0.0038	1.49955	0.102283	0.0023	0.0034	1.76405	0.153148	Bacteria;Actinobacteriota;Coriobacteriia;Coriobacteriales;Eggerthellaceae;Slackia;isoflavoniconvertens
ASV_4220	0.0008	0.0004	0	0	7.26601	2.70934e-05	0.0016	0.0023	-1.29276	0.235359	0.0009	0.0008	-0.345013	0.790844	0.0015	0.0013	-0.932844	0.485816	0.0002	0.0002	1.76414	0.118438	0.0004	0.0004	0.739194	0.581937	0.0003	0.0001	1.49618	0.0990482	Bacteria;Proteobacteria;Alphaproteobacteria;Rhodospirillales;NA;NA;NA
ASV_4613	0.0084	0.0019	0.0316	0.013	-2.49628	4.32511e-11	0.0048	0.0028	0.16497	0.803051	0	0	9.75833	8.29191e-14	0.0093	0.0068	0.100286	0.876056	0.0038	0.0009	0.931647	0.00343975	0.007	0.004	0.31168	0.694567	0.0035	0.0022	1.40334	0.0246839	Bacteria;Bacteroidetes;Bacteroidia;Bacteroidales;Bacteroidaceae;Bacteroides;massiliensis
ASV_5251	0.0363	0.0085	0.0024	0.0013	3.32091	1.08971e-13	0.0035	0.0045	3.1741	4.50604e-05	0.0064	0.0038	2.35742	5.3942e-08	0.0059	0.0032	2.80095	1.5029e-09	0.0015	0.0006	4.30946	1.58927e-23	0.0062	0.0027	2.69151	1.36513e-05	0.009	0.0072	2.2185	0.00181956	Bacteria;Bacteroidetes;Bacteroidia;Bacteroidales;Rikenellaceae;Alistipes;putredinis
ASV_5256	0.0049	0.0022	0.0072	0.0014	-1.1207	0.054954	0.0031	0.0018	0.237698	0.680623	0.0023	0.0032	1.04958	0.411601	0.0032	0.0029	0.729992	0.581273	0.0003	0.0005	3.51069	0.0145827	0.0008	0.0008	2.57924	0.0166249	0.0009	0.0016	2.17997	0.385973	Bacteria;Bacteroidetes;Bacteroidia;Bacteroidales;Rikenellaceae;Alistipes;shahii
ASV_5262	0.0022	0.0007	0.0001	0.0001	3.8152	4.88101e-06	0.0004	0.0005	2.07642	0.0435991	0.0019	0.0026	0.180359	0.879047	0.0042	0.0009	-0.874366	0.0806305	0.0036	0.0031	-1.11241	0.134618	0.0093	0.0061	-2.08336	0.00828255	0.0156	0.0014	-2.67563	8.87937e-08	Bacteria;Bacteroidetes;Bacteroidia;Bacteroidales;Rikenellaceae;Alistipes;finegoldii
ASV_5320	0.002	0.0002	0.0022	0.0007	-0.68496	0.0863886	0.0056	0.0071	-1.69453	0.0356545	0.0007	0.0009	1.55529	0.167809	0.0027	0.0018	-0.24541	0.731703	0.0005	0.0007	1.68267	0.199987	0.002	0.0015	0.0263575	0.985945	0.0023	0.0015	-0.144321	0.87055	Bacteria;Bacteroidetes;Bacteroidia;Bacteroidales;Marinifilaceae;Butyricimonas;NA
ASV_5387	0.0068	0.0013	0.0166	0.0038	-1.87659	9.78249e-11	0.0195	0.0088	-2.03086	5.62392e-05	0.0064	0.0062	-0.0334927	0.95892	0.0125	0.0059	-0.917343	0.12421	0.0023	0.0021	1.16076	0.337978	0.0023	0.0021	1.49079	0.193769	0.0021	0.0035	1.46761	0.321679	Bacteria;Bacteroidetes;Bacteroidia;Bacteroidales;Tannerellaceae;Parabacteroides;distasonis
ASV_54	0.0016	0.0009	0.0017	0.0006	-0.697464	0.329884	0.0021	0.001	-1.07251	0.197691	0.0018	0.0016	-0.599526	0.635586	0.0026	0.0012	-0.768287	0.297725	0.0051	0.0014	-1.99608	0.000432997	0.0011	0.001	0.540949	0.580241	0.0004	0.0003	2.06168	0.0701239	Bacteria;Firmicutes;Clostridia;Lachnospirales;Lachnospiraceae;Blautia;massiliensis
ASV_5452	0.0175	0.003	0.1007	0.0159	-3.10095	2.63133e-37	0.0411	0.0137	-1.66907	1.25734e-06	0.0034	0.0027	2.18555	0.00197547	0.0178	0.0141	0.157376	0.806121	0.0064	0.0018	1.20495	5.95519e-05	0.0313	0.0118	-0.588623	0.29898	0.0223	0.0153	-0.335164	0.68854	Bacteria;Bacteroidetes;Bacteroidia;Bacteroidales;Bacteroidaceae;Bacteroides;uniformis
ASV_5466	0.0015	0.0005	0.0042	0.0001	-2.02214	6.7808e-07	0.0064	0.0076	-2.30077	0.00378979	0.0032	0.003	-1.16863	0.0988442	0	0	7.70787	4.5949e-08	0	0	7.77433	1.22912e-08	0.0001	0.0002	3.39687	0.00492043	0.0004	0.0001	2.08447	0.00182838	Bacteria;Bacteroidetes;Bacteroidia;Bacteroidales;Bacteroidaceae;Bacteroides;nordii
ASV_5474	0.0039	0.0005	0.0303	0.0066	-3.52592	8.76105e-50	0.0022	0.0009	0.297525	0.532472	0	0	8.6513	3.7991e-11	0.0045	0.002	-0.227074	0.731703	0	0	9.12381	6.02103e-13	0.001	0.0009	1.88936	0.0788811	0.0006	0.0005	2.85959	0.00248136	Bacteria;Bacteroidetes;Bacteroidia;Bacteroidales;Bacteroidaceae;Bacteroides;NA
ASV_5475	0.0033	0.0004	0.0218	0.0016	-3.29805	8.74308e-66	0.0049	0.0075	-0.661702	0.532472	0.0083	0.0079	-1.40854	0.0251542	0.0038	0.0028	0.0341959	0.957147	0.0003	0.0003	2.95073	0.000376226	0.0022	0.0003	0.770862	0.172021	0.0043	0.0012	-0.292196	0.611611	Bacteria;Bacteroidetes;Bacteroidia;Bacteroidales;Bacteroidaceae;Bacteroides;caccae
ASV_55	0.0012	0.001	0.0002	0.0002	2.27187	0.0875212	0.0076	0.0063	-3.41228	0.000535945	0.0162	0.0114	-4.10886	7.56495e-07	0.0084	0.005	-2.87965	0.000441709	0.0203	0.006	-4.38993	6.41099e-12	0.0101	0.0086	-2.50432	0.000828286	0.0016	0.001	0.0185183	0.981545	Bacteria;Firmicutes;Clostridia;Lachnospirales;Lachnospiraceae;Blautia;obeum
ASV_5505	0.0147	0.003	0.0366	0.0005	-1.89353	2.60505e-13	0.0148	0.0118	-0.378538	0.524398	0.0284	0.0126	-1.1483	0.00973398	0.0197	0.0064	-0.394277	0.44327	0.0088	0.003	0.459715	0.3118	0.0135	0.0149	0.126865	0.894694	0.0142	0.021	-0.134703	0.917604	Bacteria;Bacteroidetes;Bacteroidia;Bacteroidales;Tannerellaceae;Parabacteroides;merdae
ASV_5559	0.0112	0.0047	0.0032	0.0005	1.20737	0.00725102	0.0077	0.0077	0.24537	0.719877	0.0015	0.0016	2.76191	0.000668828	0.0024	0.0007	2.2473	1.19229e-05	0.0005	0.0004	4.26452	9.22919e-07	0.0039	0.0003	1.71801	0.00355364	0.006	0.0051	1.19301	0.0903446	Bacteria;Bacteroidetes;Bacteroidia;Bacteroidales;Barnesiellaceae;Barnesiella;NA
ASV_5746	0.0008	0.0004	0	0.0001	3.55451	0.00167231	0.0019	0.0017	-1.51159	0.0470433	0.0013	0.0017	-0.785571	0.445412	0.0003	0.0006	1.52855	0.338424	0.0002	0.0002	1.42565	0.204832	0.0003	0.0005	1.35807	0.388399	0.0011	0.001	-0.436912	0.759499	Bacteria;Desulfobacterota;Desulfovibrionia;Desulfovibrionales;Desulfovibrionaceae;NA;NA
ASV_5902	0.0041	0.0004	0	0	9.72182	2.49898e-10	0.0012	0.0003	1.25334	0.00968541	0.0055	0.0002	-0.675634	0.0574281	0.0045	0.0027	-0.115026	0.872712	0.0063	0.005	-0.977526	0.137271	0.0073	0.0026	-0.615474	0.27019	0.0065	0.0009	-0.540137	0.247301	Bacteria;Firmicutes;Clostridia;Oscillospirales;Oscillospiraceae;NK4A214_group;NA
ASV_5932	0.0016	0.0003	0	0	8.35458	1.27173e-07	0.0024	0.0003	-1.14541	0.0136889	0.0027	0.0021	-0.98063	0.171743	0.0021	0.0011	-0.347531	0.604618	0.0046	0.0006	-1.81155	1.71505e-07	0.0032	0.0016	-0.620003	0.228984	0.0023	0.0014	-0.449572	0.570203	Bacteria;Firmicutes;Clostridia;Oscillospirales;Oscillospiraceae;NA;NA
ASV_6016	0.0094	0.0039	0.0162	0.0014	-1.35877	0.00745129	0.0142	0.002	-1.14476	0.0493154	0.0122	0.0094	-0.669852	0.396588	0.0145	0.0186	-0.304664	0.752589	0.014	0.011	-0.794349	0.252265	0.0095	0.0006	0.230946	0.717756	0.0192	0.0144	-0.950489	0.282202	Bacteria;Firmicutes;Clostridia;Lachnospirales;Lachnospiraceae;Dorea;longicatena
ASV_6057	0.0037	0.0008	0.0072	0.0061	-1.56319	0.0127076	0.0015	0.0014	0.888877	0.258485	0.0102	0.0055	-1.71715	0.00316345	0.0063	0.003	-0.687189	0.171921	0.006	0.0034	-0.967619	0.064557	0.0006	0.0011	2.43557	0.266409	0.0001	0.0003	4.93961	1.70607e-05	Bacteria;Firmicutes;Clostridia;Lachnospirales;Lachnospiraceae;Roseburia;inulinivorans
ASV_6077	0.0022	0.0009	0.1481	0.012	-6.67606	1.13092e-57	0.0228	0.0132	-4.00535	9.38287e-09	0.0441	0.0266	-4.64218	1.27663e-13	0.0708	0.0367	-5.00336	2.9585e-15	0.0511	0.0124	-4.83707	3.46316e-25	0.029	0.0306	-3.7522	1.05557e-05	0.0108	0.0109	-2.04823	0.00614458	Bacteria;Firmicutes;Clostridia;Lachnospirales;Lachnospiraceae;Roseburia;intestinalis
ASV_6094	0.0135	0.0034	0.0002	0.0002	5.65755	8.72818e-15	0.0419	0.0035	-2.13389	1.14854e-08	0.0402	0.0284	-1.87097	0.00589317	0.0467	0.0361	-1.87531	0.0246127	0.0262	0.0136	-1.27172	0.0159967	0.0197	0.0213	-0.493779	0.58228	0.0161	0.0119	0.0313591	0.956969	Bacteria;Firmicutes;Clostridia;Lachnospirales;Lachnospiraceae;Roseburia;NA
ASV_6145	0.004	0.0012	0.0008	0.0011	1.72344	0.241014	0.0312	0.013	-3.37597	1.96067e-16	0.0469	0.0236	-3.78782	3.99438e-12	0.0487	0.0323	-3.61331	2.86451e-07	0.0479	0.0197	-3.77958	7.20654e-25	0.031	0.0149	-2.72899	4.10255e-06	0.0094	0.0021	-1.10164	0.0295269	Bacteria;Firmicutes;Clostridia;Lachnospirales;Lachnospiraceae;Lachnospiraceae_NK4A136_group;NA
ASV_6185	0.0004	0.0002	0.0002	0.0003	0.189386	0.901085	0.0048	0.0027	-4.20979	2.09777e-08	0.0173	0.009	-5.70816	9.6322e-20	0.0063	0.0046	-3.73097	2.29173e-08	0.0059	0.0019	-4.12679	1.92235e-15	0.0095	0.0032	-4.27815	4.38176e-13	0.005	0.0047	-3.53358	0.0154946	Bacteria;Firmicutes;Clostridia;Lachnospirales;Lachnospiraceae;NA;NA
ASV_6272	0.0033	0.0008	0	0	9.42054	1.30484e-09	0	0	9.07604	5.07081e-12	0.0052	0.0054	-0.973398	0.44966	0.0274	0.0238	-3.03131	0.0362817	0.0202	0.0147	-2.91718	9.27635e-06	0.0196	0.0087	-2.36999	4.72015e-05	0.0306	0.0158	-3.10736	4.36566e-07	Bacteria;Firmicutes;Clostridia;Lachnospirales;Lachnospiraceae;Lachnospiraceae_NK4A136_group;NA
ASV_6276	0.0035	0.0016	0	0	9.48313	6.00468e-09	0	0	9.1486	5.73344e-11	0	0	8.4993	1.46683e-09	0.0051	0.0044	-0.510879	0.734147	0.003	0.0037	-0.0753676	0.954533	0.0016	0.0018	1.05707	0.375649	0.0058	0.0051	-0.681543	0.633536	Bacteria;Firmicutes;Clostridia;Lachnospirales;Lachnospiraceae;NA;NA
ASV_63	0.0139	0.0038	0.0019	0.0008	2.3452	7.72698e-08	0.0205	0.01	-1.17552	0.0796092	0.0095	0.0077	0.187247	0.795723	0.0146	0.0035	-0.0268608	0.957147	0.0163	0.0052	-0.462722	0.265632	0.0063	0.004	1.18809	0.107668	0.0024	0.0019	2.69406	6.12003e-05	Bacteria;Firmicutes;Clostridia;Lachnospirales;Lachnospiraceae;Blautia;faecis
ASV_74	0.006	0.0026	0.0011	0.0001	1.90642	0.000323504	0.0022	0.0009	0.888886	0.191443	0.0016	0.0016	1.49101	0.207426	0.0015	0.0013	1.90611	0.12421	0.0013	0.0006	1.8647	0.00174619	0.0014	0.0009	2.36921	0.000703865	0.0013	0.0014	2.11905	0.0839036	Bacteria;Firmicutes;Clostridia;Lachnospirales;Lachnospiraceae;Dorea;formicigenerans
ASV_740	0.0169	0.0042	0.0007	0.0001	3.97588	1.09658e-34	0.0011	0.0018	3.56266	0.0558837	0.0087	0.0087	0.85918	0.192868	0.0065	0.0082	1.47818	0.109959	0.0125	0.0036	0.15894	0.70993	0.0076	0.0049	1.31318	0.0522758	0.0099	0.0047	0.864075	0.173797	Bacteria;Firmicutes;Clostridia;Lachnospirales;Lachnospiraceae;NA;NA
ASV_774	0.0029	0.001	0.0004	0.0002	2.23432	0.000103646	0.0002	0.0002	3.18391	0.000283561	0.0104	0.0078	-2.1608	0.00497861	0.0102	0.0129	-1.56705	0.256229	0.0021	0.0032	0.148291	0.920237	0.0006	0.001	2.24519	0.329674	0.0005	0.0006	2.55045	0.0101528	Bacteria;Firmicutes;Clostridia;Lachnospirales;Lachnospiraceae;Lachnospiraceae_UCG-010;NA
ASV_793	0.0024	0.0007	0.0019	0.0001	-0.248672	0.592408	0.0137	0.0118	-3.24131	0.00931456	0.0103	0.0052	-2.3978	7.06056e-05	0.0028	0.0025	-0.0390148	0.957147	0.0083	0.0068	-2.0715	0.00174473	0.0015	0.001	0.770048	0.307368	0.0001	0.0001	4.60418	0.000301411	Bacteria;Firmicutes;Clostridia;Lachnospirales;Lachnospiraceae;Lachnospiraceae_ND3007_group;NA
ASV_805	0.0008	0.0003	0.014	0.0128	-4.72521	5.13548e-11	0.008	0.0025	-3.87551	3.64539e-11	0.0082	0.0009	-3.58749	5.42648e-13	0.0102	0.0045	-3.52244	2.92547e-12	0.0243	0.0052	-5.17412	3.25953e-32	0.0102	0.0027	-3.50257	1.62402e-08	0.0033	0.0037	-1.76777	0.0567294	Bacteria;Firmicutes;Clostridia;Lachnospirales;Lachnospiraceae;NA;NA
ASV_851	0.0012	0.0012	0.0005	0.0003	0.803376	0.516349	0.0021	0.0016	-1.29328	0.25098	0.0009	0.0003	0.169156	0.87294	0.0007	0.0002	0.991682	0.367368	0.0016	0.0004	-0.606268	0.551605	0.0014	0.0009	0.0121567	0.993095	0.0003	0.0003	1.90987	0.169953	Bacteria;Firmicutes;Clostridia;Lachnospirales;Lachnospiraceae;Coprococcus;catus
ASV_919	0.0291	0.005	0	0	12.5591	2.21131e-16	0.0007	0.0007	5.28726	5.41501e-08	0.0094	0.0062	1.29659	0.0777566	0.0091	0.0034	1.67954	0.000887459	0.0133	0.0054	0.910563	0.0169462	0.0062	0.005	2.45417	0.00106507	0.0021	0.0014	3.91609	6.47616e-09	Bacteria;Firmicutes;Clostridia;Lachnospirales;Lachnospiraceae;Fusicatenibacter;saccharivorans

## Sheet: Donor_4
HUMAN_DONORS			48 hrs - mice				7 days - mice				14 days - mice				21 days - mice				28 days - mice				35 days - mice				40 days - mice
ASV_ID	Mean abundance	SD	Mean abundance	SD	log2FoldChange	Padj	Mean abundance	SD	log2FoldChange	Padj	Mean abundance	SD	log2FoldChange	Padj	Mean abundance	SD	log2FoldChange	Padj	Mean abundance	SD	log2FoldChange	Padj	Mean abundance	SD	log2FoldChange	Padj	Mean abundance	SD	log2FoldChange	Padj	Taxonomy
ASV_1009	0.006	0.0002	0.0125	0.007	-2.72411	3.04843e-06	0.0125	0.0035	-2.88696	1.21725e-24	0.0123	0.0027	-2.53264	3.90363e-31	0.0023	0.0038	-0.0769888	0.973034	0.002	0.0034	0.0531088	0.978001	0.0019	0.0018	-0.430477	0.741058	0.0036	0.0015	-1.7253	2.07315e-06	Bacteria;Bacteroidetes;Bacteroidia;Bacteroidales;Bacteroidaceae;Bacteroides;NA
ASV_1011	0.0406	0.004	0.0761	0.0395	-2.58095	6.11198e-07	0.0763	0.0194	-2.76475	6.93761e-26	0.0751	0.0154	-2.40847	2.81271e-35	0.0242	0.0217	-0.647345	0.381054	0.0218	0.0191	-0.58272	0.535025	0.0133	0.0097	-0.521563	0.352644	0.0218	0.0081	-1.56494	8.18416e-06	Bacteria;Bacteroidetes;Bacteroidia;Bacteroidales;Bacteroidaceae;Bacteroides;vulgatus
ASV_1015	0.0038	0.0012	0.0028	0.0031	-1.01217	0.531494	0	0	8.05382	2.74176e-25	0	0	7.88401	1.08862e-26	0.0084	0.0073	-2.45626	0.0449753	0.0118	0.0094	-3.06485	0.0010075	0.0152	0.007	-4.23708	1.40422e-24	0.0099	0.0043	-3.8913	9.04491e-21	Bacteria;Bacteroidetes;Bacteroidia;Bacteroidales;Bacteroidaceae;Bacteroides;NA
ASV_1036	0.0123	0.0021	0.0028	0.0057	0.348687	0.896633	0.0092	0.0079	-1.24225	0.271427	0.011	0.0064	-1.30262	0.0305292	0.01	0.0037	-0.981102	0.0315791	0.0122	0.0041	-1.38071	2.42189e-06	0.0108	0.0047	-1.94719	7.00906e-07	0.0115	0.006	-2.28721	7.42634e-10	Bacteria;Bacteroidetes;Bacteroidia;Bacteroidales;Prevotellaceae;Paraprevotella;NA
ASV_1038	0.0088	0.0018	0.0019	0.0043	1.83799	0.441515	0.0067	0.0059	-1.28511	0.303693	0.0077	0.0043	-1.26888	0.0542393	0.0072	0.0022	-0.981988	0.00755998	0.0088	0.0027	-1.38615	1.29439e-06	0.0079	0.0033	-1.98745	1.14445e-07	0.0076	0.0043	-2.1668	8.89008e-08	Bacteria;Bacteroidetes;Bacteroidia;Bacteroidales;Prevotellaceae;Paraprevotella;NA
ASV_1749	0.0392	0.0112	0	0	9.35582	7.45896e-07	0.011	0.0131	0.134999	0.943561	0.0166	0.0179	-0.301747	0.869275	0.0054	0.0085	1.59447	0.312442	0.018	0.0162	-0.198279	0.857455	0.0143	0.0109	-0.725747	0.391466	0.0113	0.0083	-0.709159	0.385172	Bacteria;Firmicutes;Negativicutes;Acidaminococcales;Acidaminococcaceae;Phascolarctobacterium;faecium
ASV_1908	0.0038	0.0012	0.0342	0.0734	3.67456	0.0806955	0.0253	0.0277	-4.60643	0.0259985	0.0303	0.0368	-4.67149	0.0336347	0.0406	0.0479	-4.91912	0.0307458	0.0554	0.0594	-5.44643	0.0127499	0.0459	0.061	-5.71935	0.000408301	0.0505	0.0714	-6.16584	0.00055281	Bacteria;Firmicutes;Clostridia;Lachnospirales;Lachnospiraceae;Blautia;NA
ASV_2060	0.0026	0.0006	0.0028	0.0046	-1.67886	0.259838	0.0076	0.0043	-3.4069	0.000200761	0.0103	0.0069	-3.482	7.06018e-05	0.0107	0.0092	-3.24816	9.81997e-07	0.0114	0.0047	-3.52146	1.60797e-21	0.0067	0.0018	-3.55686	6.28838e-28	0.0079	0.0025	-4.08098	9.36817e-34	Bacteria;Desulfobacterota;Desulfovibrionia;Desulfovibrionales;Desulfovibrionaceae;Bilophila;wadsworthia
ASV_2323	0.0022	0.0003	0.0005	0.0006	0.468148	0.530451	0.0029	0.0028	-2.18917	0.0194583	0.0044	0.0027	-2.43472	8.77618e-10	0.0023	0.0012	-1.33626	0.00224424	0.0027	0.0013	-1.77504	2.74241e-05	0.0023	0.0006	-2.20311	1.88131e-16	0.0024	0.001	-2.55237	1.49262e-15	Bacteria;Firmicutes;Clostridia;Oscillospirales;Oscillospiraceae;Oscillibacter;NA
ASV_2480	0.0431	0.0102	0.0005	0.0011	5.00204	0.0316535	0.0019	0.0024	2.44087	0.247786	0.0084	0.0116	0.852284	0.596295	0.016	0.016	0.234836	0.865329	0.011	0.0119	0.609276	0.744932	0.0108	0.0165	-0.109938	0.941228	0.0088	0.0104	-0.189936	0.859593	Bacteria;Firmicutes;Clostridia;Oscillospirales;Ruminococcaceae;Ruminococcus;bicirculans
ASV_3255	0.0013	0.0001	0.0012	0.0013	-1.25329	0.232224	0.0096	0.01	-4.85686	8.75698e-09	0.0224	0.0142	-5.56352	9.55456e-26	0.0188	0.0082	-5.18656	5.33861e-24	0.0195	0.0103	-5.2953	4.82976e-38	0.0217	0.0068	-6.20578	1.14262e-136	0.0195	0.005	-6.36101	2.09685e-138	Bacteria;Firmicutes;Clostridia;Oscillospirales;Ruminococcaceae;UBA1819;NA
ASV_3368	0.0007	0.0003	0.0011	0.0014	-1.84803	0.277137	0.0014	0.0009	-2.72734	1.6458e-06	0.0009	0.0007	-1.86443	0.00718183	0.001	0.001	-1.59382	0.101989	0.0007	0.001	-1.50188	0.485064	0.0009	0.0011	-2.37189	0.130778	0.0006	0.0008	-2.2157	0.177491	Bacteria;Firmicutes;Clostridia;Oscillospirales;Ruminococcaceae;Incertae_Sedis;NA
ASV_3410	0.0011	0.0004	0.0148	0.0131	-5.33183	6.54697e-14	0.0458	0.0196	-7.12791	1.87732e-64	0.0484	0.0194	-6.83796	3.02483e-78	0.0435	0.0293	-6.46799	1.66383e-35	0.0385	0.0208	-6.43311	3.20659e-47	0.0434	0.0372	-7.41406	1.00138e-27	0.0289	0.0168	-7.09474	2.62991e-46	Bacteria;Verrucomicrobiota;Verrucomicrobiae;Verrucomicrobiales;Akkermansiaceae;Akkermansia;NA
ASV_3767	0.0091	0.0037	0.025	0.0224	-2.79122	1.54197e-07	0.0084	0.007	-1.79215	0.0344498	0.0131	0.0097	-2.01289	0.00391714	0.0134	0.0091	-1.83467	0.00351636	0.0102	0.0061	-1.56154	0.00389615	0.0078	0.0068	-1.93175	0.00587599	0.0077	0.0041	-2.23974	1.07183e-05	Bacteria;Actinobacteriota;Actinobacteria;Bifidobacteriales;Bifidobacteriaceae;Bifidobacterium;NA
ASV_3902	0.017	0.0135	0.0168	0.0083	-1.57792	0.00147132	0.0076	0.0028	-0.80867	0.151913	0.0135	0.0081	-1.27702	0.0529043	0.0165	0.0111	-1.27865	0.0581578	0.0123	0.0052	-1.04562	0.0533699	0.0089	0.0034	-1.27515	0.00153824	0.0104	0.0053	-1.87045	0.000365424	Bacteria;Actinobacteriota;Coriobacteriia;Coriobacteriales;Coriobacteriaceae;Collinsella;aerofaciens
ASV_3942	0.0003	0.0002	0.0013	0.0009	-3.61329	7.15312e-10	0.0004	0.0004	-1.87686	0.174326	0.0004	0.0005	-1.77143	0.24749	0.0008	0.0009	-2.26469	0.0890314	0.0006	0.0006	-2.27345	0.0661309	0.0005	0.0004	-2.76835	0.0560824	0.001	0.0004	-4.11396	2.40018e-25	Bacteria;Actinobacteriota;Coriobacteriia;Coriobacteriales;Eggerthellaceae;Adlercreutzia;equolifaciens
ASV_4526	0.001	0.0002	0.0002	0.0006	5.47863	4.28457e-12	0.0013	0.0017	-2.08864	0.270118	0.001	0.0016	-1.46242	0.465027	0.0018	0.0018	-2.27295	0.15901	0.0028	0.002	-3.04607	1.12525e-06	0.0019	0.0017	-3.16495	0.00257303	0.0018	0.0015	-3.37513	0.00215217	Bacteria;Firmicutes;Clostridia;Peptococcales;Peptococcaceae;NA;NA
ASV_5251	0.0231	0.0035	0	0.0001	7.83866	2.22236e-06	0.0007	0.0014	3.47134	0.033209	0.001	0.0011	3.07745	0.0665098	0.0012	0.0009	3.01695	6.10753e-05	0.0015	0.0011	2.52351	0.00968152	0.0024	0.002	1.20287	0.0632563	0.0018	0.0013	1.31068	0.0527765	Bacteria;Bacteroidetes;Bacteroidia;Bacteroidales;Rikenellaceae;Alistipes;putredinis
ASV_5314	0.0022	0.0005	0.0005	0.0006	0.316556	0.772862	0.0022	0.001	-1.81822	0.000320812	0.0032	0.001	-2.00831	9.27605e-12	0.0025	0.0018	-1.50472	0.0056554	0.0021	0.001	-1.32379	0.000961518	0.0021	0.0007	-2.08868	4.96111e-10	0.0024	0.0009	-2.59002	5.15788e-13	Bacteria;Bacteroidetes;Bacteroidia;Bacteroidales;Marinifilaceae;Butyricimonas;faecihominis
ASV_5388	0.002	0.0005	0.0071	0.0047	-3.63434	0.0040108	0.009	0.0019	-4.01354	5.56144e-31	0.0078	0.0013	-3.45439	3.0882e-34	0.0083	0.0021	-3.30785	6.64709e-26	0.0107	0.0033	-3.84608	2.14442e-30	0.0083	0.003	-4.15716	6.25021e-45	0.0096	0.0029	-4.69776	9.63224e-42	Bacteria;Bacteroidetes;Bacteroidia;Bacteroidales;Tannerellaceae;Parabacteroides;distasonis
ASV_5392	0.0117	0.0022	0.0435	0.0282	-3.69965	0.00716304	0.0528	0.0106	-4.02599	2.15753e-36	0.0439	0.0102	-3.41397	5.42422e-32	0.048	0.0134	-3.31338	1.21253e-25	0.0634	0.0192	-3.86703	9.5222e-38	0.045	0.0132	-4.07534	7.46867e-57	0.0524	0.0144	-4.61702	9.25912e-51	Bacteria;Bacteroidetes;Bacteroidia;Bacteroidales;Tannerellaceae;Parabacteroides;distasonis
ASV_5452	0.0022	0.001	0.0177	0.0197	-4.67758	7.22816e-06	0.0286	0.0117	-5.48909	5.12202e-41	0.0214	0.0136	-4.80033	5.08034e-21	0.0042	0.003	-2.25256	0.00882976	0.009	0.0048	-3.43109	9.71514e-15	0.0153	0.0059	-4.98417	6.29276e-40	0.0114	0.0058	-4.87434	2.37632e-18	Bacteria;Bacteroidetes;Bacteroidia;Bacteroidales;Bacteroidaceae;Bacteroides;uniformis
ASV_5464	0.0039	0.0007	0.0164	0.0164	-3.78394	0.00114503	0.0215	0.0114	-4.28539	2.82106e-23	0.0217	0.0084	-3.95991	3.32494e-38	0.0216	0.0099	-3.7659	3.7019e-16	0.0254	0.0101	-4.09903	5.59864e-29	0.0206	0.0152	-4.58188	1.20502e-11	0.0198	0.0156	-4.83377	1.84247e-10	Bacteria;Bacteroidetes;Bacteroidia;Bacteroidales;Bacteroidaceae;Bacteroides;NA
ASV_5465	0.0005	0.0002	0.0005	0.0014	1.40271	0.504464	0.0004	0.0004	-1.47583	0.293345	0.0008	0.0011	-2.156	0.200219	0.001	0.0019	-2.17938	0.362935	0.0022	0.001	-3.50135	4.63386e-17	0.0034	0.0016	-4.96315	1.58119e-23	0.0029	0.0021	-4.95151	1.49005e-16	Bacteria;Bacteroidetes;Bacteroidia;Bacteroidales;Bacteroidaceae;Bacteroides;salyersiae
ASV_5505	0.0246	0.0038	0.0007	0.0011	3.41669	0.0985392	0.0005	0.0004	3.91358	3.51135e-06	0.0008	0.0009	3.57145	0.00873192	0.0007	0.0005	3.84488	1.72018e-06	0.0011	0.0008	3.10777	7.58892e-09	0.0018	0.0023	1.70192	0.00917788	0.0029	0.0041	0.774356	0.349511	Bacteria;Bacteroidetes;Bacteroidia;Bacteroidales;Tannerellaceae;Parabacteroides;merdae
ASV_5559	0.0174	0.0059	0.0007	0.0011	3.06827	0.0570774	0.0029	0.0025	0.799832	0.376097	0.003	0.0015	1.09679	0.0295391	0.0014	0.0013	2.25344	0.0566598	0.0001	0.0002	6.86236	0.000323449	0.0001	0.0002	4.91932	0.0131168	0.0003	0.0004	3.713	0.00678962	Bacteria;Bacteroidetes;Bacteroidia;Bacteroidales;Barnesiellaceae;Barnesiella;NA
ASV_5820	0.0033	0.0009	0.0593	0.0319	-5.79343	1.84267e-21	0.0065	0.0139	-1.07885	0.457049	0.0007	0.0004	0.70914	0.146167	0.0009	0.0005	0.630094	0.372022	0.001	0.0006	0.294799	0.731903	0.0012	0.0008	-0.65509	0.28422	0.0008	0.0005	-0.358365	0.485658	Bacteria;Proteobacteria;Gammaproteobacteria;Enterobacterales;Enterobacteriaceae;Escherichia/Shigella;NA
ASV_6185	0.0033	0.0011	0.0046	0.0032	-2.18475	0.000532516	0.0025	0.0012	-1.42374	0.000480383	0.0052	0.0043	-2.12874	0.0618684	0.006	0.0029	-2.11793	6.15755e-09	0.0041	0.0018	-1.74202	5.6626e-05	0.0036	0.0019	-2.30148	8.82325e-08	0.0054	0.0017	-3.17078	7.61093e-34	Bacteria;Firmicutes;Clostridia;Lachnospirales;Lachnospiraceae;NA;NA
	ASVs showing 'donor-like' abundances in HMA mice
	ASVs showing 'donor-like' abundances in HMA piglets
	ASVs showing 'donor-like' abundances in both HMA animal models
HUMAN_DONORS			48 hrs - piglets				7 days - piglets				14 days - piglets				21 days - piglets				28 days - piglets				35 days - piglets				40 days - piglets
ASV_ID	Mean abundance	SD	Mean abundance	SD	log2FoldChange	Padj	Mean abundance	SD	log2FoldChange	Padj	Mean abundance	SD	log2FoldChange	Padj	Mean abundance	SD	log2FoldChange	Padj	Mean abundance	SD	log2FoldChange	Padj	Mean abundance	SD	log2FoldChange	Padj	Mean abundance	SD	log2FoldChange	Padj	Taxonomy
ASV_1011	0.0406	0.004	0.0495	0.0575	-0.188214	0.891904	0.0122	0.0044	1.52494	8.82471e-06	0.0195	0.0053	1.21332	0.000542394	0.0105	0.008	2.63547	0.000109285	0.0004	0.0006	6.85677	8.23959e-11	0.0046	0.0025	3.64836	4.72933e-14	0.0068	0.0083	3.00763	1.26689e-05	Bacteria;Bacteroidetes;Bacteroidia;Bacteroidales;Bacteroidaceae;Bacteroides;vulgatus
ASV_1036	0.0123	0.0021	0.0006	0.0008	4.43086	0.000209111	0	0	11.0363	4.10694e-18	0.0011	0.0013	3.87044	2.20147e-09	0.0123	0.0172	0.886419	0.268506	0.0004	0.0004	5.66852	2.52658e-13	0.0079	0.0057	1.14139	0.0834129	0.0037	0.0038	2.11269	0.00204804	Bacteria;Bacteroidetes;Bacteroidia;Bacteroidales;Prevotellaceae;Paraprevotella;NA
ASV_1038	0.0088	0.0018	0.0003	0.0003	5.02741	1.34328e-06	0.0001	0.0001	6.69215	1.36992e-23	0.0006	0.0007	4.1896	4.99996e-07	0.0103	0.0146	0.66128	0.431573	0.0004	0.0004	5.17979	5.30635e-12	0.0062	0.0038	0.992734	0.0880679	0.0023	0.0015	2.26225	2.99686e-05	Bacteria;Bacteroidetes;Bacteroidia;Bacteroidales;Prevotellaceae;Paraprevotella;NA
ASV_1749	0.0392	0.0112	0.0051	0.0067	3.12844	0.00430787	0.0235	0.0034	0.498484	0.226917	0.0047	0.0011	3.22664	3.29161e-15	0.0212	0.0063	1.66893	6.20257e-06	0.0048	0.0052	4.10517	1.50723e-07	0.0127	0.0026	2.05282	9.23053e-06	0.0158	0.0088	1.60422	0.00492182	Bacteria;Firmicutes;Negativicutes;Acidaminococcales;Acidaminococcaceae;Phascolarctobacterium;faecium
ASV_2060	0.0026	0.0006	0.0018	0.0015	0.947621	0.221028	0.0081	0.0009	-1.93053	8.56002e-08	0.0027	0.0009	-0.0317262	0.960426	0.0022	0.0011	0.990749	0.0396366	0.0005	0.0006	2.99649	0.000852478	0.003	0.004	0.421351	0.643904	0.0043	0.006	-0.303858	0.720932	Bacteria;Desulfobacterota;Desulfovibrionia;Desulfovibrionales;Desulfovibrionaceae;Bilophila;wadsworthia
ASV_2323	0.0022	0.0003	0	0	9.03547	4.15907e-12	0.0005	0.0007	2.02227	0.0199725	0.002	0.0034	0.582799	0.678986	0.0033	0.0003	0.154008	0.694584	0	0	9.28657	2.52233e-13	0.0044	0.0012	-0.599104	0.224417	0.0037	0.0021	-0.471526	0.402302	Bacteria;Firmicutes;Clostridia;Oscillospirales;Oscillospiraceae;Oscillibacter;NA
ASV_2480	0.0431	0.0102	0	0	13.2987	2.44479e-24	0	0	12.7987	2.38808e-24	0	0	13.1471	2.92842e-25	0.0146	0.0079	2.25501	1.37736e-06	0.0003	0.0003	7.71876	2.13152e-19	0.0112	0.0108	2.2607	0.000740617	0.0066	0.0048	2.81953	2.37046e-06	Bacteria;Firmicutes;Clostridia;Oscillospirales;Ruminococcaceae;Ruminococcus;bicirculans
ASV_2937	0.0025	0.001	0.0066	0.0093	-1.20367	0.431437	0.0014	0.0021	0.806128	0.527214	0.0009	0.0007	1.72556	0.055906	0.0001	0.0001	5.76789	1.67323e-09	0	0	9.53199	4.56021e-13	0.0001	0.0001	4.75065	2.00085e-08	0.0002	0.0004	4.23047	0.000132745	Bacteria;Proteobacteria;Gammaproteobacteria;Burkholderiales;Sutterellaceae;Sutterella;NA
ASV_3133	0.0081	0.0016	0	0	10.911	5.88718e-17	0.0052	0.0066	0.503695	0.454884	0.0142	0.0062	-0.661782	0.141972	0.0097	0.006	0.4483	0.371899	0	0	11.1676	6.6712e-19	0.0007	0.0006	4.02669	8.03211e-07	0.0023	0.0034	1.92558	0.242459	Bacteria;Firmicutes;Clostridia;Christensenellales;Christensenellaceae;NA;NA
ASV_3255	0.0013	0.0001	0.0014	0.0021	-0.0075994	0.995113	0.0013	0.0005	-0.242151	0.61202	0.0018	0.0008	-0.404207	0.566851	0.0032	0.0028	-0.53128	0.638051	0	0	8.52548	5.21602e-11	0	0	8.53323	4.5487e-09	0	0	8.31609	9.24708e-09	Bacteria;Firmicutes;Clostridia;Oscillospirales;Ruminococcaceae;UBA1819;NA
ASV_3350	0.0026	0.0004	0.0014	0.0019	1.011	0.441112	0.0012	0.0011	0.954604	0.107079	0.0052	0.0076	-0.615902	0.567959	0.0314	0.0077	-2.85726	1.42498e-19	0.0003	0.0003	3.52663	2.2492e-05	0.0082	0.0045	-1.28834	0.0196144	0.0113	0.0095	-1.98006	0.00235105	Bacteria;Firmicutes;Clostridia;Oscillospirales;Ruminococcaceae;Ruminococcus;bromii
ASV_3368	0.0007	0.0003	0.0015	0.0009	-0.549877	0.468818	0.001	0.0008	-0.795914	0.272885	0.0001	0.0001	3.10279	0.0670695	0.0026	0.0013	-1.24613	0.0700177	0	0	7.5868	4.05946e-07	0.0049	0.0042	-2.36505	0.00109765	0.0024	0.0022	-1.49484	0.0911098	Bacteria;Firmicutes;Clostridia;Oscillospirales;Ruminococcaceae;Incertae_Sedis;NA
ASV_3410	0.0011	0.0004	0.0023	0.002	-0.814085	0.39384	0.1631	0.0152	-7.40642	4.97711e-78	0.2055	0.1318	-7.52328	6.44503e-26	0.0521	0.0184	-4.7933	1.41545e-29	0.0437	0.0245	-4.51326	8.38239e-14	0.1177	0.0729	-6.21967	6.63596e-32	0.0708	0.0471	-5.65048	7.45192e-24	Bacteria;Verrucomicrobiota;Verrucomicrobiae;Verrucomicrobiales;Akkermansiaceae;Akkermansia;NA
ASV_3455	0.0056	0.0002	0	0	10.3718	6.74994e-16	0	0	9.87555	7.01131e-15	0.0091	0.0097	-0.77645	0.321466	0.0017	0.0006	2.45327	4.5615e-10	0	0	10.63	1.17606e-17	0.0019	0.001	1.95648	0.00044922	0.0068	0.0039	0.0152254	0.973881	Bacteria;Firmicutes;Clostridia;Oscillospirales;Ruminococcaceae;NA;NA
ASV_353	0.0068	0.0011	0	0	10.6569	1.54421e-16	0	0	10.1541	9.89965e-16	0.0003	0.0005	5.02687	1.86422e-06	0.0082	0.0036	0.436565	0.309756	0.0137	0.0187	-0.0408412	0.962466	0.0193	0.021	-0.929501	0.16714	0.0116	0.0088	-0.457576	0.453777	Bacteria;Firmicutes;Bacilli;Lactobacillales;Streptococcaceae;Streptococcus;NA
ASV_3560	0.0005	0.0002	0	0	6.97411	4.20844e-06	0	0	6.46761	5.41176e-05	0.0005	0.0004	0.373398	0.781078	0.0008	0.0003	0.0621103	0.940207	0	0.0001	3.92068	0.00554892	0.0006	0.0002	0.0914791	0.931993	0.0004	0.0003	0.809604	0.493273	Bacteria;Firmicutes;Clostridia;Oscillospirales;NA;NA;NA
ASV_3767	0.0091	0.0037	0.0411	0.0254	-1.50186	0.0229365	0.0315	0.0021	-2.05085	2.21309e-08	0.0211	0.0085	-1.20799	0.0349165	0.0295	0.0218	-1.03798	0.141513	0.0045	0.0077	2.02903	0.410579	0.0012	0.0011	3.28081	0.000373996	0.0017	0.0029	2.49172	0.318678	Bacteria;Actinobacteriota;Actinobacteria;Bifidobacteriales;Bifidobacteriaceae;Bifidobacterium;NA
ASV_3768	0.0112	0.0038	0.0031	0.004	1.93475	0.170359	0.0193	0.0124	-1.0189	0.025729	0.1202	0.0299	-3.36552	1.43886e-13	0.0287	0.0152	-0.589389	0.204395	0.0078	0.0083	0.850605	0.648316	0.0072	0.0124	0.814112	0.792751	0.0153	0.0241	-0.385292	0.851769	Bacteria;Actinobacteriota;Actinobacteria;Bifidobacteriales;Bifidobacteriaceae;Bifidobacterium;NA
ASV_3772	0.0055	0.0022	0.0271	0.0426	-0.83452	0.565985	0.0016	0.0014	1.47854	0.286412	0.0137	0.0124	-1.26049	0.503913	0.0155	0.0055	-0.784127	0.0982581	0.001	0.0011	3.13281	0.0273148	0.0011	0.0019	3.04827	0.180112	0	0	10.3847	9.06545e-15	Bacteria;Actinobacteriota;Actinobacteria;Bifidobacteriales;Bifidobacteriaceae;Bifidobacterium;NA
ASV_3902	0.017	0.0135	0.0057	0.007	1.64545	0.281317	0.0144	0.003	-0.102252	0.85591	0.0236	0.0172	-0.462757	0.570292	0.0006	0.0003	5.54456	7.28677e-19	0.0006	0.0006	5.93318	5.6704e-11	0.0002	0.0003	7.11171	4.84464e-05	0.0002	0.0003	6.65344	0.00012353	Bacteria;Actinobacteriota;Coriobacteriia;Coriobacteriales;Coriobacteriaceae;Collinsella;aerofaciens
ASV_3942	0.0003	0.0002	0	0	6.30807	0.00038817	0.0001	0.0001	1.67056	0.300759	0.0002	0.0004	1.11767	0.570292	0.0011	0.0006	-0.919423	0.315565	0.0004	0.0003	0.293358	0.839826	0.001	0.0006	-1.13519	0.230453	0.0011	0.0008	-1.39635	0.148602	Bacteria;Actinobacteriota;Coriobacteriia;Coriobacteriales;Eggerthellaceae;Adlercreutzia;equolifaciens
ASV_3951	0.0054	0.0013	0	0	10.3565	5.26029e-15	0	0	9.85563	1.66131e-14	0	0	10.2131	2.39185e-14	0.001	0.0011	3.17261	0.000556007	0.0021	0.0015	1.87297	0.0144317	0.0028	0.001	1.3785	0.00367954	0.0015	0.0004	2.05034	2.66397e-05	Bacteria;Actinobacteriota;Coriobacteriia;Coriobacteriales;Eggerthellaceae;Slackia;isoflavoniconvertens
ASV_4613	0.0143	0.0024	0.0039	0.0043	1.99633	0.158371	0.0025	0.0012	2.30004	5.28274e-09	0.0068	0.0049	1.35903	0.00536103	0.0074	0.0058	1.66106	0.00516481	0	0	12.0002	7.58433e-21	0.0006	0.0005	5.10543	3.21657e-11	0.0007	0.0004	4.72113	7.67376e-19	Bacteria;Bacteroidetes;Bacteroidia;Bacteroidales;Bacteroidaceae;Bacteroides;massiliensis
ASV_5251	0.0231	0.0035	0.0001	0.0001	9.41046	2.74575e-25	0.0008	0.001	4.63744	0.000142961	0.0019	0.0019	3.76794	4.0641e-08	0.0028	0.0007	3.82786	2.37324e-32	0.0005	0.0004	6.03229	3.48404e-14	0.0079	0.0078	2.11696	0.000475803	0.002	0.0019	3.87814	3.43443e-11	Bacteria;Bacteroidetes;Bacteroidia;Bacteroidales;Rikenellaceae;Alistipes;putredinis
ASV_5254	0.0024	0.0012	0.0025	0.0034	0.0393058	0.975102	0.0619	0.0267	-4.95092	2.72524e-29	0.0086	0.0041	-1.82286	0.00298833	0.0165	0.0083	-2.00718	0.000126151	0.0039	0.0049	-0.457974	0.649565	0.0303	0.0249	-3.13938	3.04453e-07	0.0116	0.009	-2.0003	0.00603836	Bacteria;Bacteroidetes;Bacteroidia;Bacteroidales;Rikenellaceae;Alistipes;NA
ASV_5314	0.0022	0.0005	0.0016	0.002	0.625608	0.645247	0.0036	0.0021	-0.878544	0.0783878	0.0005	0.0009	2.21666	0.188387	0	0	8.91949	2.90996e-11	0.0001	0.0001	5.91991	4.21117e-13	0.0017	0.0013	0.74986	0.280032	0.0008	0.0007	1.80695	0.0920284	Bacteria;Bacteroidetes;Bacteroidia;Bacteroidales;Marinifilaceae;Butyricimonas;faecihominis
ASV_5388	0.002	0.0005	0.0016	0.0019	0.496132	0.715961	0.002	0.002	-0.155895	0.82198	0.0035	0.0006	-0.71943	0.229768	0.0011	0.0011	1.56919	0.13541	0	0	9.16501	1.20795e-12	0.0008	0.0008	1.84248	0.0695211	0.0007	0.0012	2.04982	0.348493	Bacteria;Bacteroidetes;Bacteroidia;Bacteroidales;Tannerellaceae;Parabacteroides;distasonis
ASV_5392	0.0117	0.0022	0.0076	0.0094	0.739743	0.630134	0.0103	0.0079	0.0098137	0.988909	0.0183	0.0021	-0.555454	0.198966	0.0119	0.0052	0.681473	0.150823	0.0017	0.0004	3.64289	1.47997e-23	0.0061	0.0021	1.39625	0.00179514	0.0048	0.0061	1.72202	0.0248757	Bacteria;Bacteroidetes;Bacteroidia;Bacteroidales;Tannerellaceae;Parabacteroides;distasonis
ASV_5452	0.0022	0.001	0.0032	0.0028	-0.494483	0.727945	0.0029	0.001	-0.573075	0.270467	0.0054	0.0025	-1.11961	0.0995984	0.0086	0.0058	-1.25061	0.0982581	0.0003	0.0006	3.6896	0.0463876	0.0069	0.0022	-1.29083	0.0434516	0.0044	0.0022	-0.720606	0.250037	Bacteria;Bacteroidetes;Bacteroidia;Bacteroidales;Bacteroidaceae;Bacteroides;uniformis
ASV_5464	0.0039	0.0007	0.0136	0.0131	-1.6302	0.0977365	0.0075	0.0064	-1.09999	0.0366649	0.0077	0.0064	-0.851447	0.219479	0.0036	0.0032	0.82012	0.598925	0	0	10.1278	1.00533e-15	0.0003	0.0003	3.98122	4.51491e-06	0.0001	0.0001	5.33423	4.16684e-10	Bacteria;Bacteroidetes;Bacteroidia;Bacteroidales;Bacteroidaceae;Bacteroides;NA
ASV_5505	0.0246	0.0038	0.0021	0.0026	3.69398	0.00630161	0.0085	0.0041	1.33745	0.0005396	0.0321	0.0149	-0.219346	0.644484	0.0248	0.0046	0.751336	0.0132835	0.0012	0.0012	4.77332	8.51584e-08	0.0116	0.0066	1.558	0.00382386	0.0055	0.0025	2.34378	1.02732e-05	Bacteria;Bacteroidetes;Bacteroidia;Bacteroidales;Tannerellaceae;Parabacteroides;merdae
ASV_5559	0.0174	0.0059	0.0005	0.0006	5.36709	5.5833e-06	0.0104	0.0036	0.558976	0.220717	0.0011	0.0011	3.96734	0.0116624	0.0005	0.0005	5.8168	3.37709e-17	0	0	12.2815	1.87283e-20	0.0011	0.0006	4.48102	1.15866e-16	0.0006	0.0002	5.04913	1.06458e-18	Bacteria;Bacteroidetes;Bacteroidia;Bacteroidales;Barnesiellaceae;Barnesiella;NA
ASV_5820	0.0033	0.0009	0.1564	0.0573	-4.94051	1.96402e-21	0.3112	0.0666	-6.79545	1.52241e-59	0.0856	0.0174	-4.53505	6.88018e-28	0.0143	0.0005	-1.33932	0.000244121	0.2327	0.0812	-5.49412	1.47951e-18	0.0031	0.0023	0.607929	0.399792	0.0027	0.0026	0.712818	0.273543	Bacteria;Proteobacteria;Gammaproteobacteria;Enterobacterales;Enterobacteriaceae;Escherichia/Shigella;NA
ASV_5882	0.0044	0.0008	0	0	10.0142	1.04891e-14	0.0015	0.0013	1.18128	0.416229	0.0018	0.0016	1.47842	0.198966	0.0022	0.0026	1.66148	0.0329952	0	0	10.2742	2.68431e-16	0.0045	0.0041	0.431141	0.810248	0.0076	0.0052	-0.654974	0.286941	Bacteria;Firmicutes;Clostridia;Oscillospirales;Oscillospiraceae;UCG-005;NA
ASV_6016	0.0018	0.0011	0.0009	0.0016	2.58736	0.0794069	0.0011	0.0005	0.397561	0.564892	0.0013	0.0023	0.847622	0.634013	0.0073	0.004	-1.33375	0.0638941	0.0029	0.0038	0.087946	0.962466	0.0035	0.0021	-0.611598	0.425766	0.0089	0.0048	-2.20047	0.0027291	Bacteria;Firmicutes;Clostridia;Lachnospirales;Lachnospiraceae;Dorea;longicatena
ASV_6071	0.0059	0.0019	0.0004	0.0006	4.12502	0.00588429	0	0	9.90777	6.80369e-15	0.0004	0.0005	4.20626	1.31208e-06	0.005	0.0024	0.92994	0.0792613	0	0	10.6894	2.97004e-17	0.0021	0.003	1.82712	0.274247	0.0019	0.0017	1.70093	0.0833909	Bacteria;Firmicutes;Clostridia;Lachnospirales;Lachnospiraceae;Agathobacter;NA
ASV_6185	0.0033	0.0011	0.0002	0.0003	4.55554	0.000472112	0.0027	0.0021	0.0474489	0.93184	0.0054	0.0039	-0.599296	0.365149	0	0	9.45727	5.66196e-13	0	0	9.85979	1.22209e-14	0.0013	0.0007	1.7846	0.00334645	0.0019	0.0013	0.889031	0.169104	Bacteria;Firmicutes;Clostridia;Lachnospirales;Lachnospiraceae;NA;NA
ASV_793	0.0067	0.0038	0	0	10.5591	1.72437e-14	0	0	7.28062	7.57107e-16	0.0016	0.0026	2.39574	0.0531606	0.0019	0.001	2.5168	7.40749e-06	0	0	10.8526	2.98301e-16	0.0025	0.0025	1.72658	0.0255353	0.004	0.0041	0.757249	0.366355	Bacteria;Firmicutes;Clostridia;Lachnospirales;Lachnospiraceae;Lachnospiraceae_ND3007_group;NA
