# Supplementary material for: Differential longitudinal establishment of human fecal bacterial communities in germ-free porcine and murine models
Source: Commun Biol. 2020 Dec 11;3:760. doi: 10.1038/s42003-020-01477-0 (PMC7733510; doi:10.1038/s42003-020-01477-0)
Supplement: Supplementary file 11 — Supplementary Data 9 [file 42003_2020_1477_MOESM11_ESM.xlsx]

## Sheet: Donor_1
HMA Mice			INF-HMA Piglets
ASV_ID	Taxonomic Classification		ASV_ID	Taxonomic Classification
ASV_1977	Bacteria;Proteobacteria;Gammaproteobacteria;Enterobacterales;Enterobacteriaceae;Citrobacter;NA		ASV_264	Bacteria;Firmicutes;Clostridia;Lachnospirales;Lachnospiraceae;Lachnoclostridium;NA
ASV_2161	Bacteria;Firmicutes;Bacilli;Erysipelotrichales;Erysipelatoclostridiaceae;Erysipelatoclostridium;ramosum		ASV_265	Bacteria;Firmicutes;Clostridia;Lachnospirales;Lachnospiraceae;Lachnoclostridium;NA
ASV_3778	Bacteria;Actinobacteriota;Actinobacteria;Bifidobacteriales;Bifidobacteriaceae;Bifidobacterium;bifidum		ASV_267	Bacteria;Firmicutes;Clostridia;Lachnospirales;Lachnospiraceae;Lachnoclostridium;NA
ASV_3975	Bacteria;Actinobacteriota;Coriobacteriia;Coriobacteriales;Eggerthellaceae;Eggerthella;lenta		ASV_268	Bacteria;Firmicutes;Clostridia;Lachnospirales;Lachnospiraceae;Lachnoclostridium;NA
ASV_5999	Bacteria;Firmicutes;Clostridia;Lachnospirales;Lachnospiraceae;NA;NA		ASV_1976	Bacteria;Proteobacteria;Gammaproteobacteria;Enterobacterales;Enterobacteriaceae;Klebsiella;NA
ASV_6000	Bacteria;Firmicutes;Clostridia;Lachnospirales;Lachnospiraceae;NA;NA		ASV_3368	Bacteria;Firmicutes;Clostridia;Oscillospirales;Ruminococcaceae;Incertae_Sedis;NA
ASV_6003	Bacteria;Firmicutes;Clostridia;Lachnospirales;Lachnospiraceae;NA;NA		ASV_5452	Bacteria;Bacteroidetes;Bacteroidia;Bacteroidales;Bacteroidaceae;Bacteroides;uniformis
			ASV_5969	Bacteria;Firmicutes;Clostridia;Oscillospirales;Oscillospiraceae;Flavonifractor;plautii

## Sheet: Donor_2
HMA Mice			HMA Piglets
ASV_ID	Taxonomic Classification		ASV_ID	Taxonomic Classification
ASV_139	Bacteria;Firmicutes;Clostridia;Lachnospirales;Lachnospiraceae;UC5-1-2E3;NA		ASV_54	Bacteria;Firmicutes;Clostridia;Lachnospirales;Lachnospiraceae;Blautia;massiliensis
ASV_5251	Bacteria;Bacteroidetes;Bacteroidia;Bacteroidales;Rikenellaceae;Alistipes;putredinis		ASV_55	Bacteria;Firmicutes;Clostridia;Lachnospirales;Lachnospiraceae;Blautia;obeum
			ASV_63	Bacteria;Firmicutes;Clostridia;Lachnospirales;Lachnospiraceae;Blautia;faecis
			ASV_95	Bacteria;Firmicutes;Clostridia;Lachnospirales;Lachnospiraceae;Lachnospiraceae_FCS020_group;bacterium
			ASV_110	Bacteria;Firmicutes;Clostridia;Lachnospirales;Lachnospiraceae;NA;NA
			ASV_139	Bacteria;Firmicutes;Clostridia;Lachnospirales;Lachnospiraceae;UC5-1-2E3;NA
			ASV_818	Bacteria;Firmicutes;Clostridia;Lachnospirales;Lachnospiraceae;NA;NA
			ASV_892	Bacteria;Firmicutes;Clostridia;Lachnospirales;Lachnospiraceae;NA;NA
			ASV_1015	Bacteria;Bacteroidetes;Bacteroidia;Bacteroidales;Bacteroidaceae;Bacteroides;NA
			ASV_2161	Bacteria;Firmicutes;Bacilli;Erysipelotrichales;Erysipelatoclostridiaceae;Erysipelatoclostridium;ramosum
			ASV_2377	Bacteria;Firmicutes;Clostridia;Oscillospirales;Oscillospiraceae;Colidextribacter;NA
			ASV_2654	Bacteria;Firmicutes;Clostridia;Peptostreptococcales-Tissierellales;Peptostreptococcaceae;Intestinibacter;bartlettii
			ASV_5251	Bacteria;Bacteroidetes;Bacteroidia;Bacteroidales;Rikenellaceae;Alistipes;putredinis
			ASV_6077	Bacteria;Firmicutes;Clostridia;Lachnospirales;Lachnospiraceae;Roseburia;intestinalis
			ASV_6279	Bacteria;Firmicutes;Clostridia;Lachnospirales;Lachnospiraceae;Lachnoclostridium;NA

## Sheet: Donor_3
HMA Mice			HMA Piglets
ASV_ID	Taxonomic Classification		ASV_ID	Taxonomic Classification
ASV_1036	Bacteria;Bacteroidetes;Bacteroidia;Bacteroidales;Prevotellaceae;Paraprevotella;NA		ASV_54	Bacteria;Firmicutes;Clostridia;Lachnospirales;Lachnospiraceae;Blautia;massiliensis
ASV_3902	Bacteria;Actinobacteriota;Coriobacteriia;Coriobacteriales;Coriobacteriaceae;Collinsella;aerofaciens		ASV_63	Bacteria;Firmicutes;Clostridia;Lachnospirales;Lachnospiraceae;Blautia;faecis
ASV_5256	Bacteria;Bacteroidetes;Bacteroidia;Bacteroidales;Rikenellaceae;Alistipes;shahii		ASV_74	Bacteria;Firmicutes;Clostridia;Lachnospirales;Lachnospiraceae;Dorea;formicigenerans
ASV_5343	Bacteria;Bacteroidetes;Bacteroidia;Bacteroidales;Marinifilaceae;Odoribacter;splanchnicus		ASV_133	Bacteria;Firmicutes;Clostridia;Lachnospirales;Lachnospiraceae;Lachnospiraceae_UCG-004;NA
ASV_5540	Bacteria;Bacteroidetes;Bacteroidia;Bacteroidales;Barnesiellaceae;Coprobacter;fastidiosus		ASV_353	Bacteria;Firmicutes;Bacilli;Lactobacillales;Streptococcaceae;Streptococcus;NA
ASV_5559	Bacteria;Bacteroidetes;Bacteroidia;Bacteroidales;Barnesiellaceae;Barnesiella;NA		ASV_740	Bacteria;Firmicutes;Clostridia;Lachnospirales;Lachnospiraceae;NA;NA
			ASV_851	Bacteria;Firmicutes;Clostridia;Lachnospirales;Lachnospiraceae;Coprococcus;catus
			ASV_1035	Bacteria;Bacteroidetes;Bacteroidia;Bacteroidales;Prevotellaceae;Paraprevotella;NA
			ASV_1036	Bacteria;Bacteroidetes;Bacteroidia;Bacteroidales;Prevotellaceae;Paraprevotella;NA
			ASV_1749	Bacteria;Firmicutes;Negativicutes;Acidaminococcales;Acidaminococcaceae;Phascolarctobacterium;faecium
			ASV_2480	Bacteria;Firmicutes;Clostridia;Oscillospirales;Ruminococcaceae;Ruminococcus;bicirculans
			ASV_2484	Bacteria;Firmicutes;Clostridia;Oscillospirales;Ruminococcaceae;Ruminococcus;NA
			ASV_2937	Bacteria;Proteobacteria;Gammaproteobacteria;Burkholderiales;Sutterellaceae;Sutterella;NA
			ASV_3045	Bacteria;Firmicutes;Clostridia;Christensenellales;Christensenellaceae;Christensenellaceae_R-7_group;NA
			ASV_3057	Bacteria;Firmicutes;Clostridia;Christensenellales;Christensenellaceae;Christensenellaceae_R-7_group;NA
			ASV_3063	Bacteria;Firmicutes;Clostridia;Christensenellales;Christensenellaceae;Christensenellaceae_R-7_group;NA
			ASV_3233	Bacteria;Firmicutes;Clostridia;Oscillospirales;Ruminococcaceae;Faecalibacterium;prausnitzii
			ASV_3236	Bacteria;Firmicutes;Clostridia;Oscillospirales;Ruminococcaceae;Faecalibacterium;NA
			ASV_3255	Bacteria;Firmicutes;Clostridia;Oscillospirales;Ruminococcaceae;UBA1819;NA
			ASV_3279	Bacteria;Firmicutes;Clostridia;Oscillospirales;Ruminococcaceae;Subdoligranulum;NA
			ASV_3292	Bacteria;Firmicutes;Clostridia;Oscillospirales;Ruminococcaceae;Subdoligranulum;NA
			ASV_3309	Bacteria;Firmicutes;Clostridia;Oscillospirales;NA;NA;NA
			ASV_3410	Bacteria;Verrucomicrobiota;Verrucomicrobiae;Verrucomicrobiales;Akkermansiaceae;Akkermansia;NA
			ASV_3506	Bacteria;Firmicutes;Clostridia;Oscillospirales;Ruminococcaceae;Negativibacillus;NA
			ASV_3541	Bacteria;Firmicutes;Clostridia;Oscillospirales;Butyricicoccaceae;Butyricicoccus;NA
			ASV_3643	Bacteria;Firmicutes;Clostridia;Monoglobales;Monoglobaceae;Monoglobus;NA
			ASV_3854	Bacteria;Actinobacteriota;Coriobacteriia;Coriobacteriales;NA;NA;NA
			ASV_3942	Bacteria;Actinobacteriota;Coriobacteriia;Coriobacteriales;Eggerthellaceae;Adlercreutzia;equolifaciens
			ASV_4220	Bacteria;Proteobacteria;Alphaproteobacteria;Rhodospirillales;NA;NA;NA
			ASV_5256	Bacteria;Bacteroidetes;Bacteroidia;Bacteroidales;Rikenellaceae;Alistipes;shahii
			ASV_5320	Bacteria;Bacteroidetes;Bacteroidia;Bacteroidales;Marinifilaceae;Butyricimonas;NA
			ASV_5387	Bacteria;Bacteroidetes;Bacteroidia;Bacteroidales;Tannerellaceae;Parabacteroides;distasonis
			ASV_5475	Bacteria;Bacteroidetes;Bacteroidia;Bacteroidales;Bacteroidaceae;Bacteroides;caccae
			ASV_5505	Bacteria;Bacteroidetes;Bacteroidia;Bacteroidales;Tannerellaceae;Parabacteroides;merdae
			ASV_5746	Bacteria;Desulfobacterota;Desulfovibrionia;Desulfovibrionales;Desulfovibrionaceae;NA;NA
			ASV_5902	Bacteria;Firmicutes;Clostridia;Oscillospirales;Oscillospiraceae;NK4A214_group;NA
			ASV_5932	Bacteria;Firmicutes;Clostridia;Oscillospirales;Oscillospiraceae;NA;NA
			ASV_6016	Bacteria;Firmicutes;Clostridia;Lachnospirales;Lachnospiraceae;Dorea;longicatena
			ASV_6057	Bacteria;Firmicutes;Clostridia;Lachnospirales;Lachnospiraceae;Roseburia;inulinivorans
			ASV_6276	Bacteria;Firmicutes;Clostridia;Lachnospirales;Lachnospiraceae;NA;NA

## Sheet: Donor_4
HMA Mice			HMA Piglets
ASV_ID	Taxonomic Classification		ASV_ID	Taxonomic Classification
ASV_1749	Bacteria;Firmicutes;Negativicutes;Acidaminococcales;Acidaminococcaceae;Phascolarctobacterium;faecium		ASV_353	Bacteria;Firmicutes;Bacilli;Lactobacillales;Streptococcaceae;Streptococcus;NA
ASV_2480	Bacteria;Firmicutes;Clostridia;Oscillospirales;Ruminococcaceae;Ruminococcus;bicirculans		ASV_2060	Bacteria;Desulfobacterota;Desulfovibrionia;Desulfovibrionales;Desulfovibrionaceae;Bilophila;wadsworthia
ASV_3368	Bacteria;Firmicutes;Clostridia;Oscillospirales;Ruminococcaceae;Incertae_Sedis;NA		ASV_2323	Bacteria;Firmicutes;Clostridia;Oscillospirales;Oscillospiraceae;Oscillibacter;NA
ASV_3902	Bacteria;Actinobacteriota;Coriobacteriia;Coriobacteriales;Coriobacteriaceae;Collinsella;aerofaciens		ASV_3133	Bacteria;Firmicutes;Clostridia;Christensenellales;Christensenellaceae;NA;NA
ASV_3942	Bacteria;Actinobacteriota;Coriobacteriia;Coriobacteriales;Eggerthellaceae;Adlercreutzia;equolifaciens		ASV_3255	Bacteria;Firmicutes;Clostridia;Oscillospirales;Ruminococcaceae;UBA1819;NA
ASV_5465	Bacteria;Bacteroidetes;Bacteroidia;Bacteroidales;Bacteroidaceae;Bacteroides;salyersiae		ASV_3368	Bacteria;Firmicutes;Clostridia;Oscillospirales;Ruminococcaceae;Incertae_Sedis;NA
ASV_5820	Bacteria;Proteobacteria;Gammaproteobacteria;Enterobacterales;Enterobacteriaceae;Escherichia/Shigella;NA		ASV_3560	Bacteria;Firmicutes;Clostridia;Oscillospirales;NA;NA;NA
			ASV_3768	Bacteria;Actinobacteriota;Actinobacteria;Bifidobacteriales;Bifidobacteriaceae;Bifidobacterium;NA
			ASV_3772	Bacteria;Actinobacteriota;Actinobacteria;Bifidobacteriales;Bifidobacteriaceae;Bifidobacterium;NA
			ASV_3942	Bacteria;Actinobacteriota;Coriobacteriia;Coriobacteriales;Eggerthellaceae;Adlercreutzia;equolifaciens
			ASV_5314	Bacteria;Bacteroidetes;Bacteroidia;Bacteroidales;Marinifilaceae;Butyricimonas;faecihominis
			ASV_5388	Bacteria;Bacteroidetes;Bacteroidia;Bacteroidales;Tannerellaceae;Parabacteroides;distasonis
			ASV_5392	Bacteria;Bacteroidetes;Bacteroidia;Bacteroidales;Tannerellaceae;Parabacteroides;distasonis
			ASV_5452	Bacteria;Bacteroidetes;Bacteroidia;Bacteroidales;Bacteroidaceae;Bacteroides;uniformis
			ASV_5882	Bacteria;Firmicutes;Clostridia;Oscillospirales;Oscillospiraceae;UCG-005;NA
			ASV_6016	Bacteria;Firmicutes;Clostridia;Lachnospirales;Lachnospiraceae;Dorea;longicatena
