# Supplementary material for: Differential longitudinal establishment of human fecal bacterial communities in germ-free porcine and murine models
Source: Commun Biol. 2020 Dec 11;3:760. doi: 10.1038/s42003-020-01477-0 (PMC7733510; doi:10.1038/s42003-020-01477-0)
Supplement: Supplementary file 12 — Supplementary Data 10 [file 42003_2020_1477_MOESM12_ESM.xlsx]

## Sheet: Donor_5
Phylum	number of core ASVs in donor	Mean	SD	number of ASVs in mice	Mean-mouse	SD-mouse
Actinobacteriota	3	0.0127	0.0035	3	0.0126	0.0133
Bacteroidetes	18	0.2359	0.0658	18	0.3715	0.099
Desulfobacterota	1	0.0006	0.0003	1	0.0166	0.0097
Firmicutes	81	0.6792	0.0439	43	0.2371	0.0635
Proteobacteria	4	0.0245	0.0035	3	0.0343	0.0518
	107			68
Family	number of core ASVs in donor	Mean	SD	number of ASVs in mice	Mean-mouse	SD-mouse
Acidaminococcaceae	1	0.001	0.0001	1	0.0001	0.0002
Anaerovoracaceae	1	0.0004	0.0002	0	0	0
Bacteroidaceae	9	0.1853	0.0516	9	0.3278	0.091
Bifidobacteriaceae	2	0.0114	0.0022	2	0.0057	0.01
Butyricicoccaceae	1	0.0037	0.002	1	0.0012	0.0014
Clostridiaceae	3	0.0085	0.0017	3	0.002	0.0088
Coriobacteriaceae	1	0.0014	0.0013	1	0.0069	0.0041
Desulfovibrionaceae	1	0.0006	0.0003	1	0.0166	0.0097
Enterobacteriaceae	1	0.0091	0.0004	1	0.0189	0.0535
Erysipelatoclostridiaceae	2	0.0139	0.0083	2	0.0127	0.0163
Erysipelotrichaceae	4	0.0055	0.0007	3	0.0442	0.016
Lachnospiraceae	44	0.4706	0.0564	21	0.1624	0.0597
Monoglobaceae	1	0.0044	0.0008	0	0	0
Oscillospiraceae	3	0.0037	0.0004	2	0.0079	0.0054
Pasteurellaceae	1	0.0042	0.0007	0	0	0
Peptostreptococcaceae	3	0.021	0.0045	3	0.0001	0.0006
Prevotellaceae	6	0.0383	0.0096	6	0.0032	0.0082
Rikenellaceae	1	0.0019	0.001	1	0.0001	0.0002
Ruminococcaceae	12	0.1101	0.013	5	0.0041	0.0129
Streptococcaceae	1	0.0038	0.0005	0	0	0
Sutterellaceae	2	0.0112	0.0025	2	0.0155	0.0064
Tannerellaceae	2	0.0103	0.0036	2	0.0404	0.021
Veillonellaceae	3	0.0196	0.0065	1	0.0023	0.0068
Unclassified	2	0.0129	0.0021	1	<0.0001	<0.0001
	107			68
Genus	number of core ASVs in donor	Mean	SD	number of ASVs in mice	Mean-mouse	SD-mouse
Agathobacter	4	0.0695	0.0105	1	<0.0001	0.0002
Alistipes	1	0.0019	0.001	1	0.0001	0.0002
Allisonella	1	0.0023	0.0019	0	0	0
Anaerostipes	1	0.0148	0.0016	1	0.0005	0.0029
Bacteroides	9	0.1853	0.0516	9	0.3278	0.091
Bifidobacterium	2	0.0114	0.0022	2	0.0057	0.01
Bilophila	1	0.0006	0.0003	1	0.0166	0.0097
Blautia	3	0.0168	0.0122	3	0.095	0.0515
Butyricicoccus	1	0.0037	0.002	1	0.0012	0.0014
CAG-56	1	0.001	0.0005	0	0	0
Clostridium_sensu_stricto_1	3	0.0085	0.0017	3	0.002	0.0088
Colidextribacter	1	0.0017	0.0001	0	0	0
Collinsella	1	0.0014	0.0013	1	0.0069	0.0041
Coprococcus	2	0.0039	0.0001	1	<0.0001	0.0002
Dialister	1	0.0164	0.0043	1	0.0023	0.0068
Dorea	2	0.0227	0.0125	1	0.0001	0.0005
Erysipelatoclostridium	1	0.0041	0.0024	1	0.0102	0.0071
Erysipelotrichaceae_UCG-003	1	0.0098	0.0059	1	0.0025	0.0119
Escherichia/Shigella	1	0.0091	0.0004	1	0.0189	0.0535
Faecalibacterium	4	0.0893	0.0097	2	0.0025	0.013
Faecalitalea	1	0.0003	0.0001	0	0	0
Family_XIII_AD3011_group	1	0.0004	0.0002	0	0	0
Flavonifractor	1	0.001	0.0004	1	0.0055	0.0037
Fusicatenibacter	2	0.0303	0.0097	1	0.0007	0.0043
Haemophilus	1	0.0042	0.0007	0	0	0
Holdemania	1	0.0004	0	1	0.0017	0.0009
Hungatella	1	0.0043	0.0008	1	0.0083	0.0057
Incertae_Sedis	3	0.0045	0.0005	1	0.0016	0.001
Intestinibacter	1	0.0104	0.0055	1	0.0001	0.0005
Lachnoclostridium	5	0.0806	0.004	4	0.0022	0.0015
Lachnospira	1	0.0176	0.0096	0	0	0
Lachnospiraceae_AC2044_group	1	0.0006	0.0003	0	0	0
Lachnospiraceae_FCS020_group	1	0.0012	0.0004	0	0	0
Lachnospiraceae_ND3007_group	1	0.0017	0.0004	1	0.0002	0.0015
Lachnospiraceae_UCG-004	1	0.0107	0.0039	0	0	0
Lachnospiraceae_UCG-010	1	0.0004	0.0001	1	0.0006	0.001
Monoglobus	1	0.0044	0.0008	0	0	0
Oscillibacter	1	0.0009	0.0001	1	0.0024	0.0021
Parabacteroides	2	0.0103	0.0036	2	0.0404	0.021
Parasutterella	1	0.0059	0.0013	1	0.0134	0.0061
Phascolarctobacterium	1	0.001	0.0001	1	0.0001	0.0002
Prevotella	5	0.0365	0.0095	5	0.0032	0.0082
Prevotellaceae_NK3B31_group	1	0.0019	0	1	<0.0001	0.0001
Romboutsia	1	0.0097	0.0016	1	<0.0001	<0.0001
Roseburia	4	0.1262	0.0175	2	0.0001	0.0003
Ruminococcus	1	0.0004	0.0003	1	<0.0001	<0.0001
Streptococcus	1	0.0038	0.0005	0	0	0
Subdoligranulum	2	0.0154	0.0033	1	<0.0001	<0.0001
Sutterella	1	0.0053	0.0012	1	0.0021	0.0032
Terrisporobacter	1	0.001	0.0006	1	<0.0001	0.0002
Turicibacter	1	0.002	0.0001	1	<0.0001	0.0001
Tyzzerella	2	0.0072	0.0005	1	0.0013	0.0029
Veillonella	1	0.0009	0.0002	0	0	0
Unclassified	16	0.0194	0.0264	5	0.0319	0.0358
	107			68

## Sheet: Donor_6
Phylum	number of core ASVs in donor	Mean	SD	number of ASVs in mice	Mean-mouse	SD-mouse
Actinobacteriota	5	0.0025	0.0005	5	0.0034	0.0022
Bacteroidetes	21	0.6709	0.0105	19	0.2472	0.1205
Desulfobacterota	1	0.0004	0.0001	1	0.0054	0.0038
Firmicutes	83	0.2956	0.0274	55	0.3857	0.1243
Proteobacteria	5	0.0108	0.004	4	0.006	0.0056
Verrucomicrobiota	2	0.0017	0.0004	1	0.0271	0.023
	117			85
Family	number of core ASVs in donor	Mean	SD	number of ASVs in mice	Mean-mouse	SD-mouse
Akkermansiaceae	1	0.0002	0.0001	1	0.0271	0.023
Anaerovoracaceae	1	0.0002	0	0	0	0
Atopobiaceae	2	0.0005	0	2	0.0001	0.0003
Bacteroidaceae	7	0.0167	0.004	7	0.0812	0.0337
Barnesiellaceae	1	0.0001	0.0001	1	0.0003	0.0004
Bifidobacteriaceae	1	0.0008	0.0002	1	0.0001	0.0004
Butyricicoccaceae	1	0.0004	0.0004	1	<0.0001	<0.0001
Christensenellaceae	1	0.001	0.0003	1	0.0021	0.0012
Clostridiaceae	1	0.0004	0.0001	1	0.0001	0.001
Coriobacteriaceae	1	0.0009	0.0003	1	0.0018	0.0014
Desulfovibrionaceae	1	0.0004	0.0001	1	0.0054	0.0038
Eggerthellaceae	1	0.0003	0	1	0.0015	0.0009
Enterobacteriaceae	2	0.0004	0.0002	2	0.0006	0.0019
Erysipelatoclostridiaceae	3	0.0065	0.0003	2	0.0111	0.0136
Erysipelotrichaceae	2	0.0182	0.0034	2	0.0652	0.0371
Lachnospiraceae	35	0.1169	0.0122	28	0.1335	0.0604
Marinifilaceae	1	0.0007	0	1	0.0001	0.0001
Monoglobaceae	2	0.0007	0.0001	1	<0.0001	<0.0001
Muribaculaceae	1	0.0042	0.0014	1	<0.0001	0.0001
Oscillospiraceae	10	0.0136	0.0022	4	0.0006	0.0008
Pasteurellaceae	1	0.0092	0.0038	0	0	0
Peptostreptococcaceae	2	0.0021	0.0001	2	0.0002	0.0007
Prevotellaceae	7	0.6383	0.0186	5	0.1624	0.1151
Rikenellaceae	3	0.0075	0.0022	3	0.0008	0.0012
Ruminococcaceae	15	0.0856	0.0028	9	0.1156	0.0499
Selenomonadaceae	2	0.0115	0.0029	2	0.0572	0.081
Sutterellaceae	2	0.0013	0.0001	2	0.0055	0.0051
Tannerellaceae	1	0.0034	0.0004	1	0.0024	0.0029
UCG-010	1	0.0001	0.0001	0	0	0
vadinBE97	1	0.0015	0.0005	0	0	0
Veillonellaceae	1	0.0222	0.002	1	<0.0001	0.0001
Unclassified	6	0.0032	0.0057	1	<0.0001	<0.0001
	117			85
Genus	number of core ASVs in donor	Mean	SD	number of ASVs in mice	Mean-mouse	SD-mouse
Agathobacter	2	0.0183	0.0032	2	0.0011	0.0028
Akkermansia	1	0.0002	0.0001	1	0.0271	0.023
Alistipes	3	0.0075	0.0022	3	0.0008	0.0012
Anaerostipes	1	0.0006	0.0002	1	0.0123	0.0085
Bacteroides	7	0.0167	0.004	7	0.0812	0.0337
Barnesiella	1	0.0001	0.0001	1	0.0003	0.0004
Bifidobacterium	1	0.0008	0.0002	1	0.0001	0.0004
Bilophila	1	0.0004	0.0001	1	0.0054	0.0038
Blautia	3	0.0043	0.0001	3	0.0648	0.0423
Catenibacterium	1	0.0041	0.0001	1	0.002	0.0051
Christensenellaceae_R-7_group	1	0.001	0.0003	1	0.0021	0.0012
Clostridium_sensu_stricto_1	1	0.0004	0.0001	1	0.0001	0.001
Colidextribacter	1	0.0007	0	1	0.0005	0.0007
Collinsella	1	0.0009	0.0003	1	0.0018	0.0014
Coprococcus	4	0.0213	0.005	2	0.0027	0.003
Dialister	1	0.0222	0.002	1	<0.0001	<0.0001
Dorea	2	0.0043	0.0001	2	0.0079	0.006
Enterobacter	1	0.0002	0.0002	1	<0.0001	0.0001
Enterorhabdus	1	0.0003	0	1	0.0015	0.0009
Erysipelotrichaceae_UCG-003	1	0.0021	0.0003	1	0.0091	0.0126
Escherichia/Shigella	1	0.0002	0	1	0.0006	0.0018
Faecalibacterium	5	0.051	0.0051	4	0.1122	0.0507
Family_XIII_AD3011_group	1	0.0002	0	0	0	0
Fournierella	1	0.0009	0.0004	1	<0.0001	0.0001
Fusicatenibacter	1	0.005	0.0002	1	0.0214	0.014
GCA-900066575	1	0.0008	0.0002	1	0.0007	0.0006
Haemophilus	1	0.0092	0.0038	0	0	0
Holdemanella	2	0.0182	0.0034	2	0.0652	0.0371
Howardella	1	0.0003	0.0002	1	0.0029	0.0011
Incertae_Sedis	1	0.0002	0.0001	0	0	0
Intestinibacter	1	0.001	0.0002	1	<0.0001	0.0001
Intestinimonas	1	0.0007	0.0001	0	0	0
Lachnoclostridium	3	0.0039	0.0004	3	0.0074	0.0024
Lachnospira	4	0.0267	0.0024	1	<0.0001	<0.0001
Lachnospiraceae_FCS020_group	1	0.0004	0.0001	1	0.0001	0.0001
Lachnospiraceae_ND3007_group	1	0.0008	0.0002	1	0.0036	0.0033
Lachnospiraceae_NK4A136_group	1	0.0031	0.0003	0	0	0
Lachnospiraceae_UCG-004	1	0.0019	0	1	0.0013	0.0014
Lachnospiraceae_UCG-010	1	0.0005	0.0002	0	0	0
Libanicoccus	1	0.0003	0	1	<0.0001	0.0001
Megamonas	1	0.011	0.0031	1	0.0572	0.081
Mitsuokella	1	0.0005	0.0001	1	<0.0001	<0.0001
Monoglobus	2	0.0007	0.0001	1	<0.0001	<0.0001
NK4A214_group	2	0.0011	0.0002	0	0	0
Odoribacter	1	0.0007	0	1	0.0001	0.0001
Olsenella	1	0.0001	0.0001	1	0.0001	0.0002
Parabacteroides	1	0.0034	0.0004	1	0.0024	0.0029
Paraprevotella	1	0.0013	0	1	0.0332	0.013
Prevotella	5	0.6309	0.0183	3	0.1292	0.1096
Romboutsia	1	0.0011	0.0001	1	0.0002	0.0007
Roseburia	2	0.0068	0.0011	2	0.003	0.0024
Ruminococcus	4	0.0209	0.0007	1	<0.0001	<0.0001
Subdoligranulum	2	0.0106	0.0012	2	0.0008	0.0024
Sutterella	2	0.0013	0.0001	2	0.0055	0.0051
Syntrophococcus	1	0.0008	0	1	0.0018	0.0008
UCG-002	3	0.0079	0.001	2	<0.0001	<0.0001
UCG-003	1	0.0019	0.0003	1	0.0001	0.0002
UCG-004	1	0.0003	0.0001	0	0	0
UCG-005	2	0.0013	0.0006	0	0	0
UCG-008	1	0.0004	0.0004	1	<0.0001	<0.0001
Unclassified	17	0.0043	0.0057	9	0.001	0.0017
	117			85

## Sheet: Donor_7
Phylum	number of core ASVs in donor	Mean	SD	number of ASVs in mice	Mean-mouse	SD-mouse
Actinobacteriota	4	0.0024	0.0003	2	0.0039	0.0036
Bacteroidetes	31	0.6468	0.0267	23	0.3983	0.0966
Desulfobacterota	2	0.0021	0.0002	2	0.005	0.0028
Firmicutes	106	0.2939	0.0085	37	0.2049	0.072
Proteobacteria	3	0.0051	0.0018	3	0.0069	0.0035
Verrucomicrobiota	5	0.021	0.0004	1	0.0317	0.0314
	151			68
Family	number of core ASVs in donor	Mean	SD	number of ASVs in mice	Mean-mouse	SD-mouse
Acidaminococcaceae	1	0.0232	0.001	1	0.0162	0.0051
Akkermansiaceae	1	0.0145	0.0001	1	0.0317	0.0314
Bacteroidaceae	7	0.015	0.0009	7	0.1156	0.0434
Barnesiellaceae	1	0.0019	0	1	0.0019	0.0015
Butyricicoccaceae	2	0.0018	0.0001	2	0.0015	0.001
Christensenellaceae	6	0.0065	0.0007	1	0.0021	0.0025
Clostridiaceae	1	0.0012	0.0004	1	<0.0001	0.0001
Coriobacteriaceae	1	0.0008	0.0003	1	0.0034	0.003
Desulfovibrionaceae	2	0.0021	0.0002	2	0.005	0.0028
Eggerthellaceae	3	0.0015	0.0006	1	0.0005	0.001
Erysipelatoclostridiaceae	2	0.0067	0.0013	2	0.0056	0.0179
Erysipelotrichaceae	1	0.0015	0.0004	1	0.0314	0.0278
Hungateiclostridiaceae	1	0.0008	0.0001	0	0	0
Lachnospiraceae	36	0.115	0.0113	19	0.0757	0.0364
Marinifilaceae	3	0.0022	0.0004	1	0.0002	0.0003
Monoglobaceae	3	0.0015	0.0002	0	0	0
Muribaculaceae	2	0.0129	0.0027	1	<0.0001	<0.0001
Oscillospiraceae	15	0.0418	0.0021	1	0.001	0.0006
Oscillospirales_fa	1	0.0001	0.0001	0	0	0
Pasteurellaceae	1	0.0006	0.0002	1	<0.0001	<0.0001
Prevotellaceae	10	0.5974	0.0216	8	0.2681	0.109
Puniceicoccaceae	1	0.0004	0	0	0	0
Rikenellaceae	5	0.0104	0.0009	3	0.0012	0.0011
Ruminococcaceae	15	0.0529	0.0023	5	0.0705	0.0601
Streptococcaceae	2	0.0019	0.0002	1	<0.0001	<0.0001
Sutterellaceae	2	0.0044	0.0015	2	0.0069	0.0035
Tannerellaceae	2	0.0051	0.0003	2	0.0112	0.0127
UCG-010	6	0.0123	0.0011	0	0	0
vadinBE97	2	0.0057	0.0003	0	0	0
Veillonellaceae	1	0.0012	0.0001	1	<0.0001	<0.0001
Victivallaceae	1	0.0005	0.0002	0	0	0
Unclassified	14	0.0039	0.005	2	0.0004	0.0016
	151			68
Genus	number of core ASVs in donor	Mean	SD	number of ASVs in mice	Mean-mouse	SD-mouse
Akkermansia	1	0.0145	0.0001	1	0.0317	0.0314
Alistipes	4	0.0064	0.0021	3	0.0012	0.0011
Anaerosporobacter	1	0.006	0.0051	0	0	0
Anaerostipes	1	0.0016	0	1	0.0196	0.0172
Bacteroides	7	0.015	0.0009	7	0.1156	0.0434
Barnesiella	1	0.0019	0	1	0.0019	0.0015
Bilophila	1	0.0008	0.0002	1	0.0044	0.0025
Blautia	2	0.0047	0.0022	2	0.0287	0.0263
Butyricicoccus	1	0.0014	0.0004	1	0.0005	0.0005
Butyricimonas	1	0.0012	0.0005	0	0	0
CAG-873	1	0.0107	0.0031	1	<0.0001	<0.0001
Catenibacterium	1	0.0054	0.0014	1	0.0037	0.0124
Christensenellaceae_R-7_group	5	0.0041	0.0001	1	0.0021	0.0025
Clostridium_sensu_stricto_1	1	0.0012	0.0004	1	<0.0001	0.0001
Collinsella	1	0.0008	0.0003	1	0.0034	0.003
Coprococcus	2	0.0048	0.0014	1	0.0001	0.0005
Desulfovibrio	1	0.0013	0.0004	1	0.0007	0.0007
Dorea	2	0.0058	0.0014	1	0.0153	0.0085
Erysipelotrichaceae_UCG-003	1	0.0013	0.0001	1	0.002	0.0068
Faecalibacterium	3	0.021	0.0058	1	0.0692	0.0602
Haemophilus	1	0.0006	0.0002	1	<0.0001	<0.0001
Holdemanella	1	0.0015	0.0004	1	0.0314	0.0278
Howardella	1	0.0008	0.0004	1	0.003	0.0011
Hydrogenoanaerobacterium	1	0.0001	0.0001	0	0	0
Lachnoclostridium	2	0.003	0.0013	2	0.0009	0.0015
Lachnospira	2	0.0079	0.0013	0	0	0
Lachnospiraceae_AC2044_group	1	0.0086	0.0002	0	0	0
Lachnospiraceae_ND3007_group	1	0.0025	0.0014	1	0.0002	0.0006
Lachnospiraceae_NK4A136_group	4	0.0265	0.0016	2	<0.0001	0.0001
Lachnospiraceae_UCG-001	1	0.0018	0.0002	0	0	0
Lachnospiraceae_UCG-004	1	0.002	0.0007	1	0.0029	0.0023
Lachnospiraceae_UCG-010	1	0.0005	0	1	0.0011	0.0011
Monoglobus	3	0.0015	0.0002	0	0	0
NK4A214_group	2	0.0006	0.0001	0	0	0
Odoribacter	1	0.0007	0.0001	1	0.0002	0.0003
Oscillibacter	2	0.0009	0.0003	1	0.001	0.0006
Parabacteroides	2	0.0051	0.0003	2	0.0112	0.0127
Paraprevotella	1	0.008	0.0009	1	0.0266	0.0132
Parasutterella	1	0.0002	0.0001	1	0.0005	0.0005
Phascolarctobacterium	1	0.0232	0.001	1	0.0162	0.0051
Prevotella	7	0.5539	0.0139	5	0.2415	0.1099
Prevotellaceae_NK3B31_group	1	0.033	0.0063	1	<0.0001	<0.0001
Rikenellaceae_RC9_gut_group	1	0.004	0.0012	0	0	0
Roseburia	3	0.0065	0.0011	1	0.0023	0.0017
Ruminococcus	3	0.0105	0.0009	0	0	0
Sanguibacteroides	1	0.0003	0	0	0	0
Senegalimassilia	1	0.0003	0	0	0	0
Slackia	1	0.0006	0.0002	1	0.0005	0.001
Streptococcus	2	0.0019	0.0002	1	<0.0001	<0.0001
Subdoligranulum	3	0.0133	0.0015	3	0.0005	0.0019
Sutterella	1	0.0042	0.0015	1	0.0064	0.0035
Syntrophococcus	1	0.0009	0.0001	1	0.0013	0.001
UCG-002	4	0.0246	0.0018	0	0	0
UCG-003	1	0.0074	0.0008	0	0	0
UCG-005	5	0.0075	0.0009	0	0	0
UCG-009	1	0.0004	0.0003	1	0.001	0.0008
Veillonella	1	0.0012	0.0001	1	<0.0001	<0.0001
Victivallis	1	0.0005	0.0002	0	0	0
Unclassified	45	0.0053	0.0077	8	0.0004	0.0013
	151			68

## Sheet: Donor_8
Phylum	number of core ASVs in donor	Mean	SD	number of ASVs in mice	Mean_mice	SD_mice	number of ASVs in piglets	Mean_piglets	SD_piglets
Actinobacteriota	4	0.0779	0.0244	3	0.1252	0.0494	3	0.0688	0.1127
Bacteroidetes	3	0.5579	0.0682	3	0.4288	0.0983	3	0.0804	0.1137
Firmicutes	10	0.1656	0.025	8	0.2245	0.0418	10	0.0663	0.0837
Proteobacteria	3	0.161	0.0186	2	0.1414	0.0679	2	0.1478	0.195
	20			16			18
Family	number of core ASVs in donor	Mean	SD	number of ASVs in mice	Mean_mice	SD_mice	number of ASVs in piglets	Mean_piglets	SD_piglets
Acidaminococcaceae	1	0.0818	0.0095	1	0.1006	0.0385	1	0.03	0.0409
Actinomycetaceae	1	0.001	0.0006	0	0	0	0	0	0
Bacteroidaceae	2	0.5406	0.0704	2	0.424	0.098	2	0.0755	0.1092
Bifidobacteriaceae	3	0.0769	0.0241	3	0.1252	0.0494	3	0.0688	0.1127
Clostridiaceae	2	0.006	0.0017	2	0.021	0.0097	2	0.0143	0.0411
Enterobacteriaceae	2	0.1584	0.0187	2	0.1414	0.0679	2	0.1478	0.195
Enterococcaceae	1	0.0075	0.0028	1	0.0181	0.0202	1	0.0092	0.0114
Erysipelotrichaceae	1	0.0149	0.014	1	0.0844	0.0501	1	0.0039	0.007
Lachnospiraceae	1	0.001	0.0001	1	0.0005	0.001	1	0.0001	0.0005
Pasteurellaceae	1	0.0026	0.0008	0	0	0	0	0	0
Peptostreptococcaceae	1	0.0011	0.0006	0	0	0	1	0.001	0.0022
Rikenellaceae	1	0.0173	0.0042	1	0.0048	0.003	1	0.0049	0.0064
Streptococcaceae	1	0.0018	0.0004	1	<0.0001	<0.0001	1	0.0021	0.0026
Veillonellaceae	2	0.0514	0.0134	1	<0.0001	<0.0001	2	0.0056	0.0204
	20			16			18
Genus*	number of core ASVs in donor	Mean	SD	number of ASVs in mice	Mean_mice	SD_mice	number of ASVs in piglets	Mean_piglets	SD_piglets
Actinomyces	1	0.001	0.0006	0	0	0	0	0	0
Alistipes	1	0.0173	0.0042	1	0.0048	0.003	1	0.0049	0.0064
Anaerocolumna	1	0.001	0.0001	1	0.0005	0.001	1	0.0001	0.0005
Bacteroides	2	0.5406	0.0704	2	0.424	0.098	2	0.0755	0.1092
Bifidobacterium	3	0.0769	0.0241	3	0.1252	0.0494	3	0.0688	0.1127
Clostridium_sensu_stricto_1	2	0.006	0.0017	2	0.021	0.0097	2	0.0143	0.0411
Enterobacter	1	0.006	0.0018	1	0.0027	0.0034	1	0.0056	0.0108
Enterococcus	1	0.0075	0.0028	1	0.0181	0.0202	1	0.0092	0.0114
Escherichia/Shigella	1	0.1524	0.0192	1	0.1386	0.0686	1	0.1422	0.1953
Haemophilus	1	0.0026	0.0008	0	0	0	0	0	0
Intestinibacter	1	0.0011	0.0006	0	0	0	1	0.001	0.0022
Phascolarctobacterium	1	0.0818	0.0095	1	0.1006	0.0385	1	0.03	0.0409
Streptococcus	1	0.0018	0.0004	1	<0.0001	<0.0001	1	0.0021	0.0026
Veillonella	2	0.0514	0.0134	1	<0.0001	<0.0001	2	0.0056	0.0204
	19			15			17
	* there was one ASV which was unclassified
