# Supplementary material for: Differential longitudinal establishment of human fecal bacterial communities in germ-free porcine and murine models
Source: Commun Biol. 2020 Dec 11;3:760. doi: 10.1038/s42003-020-01477-0 (PMC7733510; doi:10.1038/s42003-020-01477-0)
Supplement: Supplementary file 13 — Supplementary Data 11 [file 42003_2020_1477_MOESM13_ESM.xlsx]

## Sheet: Sheet1
Macronutrients				Vitamins
Crude Potein	0.19			Vitamin A	15.0 IU/g
Fat(acid hydrolysis)	0.09			Vitamin D3	1.5 IU/g
available Carbohydrate	0.449			Vitamin E	110 IU/g
Crude Fiber	0.026			Vitamin K3 (menadione)	50 mg/kg
Neutral Detergent Fiber	0.121			Vitamin B1 (thiamin)	17 mg/kg
Ash	0.05			Vitamin B2 (riboflavin)	15 mg/kg
Energy Density	3.3 kcal/g			Niacin (nicotinic acid)	75 mg/kg
Calories from Protein	0.23			Vitamin B6 (pyridoxine)	18 mg/kg
Calories from Fat	0.22			Pantothenic Acid	33 mg/kg
Calories from Carbohydrate	0.55			Vitamin B12 (cyanocobalamin)	0.08 mg/kg
				Biotin	0.40 mg/kg
				Folate	4 mg/kg
Minerals				Choline	1200 mg/kg
Calcium	0.009
Phosphorus	0.007
Non-phytate Phosphorus	0.004			Fatty Acids
Sodium	0.001			C 16:0 Palmitic	0.009
Potassium	0.004			C 18:0 Stearic	0.002
Chloride	0.004			C 18:1 ω9 Oleic	0.017
Magnesium	0.002			C 18:2 ω6 Linoleic	0.039
Zinc	60 mg/kg			C 18:3 ω3 Linolenic	0.004
Manganese	80 mg/kg			Total Saturated	0.012
Copper	15 mg/kg			Total Monounsaturated	0.017
Iodine	6 mg/kg			Total Polyunsaturated	0.044
Iron	200 mg/kg
Selenium	0.23 mg/kg
Amino Acids
Aspartic Acid	0.011
Glutamic Acid	0.035
Alanine	0.012
Glycine	0.007
Threonine	0.006
Proline	0.018
Serine	0.009
Leucine	0.023
Isoleucine	0.008
Valine	0.009
Phenylalanine	0.011
Tyrosine	0.005
Methionine	0.005
Cystine	0.003
Lysine	0.009
Histidine	0.004
Arginine	0.008
Tryptophan	0.002
