# Supplementary material for: Differential longitudinal establishment of human fecal bacterial communities in germ-free porcine and murine models
Source: Commun Biol. 2020 Dec 11;3:760. doi: 10.1038/s42003-020-01477-0 (PMC7733510; doi:10.1038/s42003-020-01477-0)
Supplement: Supplementary file 14 — Supplementary Data 12 [file 42003_2020_1477_MOESM14_ESM.xlsx]

## Sheet: Figure_1
			Alpha diversity given as Shannon index values for the donor inocula
				SampleID	Donor	Shannon
				299	Donor_1	2.40867
				300	Donor_1	2.43355
				323	Donor_1	2.37994
				324	Donor_4	4.2901
				348	Donor_3	4.28735
				359	Donor_4	4.106
				360	Donor_2	3.93235
				371	Donor_2	3.80754
				372	Donor_3	4.27961
				R2D269	Donor_1	2.45446
				R2D270	Donor_2	3.7038
				R2D271	Donor_3	4.09764
				R2D272	Donor_4	3.96499
				R2D273	Donor_1	2.28518
				R2D274	Donor_2	3.82854
				R2D275	Donor_3	4.24746
				R2D276	Donor_4	3.66972

## Sheet: Figure_2
Relative abundance table for Donor_1
SampleID	ASV_264	ASV_265	ASV_267	ASV_268	ASV_350	ASV_353	ASV_354	ASV_1011	ASV_1014	ASV_1976	ASV_1977	ASV_2161	ASV_2167	ASV_2848	ASV_3368	ASV_3778	ASV_3799	ASV_3975	ASV_4508	ASV_5452	ASV_5969	ASV_5998	ASV_5999	ASV_6000	ASV_6003	ASV_6008
289	0.00450636	0.00419677	0.00815273	0.00419677	0	0	0	0.024871	0.00247678	0.055934	0	0.00660475	0	0	0.00244238	0	0	0	0.0301686	0.131579	0.0383557	0	0	0	0.00154799	0
290	0	0.00360546	0.00695339	0.00278994	0	0	0	0.0267405	0.00420637	0.0178985	0	0.00811228	0	0	0.000643832	0.00364838	0	0	0.051292	0.115117	0.016525	0	0	0	0.003305	0
291	0	0.00133125	0.00133125	0	0	0	0	0.00107079	0	0.011605	0.00442785	0.00164959	0	0.000983967	0.000926087	0.02567	0	0.00130231	0.0103606	0.0025178	0.015975	0	0	0	0.00506454	0
30	0.00541689	0.0071253	0.0132506	0.00520855	0	0	0	0.0471686	0.00629193	0.00179174	0.00225009	0.280345	0.0215009	0.0342931	0.00491687	0.0148756	0	0.0056669	0	0.0219176	0	0	0.00891704	0.00816701	0.336931	0
306	0.0130345	0.0176648	0.026631	0.0119772	0	0	0	0.0240883	0.00359987	0.0820074	0	0.0212379	0	0	0.00141853	0.008819	0	0.000829709	0.0057009	0.0596052	0.0292138	0.00028103	0	0	0.00072265	0
307	0.0181285	0.0190017	0.0338119	0.0162073	0	0	0	0.20088	0.0353138	0	0.00509972	0.110692	0.011422	0	0.00450592	0.0197352	0	0.00733522	0	0.147193	0	0	0.0043662	0.00216564	0.127388	0
308	0.017828	0.0223458	0.0368723	0.0170287	0	0	0	0.162954	0.0262728	0	0	0.132615	0	0.00142485	0.00239791	0.0123371	0	0.00587315	0	0.171086	0	0	0.00215465	0	0.15656	0
309	0.0220573	0.0259196	0.0446275	0.0220573	0	0	0	0.258381	0.0447784	0	0.00992728	0.0421532	0	0	0.00304758	0.00878066	0	0.00446577	0.000211219	0.167617	0	0	0	0	0.0660813	0
310	0.0260503	0.036365	0.0538323	0.0265773	0	0	0	0.191801	0.029363	0	0	0.0906114	0.0114817	0	0.00263515	0.0213447	0	0.00421623	0.0062867	0.141319	0	0	0	0	0.109057	0
313	0.00614918	0.00598071	0.0141515	0.00564377	0	0	0	0.0326412	0.00328518	0.103989	0	0.00892895	0	0	0.00181106	0.00488565	0	0	0.0141937	0.0720633	0.0174788	0	0	0	0.00176894	0
314	0.0127826	0.0136956	0.0252188	0.0121844	0	0	0	0.0257855	0.00185757	0.0578994	0	0.00100749	0	0	0.000692652	0.00591902	0	0.000314842	0.00720987	0.0291543	0.017883	0	0	0	0.00232983	0
323	0.0033531	0.00646085	0.0186465	0.00351666	0.0157023	0.01055	0.00282151	0.0977305	0.0163975	0.0813331	0.0367614	0.30918	0.0236352	0.000817829	0.00134942	0.0179104	0.00151298	0.00556123	0.000736046	0.0638315	0.00323042	0.0567982	0.00253527	0.00269883	0.151257	0.0502965
379	0.0142981	0.0189197	0.0340843	0.0147795	0	0	0	0.148469	0.0235894	0	0	0.152609	0	0.00524745	0.000722126	0.00837666	0	0.00731754	0.00577701	0.131619	0	0	0.00519931	0.0032255	0.151646	0
38	0.00980239	0.0108638	0.019355	0.00917804	0	0	0	0	0	0.128867	0	0.15278	0.0220086	0	0.00234134	0.00462024	0	0.00533824	0	0.131958	0	0	0.00761714	0.00586895	0.254488	0
380	0.0112298	0.0148524	0.0262634	0.0118185	0	0	0	0.260505	0.0438779	0	0.00258105	0.0998008	0	0.00199239	0.00244521	0.00801485	0	0.00452817	0.00212824	0.15029	0	0	0	0	0.108902	0
381	0.0174451	0.0244963	0.0384158	0.0153388	0	0	0	0.257555	0.0449634	0	0	0.0517857	0	0	0.00155678	0.00306777	0	0.00274725	0.00430403	0.175916	0	0	0	0	0.0664835	0
382	0.0145312	0.0176379	0.0322193	0.0139299	0	0	0	0.241169	0.0388836	0	0	0.123215	0	0.00701508	0.00155334	0.0259057	0	0.00536153	0.00265571	0.0963572	0	0	0.00420905	0	0.131082	0
39	0.0114889	0.0136868	0.0225116	0.0104899	0	0	0	0	0	0.16181	0.0107896	0.146492	0.0149522	0.0227114	0.00236438	0	0	0.00992374	0	0.000799227	0	0.0546139	0.00309701	0	0.160778	0.0510173
40	0.0116382	0.016172	0.0277635	0.0105165	0	0	0	0	0	0.0850199	0.0073849	0.167422	0	0.0706707	0.00654358	0.0180883	0	0.010236	0	0.000560879	0	0.0545922	0.00444029	0.00350549	0.155737	0.0510867
41	0.00322712	0.00459958	0.00623169	0.00348678	0	0	0	0	0	0.0452539	0	0.15008	0.0123892	0.0865017	0.00289328	0.00122408	0	0.00489632	0	0.170184	0	0	0.00812345	0.00686227	0.301606	0
42	0.00192188	0.00227422	0.00432422	0.00187383	0	0	0	0	0	0.101843	0.0171527	0.182194	0.0140457	0.0413043	0.00248242	0	0	0.0043082	0	0.055286	0	0	0.00888868	0.00755938	0.334695	0.00139336
49	0.00694175	0.00819213	0.0135386	0.00689863	0	0	0	0	0	0.0600612	0.0101755	0.152244	0.0122451	0.0437201	0.00323373	0	0	0.00400983	0	0	0	0	0.00879576	0.00741603	0.354159	0.00142284
50	0.00739221	0.00692778	0.0121913	0.00584411	0	0	0	0	0	0.0566607	0	0.14947	0.0138556	0.0473334	0.00228346	0.0189256	0	0.00503135	0	0.146219	0	0	0.00975308	0.00700519	0.318601	0
58	0.00247588	0.00276155	0.00561833	0.00260284	0	0	0	0.167407	0.0280599	0.105225	0.0430739	0.0314563	0	0.00631666	0.00441214	0.0102844	0	0.000412646	0.015998	0.055612	0.00730066	0.0330117	0	0	0.0926232	0.0303136
59	0.00154083	0.00146567	0.00503589	0	0	0	0	0.0248788	0.0034199	0.120523	0.0537036	0.0674584	0	0.0199932	0.00135293	0.0495697	0	0.000977113	0	0.0576497	0.0012026	0.0361532	0	0	0.102785	0.032132
60	0	0	0	0	0	0	0	0.00180701	0	0.0169859	0.00158461	0.00211281	0	0	0	0.00108421	0	0	0.000139001	0.00255762	0.000528203	0	0	0	0.00386422	0
67	0	0	0.00475491	0	0	0	0	0.0660067	0.0122763	0.0957465	0.0560214	0.0997666	0.00661364	0.00289617	0.00246391	0.0105905	0	0.000691623	0.0226074	0.0608196	0.00116711	0.0373044	0	0	0.104694	0.033025
81	0.00271755	0.00280521	0.025393	0.00245456	0	0	0	0.0586757	0.00943837	0.122377	0.0515458	0.0121851	0	0.000730524	0.00368184	0.00639939	0	0.00113962	0.0105488	0.0445328	0.0184677	0.00450003	0	0	0.0127696	0.00374028
82	0	0	0.00659011	0	0	0	0	0.0151185	0.00281049	0.049765	0	0.00281049	0	0.012308	0	0.00213209	0	0	0	0	0.00489412	0	0	0	0.0203518	0
83	0.00248132	0.00265647	0.0139246	0.00262728	0	0	0	0.0407228	0.00738557	0.123161	0.0221567	0.00919547	0	0.000379496	0.000554647	0.0249299	0	0.000875759	0.00773587	0.0783512	0.0251051	0.00589678	0	0	0.0148003	0.00414526
R2D269	0.00625345	0.0068408	0.0212825	0.00532062	0.00960475	0.00846462	0.00231481	0.102094	0.0170674	0.0989842	0.0477128	0.28068	0.0100884	0.00145108	0.000794638	0.0840589	0.00179657	0.0105376	0.000690989	0.0601161	0.00293671	0.0417358	0.00487148	0.00248756	0.120163	0.0423231
R2D273	0.00287468	0.00602576	0.0218918	0.00298524	0.00928741	0.00914921	0.00193488	0.0987893	0.0151197	0.0817071	0.0354083	0.361186	0.0167229	0.000414617	0.000386976	0.0328929	0.000718669	0.0045055	0.000304052	0.0704848	0.00339986	0.0425949	0.00527945	0.00223893	0.120847	0.0437559
193	0.0178962	0.0182817	0.0331256	0.0165788	0	0	0	0.142077	0.0220087	0	0	0.157403	0.0159363	0	0.00144583	0.00285953	0	0.00465878	0.00462665	0.195123	0	0	0.00350212	0	0.194544	0
194	0.0192691	0.025288	0.0399238	0.0195722	0	0	0	0.112627	0.0166277	0.00277128	0	0.266173	0	0.00394042	0.00307439	0.020698	0	0.0169741	0	0.0999394	0	0	0.00515285	0	0.207283	0
195	0.0244842	0.0337756	0.0549115	0.026242	0	0	0	0.264387	0.0429833	0	0	0.145649	0	0	0.00159042	0.00765915	0	0.00393421	0	0.150546	0	0	0	0	0.102792	0
196	0.027345	0.0308485	0.054576	0.0291965	0	0	0	0.244994	0.039166	0.0102259	0	0.133307	0	0	0.00108241	0.0038169	0	0.00296237	0	0.199504	0	0	0	0	0.0902954	0
197	0.0205026	0.0270821	0.038437	0.0193353	0	0	0	0.14269	0.0196536	0	0	0.150989	0	0.00239834	0.00227099	0.0068342	0	0.00923253	0	0.170749	0	0	0.0067493	0.00503014	0.224043	0
198	0.0483935	0.0595902	0.10139	0.0439237	0	0	0	0.254293	0.0369534	0.00181448	0	0.0901044	0.00955921	0	0.00205789	0.00703664	0	0.00566472	0	0.110661	0	0	0.00161533	0.00139405	0.0774031	0
215	0.0136885	0.0146011	0.026933	0.0120113	0	0	0	0.0195339	0.00313232	0.027303	0	0.00564805	0	0	0.00162782	0.00140585	0	0.000197312	0.0257245	0.0868664	0.0184486	0	0	0	0.0012332	0
216	0.0106121	0.01388	0.0226729	0.0105784	0	0	0	0.0202136	0.00175184	0.0547115	0	0.0111512	0	0	0.00131388	0	0	0	0.0250649	0.0463565	0.0180575	0	0	0	0.00306573	0
223	0	0.00293426	0.00215917	0	0	0	0	0.0112388	0	0.232969	0.0247474	0.00132872	0	0.000470588	0.0030173	0.00157785	0	0.00185467	0.0107405	0.00907958	0.0115156	0	0	0	0.00141176	0
252	0.0072804	0.0109206	0.01467	0.00655236	0	0	0	0.0223508	0.00411343	0.0814313	0	0.00800845	0	0	0	0	0	0	0.0128863	0.0897674	0.0108114	0	0	0	0	0
259	0.00265297	0.00412416	0.00764537	0.00195355	0	0	0	0.033138	0.005523	0.0633095	0	0.00209826	0	0	0.00110942	0	0	0	0.0372621	0.0864144	0.0192702	0	0	0	0.000747655	0
260	0	0	0.00308742	0	0	0	0	0.000410217	0	0.0803377	0.0177041	0.001792	0	0.000259084	0.00218062	0.00880886	0	0.00127383	0.0152212	0.00293629	0.0241164	0	0	0	0.00315219	0.000820433
265	0.0157292	0.0197055	0.0360639	0.017969	0	0	0	0.200579	0.0308796	0	0	0.187844	0	0.00636718	0.00249151	0.00261734	0	0.00654335	0.00218951	0.13205	0	0	0.00415251	0.00259217	0.159129	0
266	0.0148554	0.0170982	0.0334392	0.0144185	0	0	0	0.201946	0.029769	0	0	0.182576	0	0.00349538	0.00203897	0.00955405	0	0.00809764	0.00396143	0.126038	0	0	0.00311672	0	0.139757	0
267	0.0191401	0.0245465	0.0423286	0.019755	0	0	0	0.212591	0.0328738	0	0.00719996	0.150969	0	0.00251102	0.0011274	0.0200881	0	0.00535513	0	0.141309	0	0	0.00386902	0	0.15945	0
268	0.0153129	0.0183879	0.0327069	0.0141637	0	0	0	0.235596	0.0371797	0	0.00223637	0.103619	0	0.00410002	0.00186364	0.0083864	0	0.00478335	0	0.262898	0	0	0	0.00211213	0.108402	0
269	0.011405	0.0160495	0.0268352	0.0134434	0	0	0	0.264895	0.0408721	0	0.00376726	0.102671	0	0.00175461	0.00214166	0.00113534	0	0.00379306	0	0.167617	0	0	0.00350922	0.00268352	0.127209	0
270	0.0175004	0.0254677	0.0367449	0.0181346	0	0	0	0.245521	0.0411448	0	0.000495481	0.12278	0	0.00307198	0.00229903	0.00168464	0	0.00295307	0	0.168127	0	0	0.00376566	0.00241795	0.143769	0
277	0.0232634	0.0322357	0.0490563	0.0220094	0	0	0	0.141548	0.0199338	0.00482131	0.00263767	0.144791	0	0	0.00218364	0.0188312	0	0.00715629	0	0.146001	0	0	0.00525371	0.00382678	0.173048	0
391	0.00695387	0.0106905	0.0170412	0.00700414	0	0	0	0.337221	0.0574909	0	0.00196049	0.124382	0	0	0.00229561	0.00480906	0	0.00180968	0.00219508	0.192681	0	0	0.00221183	0	0.0887079	0
392	0.0140071	0.0205729	0.0321064	0.0146382	0	0	0	0.197667	0.0312309	0.0027383	0.000875443	0.19161	0	0	0.00406165	0.0246549	0	0.00632151	0.012358	0.15025	0	0	0.00398021	0.00247363	0.158537	0
470	0.0143854	0.0210179	0.0322234	0.0141886	0	0	0	0.224807	0.0342979	0	0	0.158497	0	0.00128712	0.00216539	0.00364936	0	0.00416421	0.00749557	0.103727	0	0	0.00302851	0.0020291	0.10836	0
471	0.0145653	0.0172149	0.0305506	0.0133503	0	0	0	0.175164	0.0312678	0	0	0.170495	0	0.000790479	0.00324975	0.00503564	0	0.00434764	0.0091637	0.145697	0	0	0.00281059	0.00226897	0.134777	0
472	0.00980898	0.00993046	0.0244162	0.00867017	0	0	0	0.24653	0.0394941	0	0.00214097	0.137478	0	0.00478302	0.00162471	0.0012451	0	0.00217134	0.00317349	0.163792	0	0	0.00552704	0.00334052	0.180464	0
473	0.00707984	0.0108861	0.0208178	0.00805637	0	0	0	0.350774	0.0600899	0	0.00054375	0.134206	0	0.0039727	0.00248571	0.00191977	0	0.00127615	0.002175	0.180059	0	0	0.00177551	0.00142041	0.060223	0
474	0.00907832	0.0119024	0.0220736	0.00782315	0	0	0	0.227499	0.0394945	0	0	0.190656	0	0.0021208	0.00185029	0.00964098	0	0.00377632	0.00442554	0.128925	0	0	0.00390617	0.00262936	0.157469	0
490	0.0123562	0.0137626	0.0226531	0.0119042	0	0	0	0.164247	0.0284294	0	0	0.144407	0.0166256	0	0.0007032	0.00798634	0	0.0059772	0.0045708	0.104576	0	0	0.00361645	0	0.145613	0
491	0.0162217	0.0199898	0.0358283	0.0173713	0	0	0	0.227743	0.0399796	0	0	0.113552	0	0	0.00281007	0.00434283	0	0.00434283	0.00957977	0.0862179	0	0	0	0	0.0902414	0
502	0.0222005	0.028641	0.0471315	0.0240406	0	0	0	0.23542	0.0400083	0	0.00661859	0.0644644	0.00985368	0	0.00121687	0.00795417	0	0.00382869	0.000296798	0.183777	0	0	0.00207758	0.00160271	0.0714095	0
563	0.0130831	0.0161667	0.0280604	0.0116294	0	0	0	0.242853	0.0399101	0	0	0.101493	0	0.00669574	0.00158583	0.000925069	0	0.00198229	0.00444914	0.128188	0	0	0	0	0.0975728	0
574	0.0134965	0.0158315	0.0309858	0.0132396	0	0	0	0.219983	0.0352356	0	0.00331574	0.0980246	0	0.0114416	0.00177462	0.00604773	0	0.00368935	0.0038995	0.16539	0	0	0.00280204	0	0.091323	0
575	0.0235736	0.0290858	0.0486718	0.0221662	0	0	0	0.256319	0.0402862	0	0.00557087	0.0625696	0	0	0.00234563	0.0103794	0	0.00398757	0.00897203	0.221603	0	0	0	0	0.065619	0
111	0.00802113	0.00901332	0.0201066	0.00706481	0	0	0	0.198257	0.0342602	0	0.000382528	0.20898	0.0065747	0.00791355	0.00104	0.00598895	0	0.00384919	0.00215172	0.132187	0	0	0.00331126	0.00255816	0.146353	0
112	0.0156954	0.018544	0.0351827	0.0145258	0	0	0	0.226358	0.0383708	0	0.00824388	0.133166	0.00635741	0.054387	0.00141485	0.00199966	0	0.00250901	0	0.190779	0	0	0	0	0.0634232	0
113	0.00697665	0.00846475	0.0209686	0.00651283	0	0	0	0.291957	0.0501894	0	0.00519867	0.187558	0.0106099	0.0264185	0.00173933	0.0015654	0	0.00115955	0	0.209899	0	0	0	0	0.0682784	0
114	0.0366839	0.0454093	0.0847254	0.0327047	0	0	0	0	0	0.0177409	0.0133886	0.0737202	0	0	0.00176166	0.00594819	0	0.00250777	0	0.40715	0	0	0.00194819	0.00145078	0.114839	0
121	0.0206453	0.0268671	0.0504348	0.0179821	0	0	0	0.000494921	0	0.0114775	0.00610403	0.12399	0.00761236	0.0024039	0.0030638	0.0181471	0	0.0030638	0	0.2937	0	0	0.00685819	0.00452499	0.261271	0
122	0.00960733	0.0120831	0.0634084	0.00906538	0	0	0	0	0	0.0526556	0.0147928	0.128677	0.00561659	0.0201754	0.00214317	0.00585062	0	0.00274671	0	0.339582	0	0.0245972	0.00375671	0.00145342	0.152116	0.021247
123	0.0194011	0.0247894	0.0481198	0.0188377	0	0	0	0.000158907	0	0.0605435	0.0174797	0.129061	0	0.0104156	0.00264363	0.00505612	0	0.00268697	0	0.325817	0	0	0.00436271	0.00323592	0.201205	0
124	0.0199289	0.0233588	0.0510369	0.0186109	0	0	0	0	0	0.0249786	0.00285832	0.0861625	0.00490679	0.00822562	0.00228666	0.00539905	0	0.00204846	0	0.439324	0	0	0.00331883	0.00249309	0.141678	0
175	0.00142857	0.00347709	0.00622642	0.00126685	0	0	0	0.019434	0.00374663	0.0527763	0.0139084	0.0218059	0	0	0.00123989	0.00396226	0	0.00113208	0.0230728	0.125795	0.0111051	0.00959569	0	0	0.0242049	0.0071159
176	0.00740335	0.00847662	0.0159019	0.00703099	0	0	0	0.0338846	0.00538824	0.0176541	0.0045121	0.0172161	0	0	0.00168656	0.00170847	0	0.000306648	0.0138868	0.193648	0.0214653	0.00867375	0	0	0.0257803	0.00788523
177	0	0	0.00778453	0	0	0	0	0.00990018	0	0.0211294	0.00252251	0.00718781	0	0.0017088	0.000596723	0.012938	0	0.00078659	0.0253879	0.00935771	0.00811001	0	0	0	0.00244114	0
185	0.0212441	0.0236711	0.0396416	0.0197759	0	0	0	0.206568	0.0363457	0	0	0.110745	0.0102475	0	0.00218733	0.00161803	0	0.00341583	0.0113262	0.165518	0	0	0	0	0.108378	0
186	0.0180737	0.0251889	0.0390558	0.0171908	0	0	0	0.18645	0.0311615	0	0	0.0996131	0.00615441	0.0139967	0.00184372	0.00228518	0	0.00355761	0.00516762	0.194266	0	0	0	0.00122049	0.109169	0
Relative abundance table for Donor_2
SampleID	ASV_54	ASV_55	ASV_63	ASV_95	ASV_110	ASV_118	ASV_133	ASV_139	ASV_227	ASV_353	ASV_354	ASV_524	ASV_777	ASV_778	ASV_782	ASV_793	ASV_818	ASV_875	ASV_876	ASV_877	ASV_892	ASV_919	ASV_1015	ASV_1749	ASV_1908	ASV_2041	ASV_2060	ASV_2161	ASV_2323	ASV_2377	ASV_2464	ASV_2641	ASV_2654	ASV_2789	ASV_2881	ASV_2894	ASV_2973	ASV_3233	ASV_3236	ASV_3279	ASV_3350	ASV_3359	ASV_3543	ASV_3643	ASV_3671	ASV_3767	ASV_3772	ASV_3778	ASV_3975
315	0.0017383	0.00887776	0.0124578	0.00177969	0.00716015	0	0	0.00478033	0.0153136	0.000827763	0	0	0	0	0	0.00169691	0.00722223	0	0	0.00198663	0.0163483	0.00591851	0.0919852	0.0639861	0.0605095	0	0.0115473	0.0010554	0.0162242	0.00287648	0.00370424	0.00784306	0.0114438	0	0.0127476	0	0.00885707	0.00331105	0.00484241	0.00962275	0.0612131	0	0.00258676	0.00329036	0	0.000682905	0	0	0
316	0.00031386	0.0028111	0.000573136	0	0.00113263	0	9.55227e-05	0.00379362	0.0147651	0.00657742	0	0	0	0	0	0.000218338	0.00324777	0	0.00024563	0	0.00750536	0.00387549	0.131194	0.100613	0.0114081	0	0.0367626	0.00216973	0.0198414	0.00373903	0.00230619	0.0100299	0.00264734	0	0.0115992	0	0.0105075	0.000682305	0.00292027	0.00251088	0.0365443	0.00031386	0.00554032	0.00249724	0	0.000259276	0.00073689	0	0
317	0	0.00040581	0.00294212	0.000236722	0	0	0.000963798	0.0185827	0.0182276	0.00268849	0	0	0	0.00027054	0	0	0.000777802	0	0	0	0.00233341	0	0.0714225	0.143707	0.00206287	0	0.0623764	0.000777802	0.0275613	0.0231312	0	0.00284067	0.00656059	0	0.0158773	0	0.0179571	0.00054108	0.00476827	0.0225224	0.0163	0.000152179	0.00642532	0.00278994	0	0.000913072	0	0	0
319	0	0	0	0	0	0	0	0.00327379	0	0	0	0.00258669	0	0	0	0	0	0	0	0	0	0	0.0764692	0.0359308	0	0	0.0157223	0.00109126	0.000929593	0	0	0	0	0	0	0	0.0144693	0	0	0.000767925	0	0	0	0	0	0.0147927	0	0	0
320	0	0	0	0	0	0	0	0.0017934	0.00035868	0	0	0.00522079	0	0	0	0	0	0	0	0	0	0	0.0928981	0.033437	0	0	0.0222382	0	0.00227164	0	0	0	0	0	0	0.00123545	0.0108401	0	0	0	0	0	0	0.00023912	0	0.0446357	0	0	0
321	0	0	0	0	0	0	0	0.00128529	0	0	0	0.00380825	0	0	0	0	0	0	0	0	0	0	0.0762603	0.0347503	0	0	0.0268482	0.00533156	0.00218975	0	0	0	0	0	0	0	0.0132337	0	0	0	0	0	0	0	0	0.0129005	0	0	0.000666445
322	0	0	0	0	0	0	0	0.00203682	0	0	0	0.0021167	0	0	0	0	0	0	0	0	0	0	0.0754822	0.0404169	0	0	0.0195295	0.00267583	0.00111826	0	0	0	0	0	0	0	0.00690922	0	0	0.000758816	0	0	0	0	0	0.0139782	0	0	0.000639003
331	0	0	0	0	0	0	0	0	0	0	0	0.00163513	0	0	0	0	0	0	0	0	0	0	0.0916141	0.0370007	0	0	0.0115861	0.00710114	0	0	0	0	0	0	0	0	0.0241532	0	0	0	0	0	0.000794207	0	0	0.000981079	0	0	0.00144826
332	0	0	0	0	0.0105427	0	0	0.00191686	0	0	0	0.0021964	0	0	0	0	0	0	0.00119804	0	0	0	0.0700052	0.0444072	0	0	0.0105427	0.0069486	0.00107823	0	0	0	0	0	0	0	0.00806677	0	0	0	0	0	0.00331456	0	0	0.00990376	0	0	0
333	0	0	0	0	0.00964247	0	0	0.00337288	0	0	0	0.0039681	0	0	0	0	0	0	0	0	0	0	0.114678	0.0373001	0	0	0.0123011	0	0.000952343	0	0	0	0	0	0	0	0.0184913	0	0	0	0	0	0.00253958	0.000912662	0	0.0181342	0	0	0
340	0	0	0	0	0.00356584	0	0	0.00239172	0	0	0	0	0	0	0	0	0	0	0	0	0	0	0.0370064	0.029179	0	0	0.00978431	0.00417464	0.00126109	0	0	0	0	0	0	0	0.00595756	0	0	0	0	0	0.00191338	0.00117412	0	0.113237	0.0690555	0	0
341	0	0	0	0	0.00228531	0	0	0.00158214	0	0	0	0.00329612	0	0	0	0	0	0	0	0.000351587	0	0	0.0344555	0.0270282	0	0	0.01191	0	0.00171398	0	0	0	0	0	0	0	0.0151182	0	0	0	0	0	0.0065483	0.000615276	0	0.0617474	0	0	0
342	0	0	0	0	0	0	0	0	0.000530064	0	0	0	0	0	0	0	0	0	0	0	0	0	0.0262727	0.0327487	0	0	0.0185753	0.000576156	0.000944896	0	0	0	0	0	0.000299601	0	0.024936	0	0	0	0	0	0.00129059	0.000714434	0	0.0719965	0.00152105	0	0
349	0	0	0	0	0.00131081	0	0	0	0	0	0	0.00184705	0	0	0	0	0	0	0	0	0	0	0.0295528	0.033098	0	0	0.0101886	0.0010129	0.00193643	0	0	0	0	0	0	0	0.0150445	0	0	0	0	0	0.00408139	0.00125123	0	0.039801	0.0449251	0	0
350	0	0	0	0	0	0	0	0	0	0	0	0.00492627	0	0	0	0	0	0	0	0	0	0	0.045456	0.0214644	0.00406257	0	0.0155145	0.000895685	0.00287899	0	0	0	0	0	0	0	0.00578996	0	0	0	0	0	0.00294296	0.000639775	0	0.0830748	0.0136592	0	0
360	0.00559207	0.00287669	0.00407307	0.0016131	0.00240621	0.0195319	0.00400586	0.00274227	0.00211047	0.0136441	0.00435537	0.00122327	0.0136172	0.0122058	0.024882	0.000927532	0.00564584	0.0103507	0.00163998	0.020688	0.0063583	0.0488231	0.0469008	0.0156471	0.00486618	0.0135097	0.00290358	0.000336062	0.00240621	0.00231211	0.000336062	0.00181474	0.0037639	0.0114933	0.00501405	0.0251509	0.0258768	0.0283771	0.0949308	0.059483	0.00696321	0.00123671	0.00491995	0.00432848	0.000147867	0.0207552	0.0549663	0.00977269	0.00227178
371	0.00654696	0.00380301	0.00442883	0.00202186	0.00332162	0.0230588	0.00447697	0.00274395	0.00154046	0.022096	0.00852068	0.00163674	0.022096	0.0180041	0.0325422	0.00168488	0.00919463	0.0137197	0.00197372	0.0251769	0.00572859	0.0432773	0.052135	0.0151158	0.00649882	0.0153083	0.0031772	0.00168488	0.0013479	0.00187744	0.000240697	0.00380301	0.00534347	0.0132865	0.00428441	0.028306	0.0236846	0.028306	0.0901651	0.0499206	0.00707649	0.000625812	0.00438069	0.00418813	0.000240697	0.0125162	0.0354306	0.0112165	0.00110721
51	0	0	0	0	0	0	0	0	0	0	0	0.0056263	0	0	0	0	0	0	0	0	0	0	0.0378377	0	0	0	0.000888362	0	0	0	0	0	0	0	0	0	0.0177672	0	0	0	0	0	0	0.000625144	0	0.0568223	0.0763005	0	0.00348765
52	0	0	0	0	0	0	0	0.00243051	0	0	0	0.00542191	0	0	0	0	0	0	0	0	0	0	0.030101	0	0	0	0.000872492	0.0510719	0	0	0	0	0	0	0	0	0.0125888	0	0	0.000623208	0	0	0	0.000685529	0	0.064876	0.142278	0	0.00345881
53	0	0	0	0	0	0	0	0	0	0	0	0.00619427	0	0	0	0	0	0	0	0	0	0	0.0553874	0	0	0	0	0.000472209	0	0	0	0	0	0	0.0130552	0	0.00522208	0	0	0	0	0	0	0	0	0.0781367	0.126385	0	0.0037499
54	0	0	0	0	0	0	0	0	0	0	0	0.00444772	0	0	0	0	0	0	0	0	0	0	0.0123774	0	0	0	0.00338027	0.000330402	0	0	0	0	0	0	0.00363442	0	0.00416815	0	0	0	0	0	0	0	0	0.0661312	0.0571596	0	0.00249072
61	0	0	0	0	0	0	0	0	0	0	0	0.00653595	0	0	0	0	0	0	0	0	0	0	0.0339938	0	0	0	0.00847252	0.077636	0	0	0	0	0	0	0	0	0.00266279	0	0	0.00103745	0	0	0	0	0	0.0455096	0.0843103	0	0.0028357
62	0	0	0	0	0	0	0	0	0	0	0	0.0015804	0	0	0	0	0	0.00375346	0.0111023	0.0209798	0	0	0.00932438	0	0	0	0	0.0584354	0	0	0	0	0	0	0.0102331	0	0.00541288	0	0	0	0	0	0	0.000474121	0	0.0768471	0.190834	0	0.00280522
63	0	0	0	0	0	0	0	0	0	0	0	0.00427569	0	0	0	0	0	0	0	0	0	0	0.0153865	0	0	0	0	0.023426	0	0	0	0	0	0	0.00545	0	0.00192707	0	0	0	0	0	0	0.000331216	0	0.0854536	0.263798	0	0.00445635
64	0	0	0	0	0	0	0	0	0	0	0	0.00453401	0	0	0	0	0	0	0	0	0	0	0	0	0	0	0	0.0566751	0	0	0	0	0	0	0.041738	0	0.00141058	0	0	0	0	0	0	0	0	0.094131	0.11728	0	0.00355164
65	0	0	0	0	0	0	0	0	0	0	0	0.00314377	0	0	0	0	0	0.0224111	0	0.0361378	0	0	0.000217885	0	0	0	0	0.026582	0	0	0	0	0	0	0	0	0.00912005	0	0	0	0	0	0.000498023	0	0	0.0604787	0.156504	0	0.0036418
66	0	0	0	0	0	0	0	0	0	0	0	0.00519951	0	0	0	0	0	0	0	0	0	0	0.0241637	0	0	0	0	0.0689076	0	0	0	0	0	0	0.0130761	0	0.00327429	0	0	0	0	0	0	0.000505899	0	0.0566115	0.0481939	0	0.00345697
R2D270	0.00545166	0.00299661	0.00364647	0.00111921	0.000830385	0.0171854	0.00342985	0.000649866	0.00108311	0.0149469	0.0028883	0.00028883	0.0171493	0.0116254	0.0250199	0.00140804	0.00444075	0.0102534	0.00140804	0.0182324	0.00498231	0.0393891	0.0480179	0.0149108	0.00469348	0.0119864	0.00234674	0.000577659	0.00223843	0.00245505	0.000324933	0.00166077	0.00422413	0.0102896	0.00494621	0.0227453	0.0226731	0.0350567	0.113293	0.0760705	0.00541555	0.000505452	0.00314102	0.00357427	0.000938696	0.0305076	0.0811972	0.0118059	0.0019857
R2D274	0.0114708	0.0050021	0.00460926	0.00188561	0.00277603	0.0180704	0.00484496	0.00288079	0.00123088	0.0160015	0.0059449	0.000340457	0.0160538	0.0130683	0.0283627	0.00254033	0.00864236	0.0154777	0.00219987	0.0359051	0.00597109	0.0510947	0.0375288	0.011916	0.00798764	0.0111565	0.00175466	0.000471402	0.00128326	0.00204274	0.00052378	0.00298554	0.00722816	0.0102661	0.00680913	0.0394406	0.0202179	0.0317149	0.0967683	0.067908	0.00911376	0.000392835	0.00434737	0.0028546	0.000471402	0.0125969	0.0358003	0.00639011	0.00102137
203	0.00176289	0.00655575	0.0177666	0.00448986	0.00349824	0	0	0.00564676	0.0134696	0	0	0	0	0	0	0.00550903	0.00374614	0	0	0.00151498	0.0136349	0	0.0681743	0.0332195	0.0179319	0	0.00942045	0.000523358	0.0176289	0.00121199	0.00451741	0	0.00567431	0	0.0202457	0	0.0215954	0.000330542	0	0.0157558	0.0428878	0	0.00154253	0.00278206	0	0.000991626	0	0	0.0011569
204	0.000945397	0.00388379	0	0.00137977	0.00240182	0	0	0.001993	0.0164806	0.000945397	0	0.000255513	0	0	0	0.001993	0.00730766	0	0	0.000843192	0.012699	0.000868743	0.073281	0.0233283	0.0265478	0	0.00733321	0.00183969	0.014181	0.000153308	0.00651557	0	0.00337277	0.0010476	0.0230728	0	0.0195978	0	0.000715436	0.00145642	0.0356185	0	0.00273399	0.00214631	0	0	0.011217	0	0.00020441
205	0	0	0	0	0	0	0	0.00558885	0	0	0	0.000607484	0	0	0	0	0	0	0	0	0	0	0.218856	0.0353151	0	0	0.0168071	0.0357201	0.00186295	0	0	0	0	0	0	0	0.0131622	0	0	0.00291592	0	0	0	0.000364491	0	0.0170906	0	0	0
206	0	0	0	0	0	0	0	0.00605559	0	0	0	0.002245	0	0	0	0	0	0	0	0	0	0	0.0468496	0.0344726	0	0	0.0162467	0.0312823	0.0020973	0	0	0	0	0	0	0	0.0147697	0	0	0	0	0	0	0.000413553	0	0.0316959	0.00499217	0	0
207	0	0	0	0	0	0	0	0.00622996	0	0	0	0.00299401	0	0	0	0	0	0	0	0	0	0	0.113803	0.0287607	0	0	0.0107361	0.0444565	0.00160285	0	0	0	0	0	0	0	0.0147584	0	0	0	0	0	0	0	0	0.0778443	0.00350814	0	0
208	0	0	0	0	0	0	0	0.00502568	0	0	0	0.00115977	0	0	0	0	0	0	0	0	0	0	0.105705	0.0276873	0	0	0.0119291	0.0314611	0.00081	0	0	0	0	0	0	0	0.0178568	0	0	0	0	0	0	0	0	0.0233427	0.00997773	0	0
209	0	0	0	0	0	0	0	0.00490471	0	0	0	0.000945908	0	0	0	0	0	0	0	0	0	0	0.125105	0.0412696	0	0	0.0168512	0.019759	0.00101598	0	0	0	0	0	0	0	0.0124369	0	0	0	0	0	0	0	0	0.0297085	0.00560538	0	0
210	0	0	0	0	0	0	0	0	0	0	0	0.00166308	0	0	0	0	0	0	0	0	0	0	0.0959315	0.0356549	0	0	0.0184562	0.00555713	0.00365067	0	0	0	0	0	0	0	0.0135075	0	0	0	0	0	0.00235265	0	0	0.0330183	0.00839654	0	0
211	0.000409226	0.00651042	0.0114955	0.00093006	0.000967262	0	0	0.00859375	0.0148437	0.00368304	0	0	0	0	0	0.0015625	0.00372024	0	0	0	0.00863095	0	0.0426339	0.0741443	0.0145461	0	0.0191592	0.00282738	0.0199033	0.00186012	0.00260417	0	0.00591518	0	0.0194196	0	0.0102307	0	0.0046875	0.0164435	0.043378	0	0.0016369	0.0031994	0	0.00130208	0	0	0
217	0	0	0	0	0	0	0	0	0	0	0	0	0	0	0	0	0	0	0	0	0	0	0.0992953	0.0245213	0.00583671	0	0.0169407	0.00270482	0.00341661	0	0	0	0	0	0	0	0.0139512	0	0	0	0	0	0.00110328	0.000818564	0	0.0405011	0.0107125	0	0.000747384
218	0	0	0	0	0	0	0	0	0	0	0	0.000375601	0	0	0	0	0	0	0	0	0	0	0.107121	0.0371469	0	0	0.0160382	0.00368089	0.00225361	0	0	0	0	0	0	0	0.0175781	0	0	0	0	0	0.00262921	0.00146484	0	0.0947641	0.0122822	0	0.000751202
219	0	0	0	0	0	0	0	0	0	0	0	0.00181294	0	0	0	0	0	0	0	0	0	0	0.0860915	0.0229639	0	0	0.0185245	0.00327724	0.00144106	0	0	0	0	0	0	0	0.0184316	0	0	0	0	0	0.00192916	0	0	0.132089	0.0206629	0	0.000859985
220	0	0	0	0	0	0	0	0	0	0	0	0.00223068	0	0	0	0	0	0	0	0	0	0	0.0329844	0.0157635	0	0	0.0161501	0	0.00142764	0	0	0	0	0	0	0	0.00913093	0	0	0	0	0	0.00249836	0	0	0.132027	0.014663	0	0.000713818
249	0.00364145	0.00720374	0.00923556	0.0054094	0.000633296	0	0	0.00482888	0.0222181	0.00453862	0	0	0	0.000184711	0	0.0103966	0.00554134	0	0	0.00155685	0.0148561	0	0.0712985	0.0246985	0.0654669	0	0.00744122	0	0.0174948	0.0033248	0.00158324	0.0106605	0.0101591	0	0.0479721	0.00068607	0.0104494	0	0.00221653	0.00672876	0.0481305	0	0.00221653	0.00385255	0	0.00121382	0	0	0
250	0	0.000854701	0.000125691	0.000351936	0	0	0	0.00186023	0.0222725	0.00158371	0	0	0	0.000226244	0	0.00178482	0.00417295	0	0	0	0.00553042	0.000351936	0.0989945	0.0645802	0.00711413	0	0.0136752	0.00140774	0.0191051	0.00253896	0.00517848	0.00615887	0.00284062	0	0.0304424	0	0.0213675	0	0.000351936	0	0.0239065	0	0.00196078	0.0020362	0	0.00173454	0	0	0
251	0	0.000743731	0.00525924	0.000504675	0	0	0	0.0142637	0.0169199	0.00339992	0	0	0	0.00029218	0	0.00130153	0	0	0	0	0.00196558	0.00058436	0.0347163	0.0796324	0.00284212	0	0.0649171	0.00108904	0.0304133	0.00339992	0.000610922	0	0.00119528	0	0.0195495	0	0.0274649	0.00169996	0	0.0563642	0.0259775	0	0.0157246	0.00624203	0	0.00358585	0	0	0
261	0.00376676	0.00954246	0.0132841	0.00612727	0.000878911	0	0.000276229	0.00379187	0.0336497	0.00210939	0	0.000276229	0	0	0	0.00901512	0.00411833	0.000452011	0	0.000627794	0.0160213	0.00113003	0.0643614	0.0179298	0.0677515	0	0.00444478	0.000678017	0.01572	0.00246095	0.00708151	0.0162222	0.0021345	0	0.0353573	0.00057757	0.0115765	0.00411833	0.00233539	0.00436944	0.0485661	0	0.00135603	0.0023605	0	0	0	0	0
262	0	0.000822017	0	0	0.000230165	0	0	0.00414297	0.0448164	0.0011837	0	0	0.000526091	0	0	0.00335383	0.00157827	0	0	0	0.00618157	0.00184132	0.101963	0.0881202	0.00920659	0	0.0273896	0.00207148	0.0389965	0.0040772	0.00111794	0.00729951	0.000887778	0	0.020386	0	0.0119357	0	0.00292638	0.00220301	0.0341959	0.000822017	0.00542531	0.00404432	0	0.000591852	0	0	0
263	0.000828316	0.00379114	0.012584	0.000828316	0.00207079	0	0	0.00512919	0.028099	0.000605308	0	0	0.00133805	0.000509733	0	0.00525662	0.0034407	0	0	0.000223008	0.00544777	0	0.100099	0.0448883	0.0110548	0	0.0163752	0	0.0236389	0.00815572	0.00140176	0.00512919	0.00831501	0	0.0179362	0	0.0506865	0.00573449	0.0199752	0.0106088	0.0280672	0.000350441	0.00407786	0.003823	0	0.00159291	0	0	0
278	0	0	0	0	0	0	0	0	0	0	0	0.00568003	0	0	0	0	0	0	0	0	0	0	0.0620069	0.0376302	0	0	0.0173556	0.00339224	0.00252446	0	0	0	0	0	0	0	0.00777059	0	0	0	0	0	0	0.000394446	0	0.0422057	0	0	0
279	0	0	0	0	0	0	0	0.00656472	0	0	0	0.00668265	0	0	0	0	0	0	0	0	0	0	0.0448131	0.0334526	0	0	0.0194976	0	0.00196549	0	0	0	0	0	0	0	0.0214631	0	0	0	0	0	0	0.000432407	0	0.0518888	0	0	0
280	0	0	0	0	0	0	0	0.00301427	0	0	0	0.00281332	0	0	0	0	0	0	0	0	0	0	0.016344	0.0217362	0	0	0.0161096	0.000937772	0.00197602	0	0	0	0	0	0	0	0.00857392	0	0	0	0	0	0	0.000401902	0	0.0726773	0	0	0
281	0	0	0	0	0	0	0	0.00283882	0	0	0	0	0	0	0	0	0	0	0	0	0	0	0.0240073	0.0276522	0	0	0.0117057	0	0.00189255	0	0	0	0	0	0	0	0.0085515	0	0	0	0	0	0	0.00073599	0	0.0340308	0	0	0
282	0	0	0	0	0	0	0	0.00385189	0	0	0	0.00196812	0	0	0	0	0	0	0	0	0	0	0.0762223	0.0419771	0	0	0.0185846	0.00213681	0.00233362	0	0	0	0	0	0	0	0.0194562	0	0	0.000590435	0	0	0	0	0	0.000506087	0	0	0
393	0	0	0	0	0	0	0	0.00420325	0	0	0	0	0	0	0	0	0	0	0	0	0	0	0.0794534	0.0349789	3.40344e-05	0	0.0104996	0.00453509	0.00135287	0	0	0	0	0	0	0	0.0101933	0	0	0.00242495	0	0	0	0.000340344	0	0.00667926	0	0	0.000314819
394	0	0	0	0	0	0	0	0.0032722	0	0	0	0.000921602	0	0	0	0	0	0	0	0	0	0	0.0824471	0.0259291	0.000103551	0	0.0101376	0.00715536	0.00069379	0	0	0	0	0	0	0	0.0101273	0	0	0.000786986	0	0	0	0	0	0.00394528	0	0	0.000310652
395	0	0	0	0	0	0	0	0.0024133	0	0	0	0.00112702	0	0	0	0	0	0	0	0	0	0	0.0748123	0.0251498	0.000159253	0	0.00698264	0.00377308	0.000796266	0	0	0	0	0	0	0	0.00592912	0	0	0.00176404	0	0	0	0.000134753	0	0.00252355	0	0	0
396	0	0	0	0	0	0	0	0.00194527	0	0	0	0.000769464	0	0	0	0	0	0	0	0	0	0	0.0765054	0.0225392	0	0	0.00708079	0.00516146	0.000414992	0	0	0	0	0	0	0	0.00685601	0	0	0.00148705	0	0	0	0.000112394	0	0.00204902	0	0	0.00019885
403	0	0	0	0	0	0	0	0.00236447	0	0	0	0	0	0	0	0	0	0	0	0	0	0	0.0788563	0.0197689	0.000390016	0	0.00399766	0.00443643	0.00036564	0	0	0	0	0	0	0	0.0036564	0	0	0.000877535	0	0	0	0	0	0.00190133	0	0	0
404	0	0	0	0	0.0183891	0	0	0.00223651	0	0	0	0.00291574	0	0	0	0	0	0	0	0.000364468	0	0	0.0515722	0.0256618	0.000331334	0	0.00926079	0.0220669	0.000314768	0	0	0	0	0	0.000132534	0	0.00352871	0	0	0	0	0	0.00261754	0.00175607	0	0.101438	0	0	0.000447301
405	0	0	0	0	0.0446613	0	0	0.00433929	0	0	0	0.00243	0	0	0	0	0	0	0	0	0	0	0.0822863	0.0272508	0.000200275	0	0.0111353	0.00786413	0.00158885	0	0	0	0	0	0	0	0.0156482	0	0	0	0	0	0.00420578	0.00106813	0	0.0494546	0	0	0.000814452
406	0	0	0	0	0.00194307	0	0	0	0	0	0	0.0026958	0	0	0	0	0	0	0.000402619	0	0	0	0.0748696	0.0286209	0	0	0.0131989	0.00208311	0	0	0	0	0	0	0	0	0.00799986	0	0	0	0	0	0.00257326	0.00054266	0	0.0140566	0	0	0.000787732
407	0	0	0	0	0.000824176	0	0	0.00416013	0	0	0	0.00398352	0	0	0	0	0	0	0	0	0	0	0.0827316	0.0227041	0.000255102	0	0.0144623	0.0267268	0	0	0	0	0	0	0	0	0.00580848	0	0	0	0	0	0.00133438	0	0	0.0032967	0	0	0.00129513
408	0	0	0	0	0.0120586	0	0	0.00237928	0	0	0	0.00441609	0	0	0	0	0	0	0.000306422	0	0	0	0.0680798	0.0175201	0.000162224	0	0.0128157	0.0225851	0.000973341	0	0	0	0	0	0	0	0.00940897	0	0	0	0	0	0.00178446	0.000288397	0	0.02756	0	0	0.000504695
410	0	0	0	0	0	0	0	0.00632546	0	0	0	0	0	0	0	0	0	0	0	0	0	0	0.118694	0.0235988	0.000790682	0	0.0163002	0.00231122	0.00264574	0	0	0	0	0	0	0	0.0139586	0	0	0.00377095	0	0	0	0	0	0.00428793	0	0	0
411	0	0	0	0	0	0	0	0.00299894	0	0	0	0	0	0	0	0	0	0	0	0	0	0	0.0676452	0.0195776	0.000422386	0	0.00982049	0.00342133	0.000443506	0	0	0	0	0	0	0	0.0086378	0	0	0.00160507	0	0	0	0	0	0.00413939	0	0	0
412	0	0	0	0	0	0	0	0.00414425	0	0	0	0.00155106	0	0	0	0	0	0	0	0	0	0	0.11536	0.0238476	0.000581649	0	0.0123843	0.00516213	0.00113906	0	0	0	0	0	0	0	0.0102273	0	0	0.00133295	0	0	0	0	0	0.00574378	0	0	0
413	0	0	0	0	0	0	0	0.00226865	0	0	0	0	0	0	0	0	0	0	0	0	0	0	0.108714	0.0310352	0.000385671	0	0.00923342	0.00231403	0.000794029	0	0	0	0	0	0	0	0.00712357	0	0	0.00102089	0	0	0	0	0	0.00179224	0	0	0
414	0	0	0	0	0	0	0	0.0033836	0	0	0	0	0	0	0	0	0	0	0	0	0	0	0.0767697	0.0299594	0.000291303	0	0.00914245	0.00658794	0.000896318	0	0	0	0	0	0	0	0.00575885	0	0	0.00154615	0	0	0	0.000336119	0	0.0073274	0	0	0
421	0	0	0	0	0	0	0	0.00186284	0	0	0	0.00288023	0	0	0	0	0	0	0	0.00028659	0	0	0.11627	0.0282865	0	0	0.0182272	0.00591809	0.00384031	0	0	0	0	0	0	0	0.00833978	0	0	0	0	0	0.000845442	0.000831112	0	0.0236724	0	0	0.000616169
422	0	0	0	0	0.00552983	0	0	0.00212066	0	0	0	0.00330179	0	0	0	0	0	0	0	0	0	0	0.082075	0.0209113	0.000201329	0	0.00919401	0.00671096	0.0020804	0	0	0	0	0	0	0	0.0146567	0	0	0	0	0	0.00283202	0.000147641	0	0.0371921	0	0	0.00102007
423	0	0	0	0	0	0	0	0.00158648	0	0	0	0.00619926	0	0	0	0	0	0	0	0.000146649	0	0	0.0888693	0.0180112	0.000293298	0	0.0104254	0.0180378	0.0014265	0	0	0	0	0	0	0	0.00862563	0	0	0	0	0	0.00126651	0	0	0.00518604	0	0	0.00285299
424	0	0	0	0	0	0	0	0	0	0	0	0.00196604	0	0	0	0	0	0	0	0.000106272	0	0	0.0958575	0.0280346	0.000318817	0	0.0169398	0.00654637	0.000127527	0	0	0	0	0	0	0	0.0169079	0	0	0	0	0	0.00190227	0	0	0.00182788	0	0	0.000967077
425	0	0	0	0	0.000216102	0	0	0	0	0	0	0.00318751	0	0	0	0	0	0	0	0.000283634	0	0	0.0579559	0.0246897	0.00018909	0	0.00935993	0.00286336	0	0	0	0	0	0	0	0	0.0065371	0	0	0	0	0	0.00183687	0.000351166	0	0.0118451	0	0	0.00175583
503	0	0	0	0	0	0	0	0.00281529	0	0	0	0.00212411	0	0	0	0	0	0	0	0	0	0	0.120417	0.0379979	0	0	0.0164028	0.00138236	0.00185438	0	0	0	0	0	0	0	0.0109577	0	0	0.0013655	0	0	0	0	0	0.00504054	0	0	0.000370876
514	0	0	0	0	0	0	0	0.00195737	0	0	0	0.000856351	0	0	0	0	0	0	0	0	0	0	0.0808368	0.0438506	0	0	0.0211097	0.00141366	0.000462157	0	0	0	0	0	0	0	0.0203213	0	0	0	0	0	0.000910722	0.000135929	0	0.00823728	0	0	0
515	0	0	0	0	0.0136704	0	0	0	0	0	0	0.00600601	0	0	0	0	0	0	0	0	0	0	0.0909417	0.0327193	0	0	0.00990543	0.00210658	0	0	0	0	0	0	0	0	0.0131325	0	0	0	0	0	0.00739546	0	0	0.0181973	0	0	0
106	0.00284017	0.00202622	0.00154131	0.00233795	0.00207817	0.00294408	0	0.00271894	0	0	0	0.00436417	0	0	0	0	0	0.000727361	0	0.00195695	0	0	0.0795075	0.0471919	0.0140277	0	0.00346362	0.00164522	0.0051608	0.000623452	0	0	0.0166081	0.0141662	0.0155517	0.000744679	0.0177511	0.00225136	0.00422562	0.00091786	0.0146511	0	0	0.000415635	0	0.0220806	0.0343765	0.00154131	0.00136813
107	0	0.000559284	0.000830452	0	0	0.0004237	0	0	0	0	0	0.00205071	0	0	0	0.000220324	0.00132194	0.00174564	0	0.00386414	0	0	0.0509796	0.0510135	0.00362687	0	0.00332181	0.000474544	0.00574537	0.00328791	0	0	0.0104569	0	0.0114569	0.000881296	0.00627076	0	0	0.000830452	0.00016948	0	0	0.00016948	0	0.031286	0.035218	0.00238967	0.00191512
108	0.00383142	0	0.000676133	0	0	0.00437876	0	0.00206059	0	0	0	0.015873	0	0	0	0	0	0	0	0	0	0	0.0221192	0.0538008	0.00412119	0	0.00608519	0.00225378	0.0049905	0.011945	0	0	0.0156798	0	0.0310699	0.000676133	0.019962	0	0	0	0	0	0.000643936	0	0	0.0829067	0.0413085	0.019962	0.00170643
125	0	0	0	0	0	0	0	0.00558058	0	0	0	0.00255777	0	0	0	0	0	0	0	0	0	0	0.104113	0.0180788	0	0	0.0121785	0.0414475	0.00104636	0	0	0	0	0	0	0	0.0167708	0	0	0	0	0	0	0.000116262	0	0.00217992	0	0	0
126	0	0	0	0	0	0	0	0.00302613	0	0	0	0.00311113	0	0	0	0	0	0	0	0	0	0	0.122031	0.00759933	0	0	0.0123425	0.0342055	0.00136006	0	0	0	0	0	0	0	0.022883	0	0	0	0	0	0	0.000391017	0	0.0124445	0.0045732	0	0.00047602
127	0	0	0.0230328	0.000420792	0.00507165	0.000509379	0	0.00442938	0	0	0	0	0	0	0	0.00442938	0	0	0	0	0	0	0.0932164	0.0496091	0.0135096	0	0.00815007	0.00135096	0.0128009	0.000465085	0	0	0.00456227	0.00775142	0.0244059	0	0.0243395	0.0122251	0.00126237	0.0558767	0.0242066	0	0	0.00199322	0	0.00172746	0.00367639	0	0
128	0.00281558	0.00150164	0.00553731	0.00441107	0.00319099	0	0	0	0	0	0	0.00497419	0	0	0	0.0181136	0.0168935	0	0	0.00403566	0.00131394	0.00225246	0.0483341	0.0193336	0.0480526	0	0.0053496	0	0.00957297	0	0	0	0.0160488	0.00544345	0.0157672	0	0.0147349	0.00244017	0	0.0459878	0.0279681	0	0	0	0	0.0213046	0.0615673	0	0
129	0.00733215	0.00236733	0.00831854	0.0161768	0.0150917	0.0118367	0	0.00223581	0	0	0	0.00509634	0	0	0	0.0135793	0.0279477	0	0	0	0	0	0.0457355	0.01884	0.0650358	0	0.00276189	0.00861445	0.00470178	0.000953508	0	0	0.0181824	0	0.00595121	0	0.00637864	0.00230157	0.0658249	0.0176235	0.0417571	0	0.000427435	0	0	0.0206813	0.0357401	0.00131518	0.000854869
133	0	0	0	0	0	0	0	0	0	0	0	0.00468549	0	0	0	0	0	0	0	0	0	0	0.098258	0	0	0	0.010641	0.0333133	0.000120141	0	0	0	0	0	0	0	0.0179353	0	0	0	0	0	0	0	0	0.0319231	0.0519694	0	0.000772333
134	0	0	0	0	0	0	0	0.0023901	0	0	0	0.00455412	0	0	0	0	0	0	0	0	0	0	0.0836536	0.0339998	0	0	0.010777	0.0378756	0.00132425	0	0	0	0	0	0	0	0.0126288	0	0	0	0	0	0	0.000635208	0	0.00563074	0	0	0.00114122
135	0	0	0	0	0	0	0	0	0	0	0	0.000217828	0	0	0	0	0	0.000703753	0	0.00129021	0	0	0.0714477	0.0164209	0	0	0.00626676	0.00242962	0.000737265	0	0	0	0	0	0	0	0.0118465	0	0	0	0	0	0.00551273	0.000318365	0	0.0254524	0.0689008	0	0.00115617
136	0	0	0	0	0	0	0	0	0	0	0	0.00271463	0	0	0	0	0	0.00171635	0	0.00490385	0	0	0.0643805	0.0275491	0	0	0.0109986	0.00753091	0.000437844	0	0	0	0	0	0	0	0.0134155	0	0	0	0	0	0.00416827	0.000893201	0	0.0148517	0.0844863	0	0.00134856
137	0	0	0	0	0	0	0	0	0	0	0	0.00232513	0	0	0	0	0	0.00963268	0	0.0183242	0	0	0.0866111	0.0318875	0	0	0.010214	0.00262961	0.00152241	0	0	0	0	0	0	0	0.0142276	0	0	0	0	0	0.00188225	0.000525922	0	0.0147812	0.0395549	0	0.00102416
138	0	0	0	0	0	0	0	0	0	0	0	0.0031043	0	0	0	0	0	0.000316178	0	0.000718587	0	0	0.0717006	0.0201492	0	0	0.0097153	0.0147023	0.00126471	0	0	0	0	0	0	0	0.0129633	0	0	0	0	0	0.00323364	0.000186833	0	0.0117848	0.0821201	0	0.0012216
145	0	0	0	0	0	0	0	0	0	0	0	0.00323741	0	0	0	0	0	0	0	0	0	0	0.0935252	0.019588	0	0	0.0116416	0.000686723	0.000817528	0	0	0	0	0	0	0	0.0157292	0	0	0	0	0	0.00330281	0.000392413	0	0.017397	0.0681818	0	0.000981033
163	0.00225413	0.00545444	0.014471	0.000751378	0.0032838	0	0	0.00506484	0.00425781	0.000389603	0	0.00022263	0	0	0	0.00962876	0.00400735	0	0	0.00242111	0.00640062	0	0.0734124	0.0289419	0.0280793	0	0.00709634	0.00392386	0.00976791	0.00256025	0	0	0.0189236	0.00147493	0.0110759	0	0.0161129	0	0.0105193	0.0191184	0.0361218	0	0	0.00091835	0	0.000751378	0.000584405	0	0
164	0.0059317	0.00308869	0.00266751	0.0029483	0.00424696	0	0	0.00537012	0.00400126	0	0	0	0	0	0	0.0110561	0.00712506	0	0	0.000526482	0.0100383	0.000842371	0.0929767	0.025938	0.0272016	0	0.0089151	0.00256221	0.0143203	0.00491383	0	0	0.0223579	0.00965217	0.00737075	0	0.021656	0	0.00164964	0.0140395	0.0460145	0	0	0.0029483	0	0	0.0160051	0	0
165	0.000401204	0.00493982	0.0180542	0.000501505	0.000952859	0	0	0.00458877	0.000250752	0	0	0	0	0	0	0.00471414	0.00120361	0	0	0	0.00709629	0	0.0682297	0.0278837	0.00584253	0	0.00561685	0.00333501	0.0078987	0.000501505	0	0	0.00957874	0	0.0031344	0	0.0125376	0	0.0373119	0.00977934	0.0267553	0	0.000325978	0.000827482	0	0.000802407	0.000551655	0	0
184	0	0	0	0	0	0	0	0.00523843	0	0	0	0.00286223	0	0	0	0	0	0	0	0	0	0	0.121699	0.0260571	0	0	0.0128261	0.0236269	0.00207917	0	0	0	0	0	0	0	0.0228439	0	0	0	0	0	0	0	0	0.00785764	0.00658854	0	0.00097208
Relative abundance table for Donor_3
SampleID	ASV_2	ASV_54	ASV_55	ASV_63	ASV_74	ASV_110	ASV_118	ASV_133	ASV_275	ASV_326	ASV_353	ASV_740	ASV_774	ASV_777	ASV_778	ASV_785	ASV_789	ASV_793	ASV_805	ASV_813	ASV_851	ASV_852	ASV_877	ASV_891	ASV_919	ASV_1015	ASV_1035	ASV_1036	ASV_1038	ASV_1749	ASV_1908	ASV_2060	ASV_2298	ASV_2303	ASV_2317	ASV_2327	ASV_2330	ASV_2355	ASV_2368	ASV_2414	ASV_2416	ASV_2480	ASV_2484	ASV_2513	ASV_2641	ASV_2789	ASV_2937	ASV_2960	ASV_3044
334	0	0	0	0	0	0	0	0	0	0	0	0	0	0	0	0	0	0	0	0	0	0	0	0	0	0.00964564	0.00396771	0.00102613	0.0156314	0.0514434	0.0971747	0.00581475	0	0	0	0	0	0	0	0	0	0	0	0	0	0	0.00574634	0	0
343	0	0	0	0	0	0	0	0	0	0	0	0	0	0	0	0	0	0	0	0	0	0	0	0	0	0.0308116	0.00480761	0.00457527	0.0223402	0.0553322	0.076314	0.00838203	0	0	0	0	0	0	0	0	0	0	0	0	0	0	0.00663056	0	0
344	0	0	0	0	0	0	0	0	0	0	0	0	0	0	0	0	0	0	0	0	0	0	0	0	0	0.00593645	0.00928916	0.00221464	0.0287595	0.0514287	0.0760973	0.00695149	0	0	0	0	0	0	0	0	0	0	0	0	0	0	0.00489065	0	0
345	0	0	0	0	0	0	0	0	0	0	0.000110865	0	0.00501663	0	0	0	0	0	0	0	0	0	0	0	0.0531596	0.0434313	0.00135809	0.000471175	0.00504435	0.0541297	0	0.0132206	0	0	0	0	0	0	0	0	0	0	0	0	0	0	0.00130266	0	0
346	0	0	0	0	0	0	0	0	0	0	0	0	0.00327821	0	0	0	0	0	0	0	0	0	0	0	0.0941103	0.0114553	0.000552507	0	0.00471472	0.0561715	0	0.0135917	0	0	0	0	0	0	0	0	0	0	0	0	0	0	0.000257836	0	0
348	0.0117497	0.00170971	0.000800291	0.0177883	0.00887595	0.00331029	0.00331029	0.00232812	0.00247363	0.000618407	0.00512914	0.0217897	0.00432885	0.0178974	0.00716624	0.0130593	0.00174609	0.00214623	0.00112768	0.000509276	0.00254638	0.00109131	0.000873045	0.00134594	0.0332848	0.0300837	0.00251	0.00109131	0.0102219	0.0283012	0.00374682	0.00454711	0.00414696	0.0204074	0.00200073	0.0131684	0.0039287	0.00902146	0.00123681	0.000763914	0.00123681	0.011677	0.00185522	0.00578392	0.00138232	0.00360131	0.000727537	0.000472899	0.00363769
351	0	0	0	0	0	0	0	0	0	0	0	0	0	0	0	0	0	0	0	0	0	0	0	0	0	0.0424963	0.000513861	0	0.00292901	0.0465558	0.0785951	0.00416228	0	0	0	0	0	0	0	0	0	0	0	0	0	0	0.00249223	0	0
352	0	0	0	0	0	0	0	0	0	0	0	0	0	0	0	0	0	0	0	0	0	0	0	0	0	0.0226928	0.00108267	0	0.00558659	0.0451258	0.12494	0.00545667	0	0	0	0	0	0	0	0	0	0	0	0	0	0	0.00138582	0	0
353	0	0	0	0	0	0	0	0	0	0	0	0	0	0	0	0	0	0	0	0	0	0	0	0	0	0.00773278	0	0.00109815	0.00690917	0.050103	0.114207	0.00306566	0	0	0	0	0	0	0	0	0	0	0	0	0	0	0.00155571	0	0
354	0	0	0	0	0	0	0	0	0	0	0	0	0	0	0	0	0	0	0	0	0	0	0	0	0	0.0194221	0.00142113	0.00161851	0.00917811	0.0381928	0.0370085	0.0113295	0	0	0	7.89515e-05	0	0	0	0	0	0	0	0	0	0	0.00420417	0	0
355	0	0	0	0	0	0	0	0	0	0	0.00145878	0	0.00307964	0	0	0	0	0	0	0	0	0	0	0	0.065789	0.0287073	0.00365594	0.00401614	0.0189461	0.0578468	0.000504268	0.0165328	0	0	0	0.000144077	0	0	0	0	0	0.000180096	0	0.00045024	0	0	0.000558297	0.000180096	0
361	0	0	0	0	0	0	0	0	0	0	0	0	0	0	0	0	0	0	0	0	0	0	0	0	0	0.0320125	0.0017429	0	0.00451732	0.0675108	0.0635982	0.00483745	0	0	0	0	0	0	0	0	0	0	0	0	0	0	0.00110265	0	0
362	0	0	0	0	0	0	0	0	0	0	0	0	0.00452809	0	0	0	0	0	0	0	0	0	0	0	0.0948931	0.052014	0	0	0.00413435	0.0442178	0	0.00661495	0	0	0	0	0	0	0	0	0	0	0	0	0	0	0.0034256	0	0
363	0	0	0	0	0	0	0	0	0	0	0	0	0.00373416	0	0	0	0	0	0	0	0	0	0	0	0.115214	0.0356214	0	0.000461526	0.00239154	0.0588655	0	0.00604179	0	0	0	0	0	0	0	0	0	0	0	0	0	0	0	0	0
364	0	0	0	0	0	0	0	0	0	0	0	0.000261324	0.00236934	0	0	0	0	0	0	0	0	0	0	0	0.159321	0.0233624	0.000400697	0.000557491	0.00329268	0.0584843	0.000296167	0.00581882	0	0	0	0	0	0	0	0	0	0	0	0	0	0	0.000905923	0	0
365	0	0	0	0.000239525	0	0	0	0	0	0	0	0	0.00270848	0	0	0	0	0	0.000423776	0	0	0	0	0	0.122232	0.0197148	0.000939676	0.000994952	0.00525113	0.0571544	0	0.00772009	0	0	0	0	0	0	0	0	0	0	0	0	0.00105023	0	0.00460626	5.52751e-05	0
366	0	0	0	0	0	0	0	0	0	0	0.000488463	0	0.00252047	0	0	0	0	0	0	0	0	0	0	0	0.0741681	0.0573846	0.000722925	0.000703386	0.0052754	0.0716086	0	0.0162756	0	0	0	0	0	0	0	0	0	0	0	0	0	0	0.000683848	0	0
372	0.00764364	0.000820504	0.000669358	0.0149418	0.00742772	0.00241833	0.00269903	0.00123076	0.00155464	0.000259107	0.00494462	0.0179863	0.00269903	0.0148123	0.00544124	0.0100404	0.00274221	0.00159782	0.000755727	0.00058299	0.00190011	0.000734135	0.000259107	0.000820504	0.0333816	0.0310496	0.00144668	0.00101483	0.00906873	0.0278971	0.00323883	0.00533328	0.00315246	0.0205774	0.00144668	0.0130201	0.00390819	0.00876644	0.00129553	0.000993242	0.000885281	0.0111848	0.00239674	0.00533328	0.00114439	0.00431844	0.000669358	0.000863688	0.00347635
73	0	0	0	0	0	0	0	0	0	0	0	0	0	0	0	0	0	0	0	0	0	0	0	0	0	0.0153685	0	0	0.000130796	0	0	0.000294291	0	0	0	0	0	0	0	0	0	0	0	0	0	0	0.000196194	0	0
74	0	0	0	0	0	0	0	0	0	0	0	0	0	0	0	0	0	0	0	0	0	0	0	0	0	0.0707071	0.00732092	0.00282643	0.0209897	0	0	0.00454082	0	0	0	0	0	0	0	0	0	0	0	0	0	0	0.00495784	0	0
75	0	0	0	0	0	0	0	0	0	0	0	0	0	0	0	0	0	0	0	0	0	0	0	0	0	0.0687136	0.00225082	0.00225082	0.00968276	0	0	0	0	0	0	0	0	0	0	0	0	0	0	0	0	0	0	0	0
76	0	0	0	0	0	0	0	0	0	0	0	0	0	0	0	0	0	0	0	0	0	0	0	0	0	0.0492749	0.00288333	0.00262512	0.0112321	0	0	0.000473383	0	0	0	0	0	0	0	0	0	0	0	0	0	0	0	0	0
77	0	0	0	0	0	0	0	0	0	0	0	0	0	0	0	0	0	0	0	0	0	0	0	0	0	0.0796453	0	0	0	0	0	0	0	0	0	0	0	0	0	0	0	0.00691737	0	0	0	0	0	0	0
78	0	0	0	0	0	0	0	0	0	0	0	0	0.00410296	0	0	0	0	0	0	0	0	0	0	0	0	0.0369654	0	0	0	0	0	0	0	0	0	0	0	0	0	0	0	0.0059222	0	0	0	0	0	0	0
85	0	0	0	0	0	0	0	0	0	0	0	0	0	0	0	0	0	0	0	0	0	0	0	0	0	0.0435516	0.00160496	0	0.00650146	0	0	0.00486929	0	0	0	0	0	0	0	0	0	0	0	0	0	0	0	0	0
86	0	0	0	0	0	0	0	0	0	0	0	0	0	0	0	0	0	0	0	0	0	0	0	0	0	0.039813	0.00560276	0.00519461	0.018478	0	0	0.000185522	0	0	0	0	0	0	0	0	0	0	0	0	0.00126155	0	0	0	0
87	0	0	0	0	0	0	0	0	0	0	0	0	0	0	0	0	0	0	0	0	0	0	0	0	0	0.0644804	0	0	0	0	0	0	0	0	0	0	0	0	0	0	0	0.000769823	0	0	0	0	0	0	0
88	0	0	0	0	0	0	0	0	0	0	0	0	0	0	0	0	0	0	0	0	0	0	0	0	0	0.0302473	0.00519646	0.00509841	0.023139	0	0	0.00573572	0	0	0	0	0	0	0	0	0	0	0	0	0	0	0	0	0
R2D271	0.00697481	0.000941046	0.000664268	0.0141157	0.00470523	0.000415167	0.00296153	0.000608912	0.00202048	0.0002491	0.00525879	0.0117631	0.00279546	0.0110711	0.00232494	0.00722391	0.00334902	0.00332134	0.000359812	0.0002491	0.000276778	0.000664268	0.00152228	0.000525879	0.0260725	0.0211735	0.00204816	0.000996402	0.00880155	0.0173817	0.00315527	0.0058677	0.00478826	0.0229726	0.0017437	0.0145585	0.00675339	0.00993634	0.00235262	0.00163299	0.00102408	0.00871852	0.00226958	0.00464988	0.000553557	0.0036258	0.000581234	0.000415167	0.00298921
R2D275	0.00462774	0.00281942	0.00268331	0.00861382	0.00316942	0.00388886	0.0025472	0.00169165	0.00130277	0.000369441	0.00211943	0.0161582	0.00180832	0.0102666	0.00256665	0.00690272	0.00256665	0.00262498	0.000991658	0.000524996	0.000233331	0.000758327	0.00200276	0.000466663	0.023722	0.0246165	0.00173054	0.00184721	0.00943048	0.0253165	0.00911937	0.00503607	0.0047444	0.0235081	0.00163332	0.0126582	0.0152054	0.00758327	0.00167221	0.00157499	0.00106944	0.00622217	0.00270276	0.00699994	0.00198332	0.00441385	0.000777771	0.000699994	0.00326664
212	0	0.0066472	0.0221317	0.0215938	0.00103742	0	0	0.00580189	0	0	0.00115269	0.00883732	0.00587874	0	0	0	0	0.0160993	0.030239	0.00403443	0.00107585	0	0	0	0.0183662	0	0	0.000653193	0.00403443	0.00868362	0.0852609	0.00103742	0	0.00895259	0	0	0.00161377	0.000345808	0	0	0	0.0201721	0.00587874	0.0302774	0	0.0180589	0.000384231	0	0
213	0	0.00484818	0.025183	0.0111881	0.00200208	0	0.000588847	0.001531	0	0	0.00168803	0.0160952	0.000569219	0	0	0	0.000255167	0.00561368	0.0209433	0.00716431	0.00192357	0	0	0	0.0075765	0.00341531	0.00119732	0.00145249	0.00997115	0.0164485	0.0604942	0.000686988	0	0.0107759	0	0.00221799	0.000588847	0	0	0	0.000294424	0.0149371	0.0102067	0.0329166	0	0.0165662	0.000549591	0.000431821	0
214	0	0.00390728	0.0136096	0.0161559	0.000965844	0	0	0	0	0	0.0043463	0.0126877	0	0	0	0	0	0.00329265	0.0216876	0.00636579	0.00175608	0	0	0	0.0140925	0.00294143	0.00118535	0.00114145	0.00970234	0.0141803	0.0514971	0	0	0.00856089	0	0.00689262	0	0	0	0	0	0.0198437	0.0114584	0.0395118	0.000482922	0.013873	0.000263412	0	0
221	0	0	0	0	0	0	0	0	0	0	0	0	0	0	0	0	0	0	0	0	0	0	0	0	0	0.0666532	0.00251032	0	0.00698272	0	0.0501197	0.0121476	0	0	0	0	0	0	0	0	0	0	0	0	0	0	0.00776178	0	0
222	0	0	0	0	0	0	0	0	0	0	0	0	0	0	0	0	0	0	0	0	0	0	0	0	0	0.0642298	0.00412136	0	0.0123641	0	0.0191802	0.0091621	0	0	0	0	0	0	0	0	0	0	0	0	0	0	0.00152173	0	0
229	0	0	0	0	0	0	0	0	0	0	0	0	0	0	0	0	0	0	0	0	0	0	0	0	0	0.0954937	0.00153788	0.000986565	0.0090822	0	0.0113455	0.0152047	0	0	0	0	0	0	0	0	0	0	0	0	0	0	0.00623857	0	0
230	0	0	0	0	0	0	0	0	0	0	0	0	0	0	0	0	0	0	0	0	0	0	0	0	0	0.0553849	0.00253378	0	0.0102887	0	0.0465295	0.0102887	0	0	0	0	0	0	0	0	0	0	0	0	0	0	0.00455569	0	0
231	0	0	0	0	0	0	0	0	0	0	0	0	0	0	0	0	0	0	0	0	0	0	0	0	0	0.0747051	0.00133911	0.00227933	0.00709442	0.000199442	0.0437062	0.0121659	0	0	0	0	0	0	0	0	0	0	0	0	0	0	0.00282067	0	0
232	0	0	0	0	0	0	0	0	0	0	0	0	0.00273384	0	0	0	0	0	0	0	0	0	0	0	0.132835	0.0455722	0.000463777	0.00068346	0.00407635	0	0	0.012107	0	0	0	0	0	0	0	0	0	0	0	0	0	0	0.0031488	0	0
233	0	0	0	0	0	0	0	0	0	0	0	0	0.00137588	0	0	0	0	0	0	0	0	0	0	0	0.0621973	0.0721865	0.00109316	0.000942383	0.00461768	0	0.00171514	0.0133253	0	0	0	0	0	0	0	0	0	0	0	0	0	0	0.000508887	0	0
234	0	0	0	0	0	0	0	0	0	0	0	0	0.000537937	0	0	0	0	0	0	0	0	0	0	0	0.0401741	0.0706898	0.000537937	0.000758002	0.00557498	0	0	0.00745776	0	0	0	0	0	0	0	0	0	0	0	0	0	0	0.00134484	0	0
241	0	0	0	0	0	0	0	0	0	0	0	0	0.00447887	0	0	0	0	0	0	0	0	0	0	0	0.0528732	0.0509859	0.000788732	0.000760563	0.00664789	0	0	0.00952113	0	0	0	0	0	0	0	0	0	0	0	0	0	0	0.0043662	0	0
242	0	0	0	0	0	0	0	0	0	0	0	0	0.00464646	0	0	0	0	0	0.00366659	0	0	0	0	0	0.119227	0.0412176	0.00123273	0.00192812	0.00967222	0	0	0.0188703	0	0	0	0	0	0	0	0	0	0	0	0	0	0	0.00161204	9.48257e-05	0
415	0	0	0	0	0	0	0	0	0	0	0	0	0	0	0	0	0	0	0	0	0	0	0	0	0	0.0219193	0.00192617	0.00207246	0.0101185	0.00248696	0.0357927	0.00102404	0	0	0	0	0	0	0	0	0	0	0	0	0	0	0.00141415	0	0
416	0	0	0	0	0	0	0	0	0	0	0	0	0	0	0	0	0	0	0	0	0	0	0	0	0	0.0343912	0.00409196	0.00140564	0.0107765	0.0415756	0.0613794	0.00362341	0	0	0	0	0	0	0	0	0	0	0	0	0	0	0.00134316	0	0
417	0	0	0	0	0	0	0	0	0	0	0	0	0	0	0	0	0	0	0	0	0	0	0	0	0	0.0246775	0.00448501	0.00383301	0.0182562	0.0574754	0.0475372	0.00223263	0	0	0	0	0	0	0	0	0	0	0	0	0	0	0.00211408	0	0
418	0	0	0	0	0	0	0	0	0	0	0	0	0	0	0	0	0	0	0	0	0	0	0	0	0	0.0173224	0.00303302	0.00296894	0.017536	0.0364817	0.0431458	0.00478448	0	0	0	0	0	0	0	0	0	0	0	0	0	0	0.00348157	0	0
419	0	0	0	0	0	0	0	0	0	0	0	0	0	0	0	0	0	0	0	0	0	0	0	0	0	0.0217412	0.00506498	0.0022458	0.0181097	0.0296493	0.0984327	0.00898318	0	0	0	0	0	0	0	0	0	0	0	0	0	0	0.00511277	0	0
420	0	0	0	0	0	0	0	0	0	0	0	0	0.00422055	0	0	0	0	0	0	0	0	0	0	0	0.146763	0.0269866	0.00299389	0.00332654	0.0169446	0.0303339	0	0.0125161	0	0	0	0	0	0	0	0	0	0	0	0	0	0	0.00128903	0	0
426	0	0	0	0	0	0	0	0	0	0	0	0	0	0	0	0	0	0	0	0	0	0	0	0	0	0.00802149	0.00411165	0.00238375	0.0155763	0.0328301	0.0976074	0.00216933	0	0	0	0	0	0	0	0	0	0	0	0	0	0	0.00363237	0	0
427	0	0	0	0	0	0	0	0	0	0	0	0	0.00486232	0	0	0	0	0	0	0	0	0	0	0	0.100725	0.0378375	0.0012223	0.00131632	0.00542646	0.0340363	0.000282069	0.00791135	0	0	0	0	0	0	0	0	0	0	0	0	0	0	0	0	0
428	0	0	0	0	0	0	0	0	0	0	0.000890833	0	0.00403574	0	0	0	0	0	0	0	0	0	0	0	0.0936859	0.0497112	0.00658676	0.00668124	0.0315031	0.0456214	0.000215959	0.0101231	0	0	0	0	0	0	0	0	0	0	0	0	0	0	0.00148472	0	0
429	0	0	0	0	0	0	0	0	0	0	0	0	0.000904432	0	0	0	0	0	0	0	0	0	0	0	0.0356661	0.0126096	0.00614751	0.00591158	0.0202776	0.0543839	0	0.0156899	0	0	0	0	0	0	0	0	0	0	0	0	0	0	0	0	0
430	0	0	0	0	0	0	0	0	0	0	0.00714799	0	0.00395949	0	0	0	0	0	0	0	0	0	0	0	0.0435675	0.0188827	0.00646847	0.00654688	0.0322901	0.0325123	0	0.012362	0	0	0	0	0	0	0	0	0	0	0	0	0	0	0.00326691	0.000117609	0
433	0	0	0	0	0	0	0	0	0	0	0	0	0	0	0	0	0	0	0	0	0	0	0	0	0	0.0110537	0.00667474	0.00320983	0.0232766	0.0548647	0.0445337	0.00633463	0	0	0	0	0	0	0	0	0	0	0	0	0	0	0.00440023	0	0
434	0	0	0	0	0	0	0	0	0	0	0	0	0	0	0	0	0	0	0	0	0	0	0	0	0	0.0202838	0.00432599	0.00462851	0.0214485	0.0469658	0.101086	0.0040991	0	0	0	0	0	0	0	0	0	0	0	0	0	0	0.00440162	0	0
435	0	0	0	0	0	0	0	0	0	0	0	0	0	0	0	0	0	0	0	0	0	0	0	0	0	0.00646699	0.00326713	0.00308455	0.0134144	0.0249455	0.123248	0.00409352	0	0	0	0	0	0	0	0	0	0	0	0	0	0	0.00197949	0	0
436	0	0	0	0	0	0	0	0	0	0	0	0	0	0	0	0	0	0	0	0	0	0	0	0	0	0.0166438	0.00710545	0.00261017	0.0250302	0.038508	0.0637719	0.00758882	0	0	0	0	0	0	0	0	0	0	0	0	0	0	0.00343994	0	0
437	0	0	0	0	0	0	0	0	0	0	0.000436062	0	0.00494204	0	0	0	0	0	0	0	0	0	0	0	0.0909735	0.0325775	0.00140812	0.00121734	0.0050238	0.0328864	0.000281624	0.00555071	0	0	0	0	0	0	0	0	0	0	0	0	0	0	0.000881209	0	0
438	0	0	0	0	0	0	0	0	0	0	0	0	0.00564136	0	0	0	0	0	0	0	0	0	0	0	0.130068	0.0486383	0	0.000380317	0.00142619	0.0530119	0.000295802	0.00540895	0	0	0	0	0	0	0	0	0	0	0	0	0	0	0.000348623	0	0
445	0	0	0	0	0	0	0	0	0	0	0	0	0.00303198	0	0	0	0	0	0	0	0	0	0	0	0.0427252	0.0346003	0.00267528	0.00237803	0.0107011	0.0576077	0	0.00965083	0	0	0	0	0	0	0	0	0	0	0	0	0	0	0	0	0
446	0	0	0	0	0	0	0	0	0	0	0	0	0.00353871	0	0	0	0	0	0	0	0	0	0	0	0.115216	0.0377994	0.00113522	0.00112636	0.0046562	0.0394313	0.000177379	0.00860288	0	0	0	0	0	0	0	0	0	0	0	0	0	0	0.000470054	0	0
447	0	0	0	0	0	0	0	0	0	0	0.0296389	0	0.00201818	0	0	0	0	0	0	0	0	0	0	0	0.0994246	0.0176299	0.00457009	0.0044033	0.0198816	0.0406972	0.000266867	0.00605454	0	0	0	0	0	0	0	0	0	0	0	0	0	0	0.000216829	0	0
484	0	0.00205083	0.00305614	0.0108171	0	0	0.000241274	0	0.000764034	0	0.00188998	0.00100531	0.0247708	0.000924883	0	0	0	0.00188998	0.0153209	0	0.000764034	0	0	0	0.00824353	0.0236046	0.0108171	0.0106965	0.0439119	0.0581872	0.0473299	0.00180955	0.000924883	0.00442336	0	0	0.00120637	0	0	0	0	0.00623291	0	0.0084848	0	0.0118626	0.000442336	0	0
485	0	0.00396161	0.0129059	0.0152747	0.002573	0	0.000530937	0.00110272	0	0	0.000245048	0.00253216	0.00592199	0	0	0	0	0.000775985	0.00775985	0	0.000775985	0	0	0	0.012865	0.00820911	0.0080049	0.00853584	0.0420666	0.0136818	0.0423116	0.000898509	0.000694303	0.0178477	0	0	0.000490096	0	0	0	0	0.00592199	0.00351235	0.0198897	0	0.00702471	0	0	0
486	0	0.00180288	0.00924556	0.0177977	0.0019878	0	0	0.0028199	0	0	0.00286612	0.0159948	0	0	0	0	0	0.00563979	0.00739645	0.00494638	0.00041605	0	0	0	0.00628698	0.0120192	0.00490015	0.00328217	0.0233913	0.0204327	0.0472911	0	0	0.0104475	0	0.00804364	0	0	0	0	0	0.00679549	0.00577848	0.0220044	0	0.00933802	0.00180288	0	0
493	0	0.000558659	0.00242086	0.00535382	0.00228119	0	0	0.00158287	0	0	0.000931099	0.0130819	0.00176909	0.000837989	0	0	0	0.000884544	0.00907821	0.00959032	0.000605214	0	0	0	0.00116387	0.0161546	0.00111732	0.00158287	0.0130354	0.0877561	0.0111732	0.00167598	0.000698324	0.011825	0	0.000931099	0.000651769	0.000558659	0	0	0	0.00400372	0.00446927	0.0153166	0	0.00619181	0	0.00121043	0
494	0	0.00226134	0.00852209	0.0107087	0.000504597	0	0.00014951	0	0	0	0.00140166	0.00381251	0	0	0	0	0	0.00269119	0.013269	0.00609255	0.00231741	0	0	0	0.0110638	0.0101293	0.00315841	0.0031771	0.0180721	0.013512	0.0412835	0.000803618	0.000373776	0.00543844	0	0.00386858	0.00014951	0	0	0	0	0.0100359	0.00527024	0.0355835	0	0.00448531	0.000541975	0.000355087	0
495	0	0.000526977	0.0194171	0.00279703	0.00141878	0	0	0	0	0	0.00928291	0.0059589	0	0	0	0	0	0.00101342	0.00831002	0.00903969	0.00117556	0	0	0	0.00636426	0.0032024	0	0	0.00113503	0.0612104	0.027646	0	0.000324294	0.00798573	0	0.0048644	0	0.00210791	0	0	0	0.0051887	0.0024322	0.0230654	0.0051887	0.0109044	0	0.000526977	0
496	0	0.000559943	0.000353648	0.00206295	0.00279972	0	0	0	0.000559943	0	0.00207768	0.0125398	0.000515737	0.000442061	0	0	0	0.000250501	0.00178298	0.00835495	0.000383119	0	0	0	0.00247554	0.0080455	0.00624779	0.00620358	0.028955	0.0819433	0.00418484	0.0085465	0.000604149	0.0192444	0	0.00181245	0.000427325	0.00182718	0	0	0	0.000368384	0.000117883	0.00468584	0.00169457	0.00327125	0.000368384	0.00209242	0
497	0	0.000612212	0.00221757	0.00448955	0.00106117	0	0	0.000884306	0	0	0.00461199	0.0126252	0.00110198	0	0	0	0	0	0.00749619	0.00786352	0.000653026	0	0	0	0.00322431	0.000884306	0.00106117	0.000993143	0.00590444	0.0929201	0.0188289	0.00220396	0.00152373	0	0	0.0049249	0	0.000367327	0	0	0	0.00253047	0.000680235	0.0156862	0.00198629	0.00253047	0	0.000544188	0
498	0	0	0.00208516	0.000667251	0	0	0	0	0	0	0.00675591	0.00450394	0	0	0	0	0	0	0.000583844	0.00629718	0	0	0	0	0.000500438	0.0116352	0	0	0.00346136	0.0822386	0.00508779	0.000250219	0.00179324	0.00120939	0	0.00346136	0	0	0	0	0	0.00300263	0.000375328	0.0124692	0.014888	0.00166813	0	0.000333625	0
526	0	0	0	0	0	0	0	0	0	0	0	0	0	0	0	0	0	0	0	0	0	0	0	0	0	0.00341924	0.0109931	0.00272069	0.0318394	0.0403324	0.0698923	0.0100371	0	0	0	0	0	0	0	0	0	0	0	0	0	0	0.00514725	0	0
527	0	0	0	0	0	0	0	0	0	0	0	0	0	0	0	0	0	0	0	0	0	0	0	0	0	0.0127477	0.00678243	0.00808989	0.0337079	0.054096	0.0757916	0.0105414	0	0	0	0	0	0	0	0	0	0	0	0	0	0	0.00616956	0	0
538	0	0	0	0	0	0	0	0	0	0	0	0	0.00311701	0	0	0	0	0	0	0	0	0	0	0	0.0926688	0.0372171	0.000716913	0	0.00367807	0.0425472	0	0.0132473	0	0	0	0	0	0	0	0	0	0	0	0	0	0	0.000935104	0	0
539	0	0	0	0	0	0	0	0	0	0	0	0	0.00315568	0	0	0	0	0	0	0	0	0	0	0	0.0587307	0.0246318	0.00157784	0	0.00806452	0.053968	0.000350631	0.0169764	0	0	0	0	0	0	0	0	0	0	0	0	0	0	0.00198691	0	0
103	0	0.00206512	0.000306701	0.00132904	0.00111435	0	0.000613403	0	0.000286255	0	0.00139038	0.000766754	0.000541839	0.000296478	0	0	0	0.00200378	0.0230333	0	0.000644073	0	0	0	0	0.103236	0.00388488	0.0038031	0.019496	0.0134335	0.047917	0.000439605	0	0.000255585	0.000490722	0	0.000143127	0	0	0	0	0.0152124	0	0.0110515	0.00392578	0.0213055	0.00347595	0.000449829	0
104	0	0.00127103	0	0.00239075	0.00102893	0	0.00078683	0	0	0	0.00214865	0.000635516	0.000242101	0	0	0	0	0.00187629	0.00493282	0	0.000272364	0	0	0	0	0.0867934	0.00414599	0.00384336	0.0231812	0.0177339	0.068091	0.000635516	0	0.000332889	0	0	0	0	0	0	0	0.0208812	0	0.000484203	0.00599201	0	0	0	0
118	0	0.0030454	0.0141984	0.0232741	0.00231934	0	0.000201682	0.00231934	0.00151262	0	0.00159329	0	0.000342859	0	0	0	0	0.022064	0.00808745	0	0.00155295	0	0	0	0	0.021338	0.00558659	0.00514289	0.0263598	0.00943872	0.0475163	0.00022185	0.000201682	0.00766392	0	0	0	0	0	0	0	0.00314624	0	0.0669383	0.00522356	0.0284372	0.000988242	0	0
119	0	0.00220955	0.00702067	0.0287598	0.00299359	0	0	0	0	0	0.000641483	0.00317177	0	0	0	0	0	0.0189594	0.0105132	0	0.00388453	0	0	0	0.000605845	0.0114754	0.00841055	0.00577334	0.0352815	0.0130078	0.0651818	0	0.00142552	0.0110121	0	0	0	0	0	0	0	0.00367071	0.00238774	0.0519601	0.0113329	0.0141483	0.00085531	0	0
120	0	0.00100245	0.0016579	0.00936904	0.0012145	0	0	0.00117595	0	0	0	0	0.00026989	0	0	0	0	0.000173501	0.00541708	0	0.000751836	0	0	0	0.00134945	0.0417365	0.0126463	0.013668	0.0683978	0.0464596	0.0100245	0.00480019	0.00703642	0.0131668	0.000134945	0.00320012	0.00026989	0	0	0	0	0.00026989	0	0.00722919	0	0.00244829	0.00443391	0.000578336	0
146	0	0	0	0	0	0	0	0	0	0	0	0	0	0	0	0.000661647	0	0	0	0	0	0	0	0	0	0.0258499	0.00618298	0.00209902	0.0203057	0	0.047091	0.00935432	0	0	0	0	0	0	0	0	0	0	0	0	0	0	0.00383299	0	0
147	0	0	0	0	0	0	0	0	0	0	0	0	0	0	0	0	0	0	0	0	0	0	0	0	0	0.0305826	0.00389928	0.00445996	0.0191396	0.000127427	0.0626434	0.00792599	0	0	0	0	0	0	0	0	0	0	0	0	0	0	0.00295632	0	0
148	0	0	0	0	0	0	0	0	0	0	0	0	0	0	0	0	0	0	0	0	0	0	0.00115744	0	0	0.0384459	0.003879	0.00412926	0.0170175	0.00628773	0.116933	0.00910314	0	0	0	0	0	0	0	0	0	0	0	0	0	0	0.00156411	0	0
149	0	0	0	0	0	0	0	0	0	0	0	0	0	0	0	0.000535815	0	0	0	0	0	0	0	0	0	0.0318105	0.00665539	0.00152284	0.0185561	0	0.0497744	0.00888325	0	0	0	0	0	0	0	0	0	0	0	0	0	0	0.00451213	0	0
150	0	0	0	0	0	0	0	0	0	0	0	0	0	0	0	0	0	0	0	0	0	0	0	0	0	0.0142452	0.00458705	0.00122168	0.0166194	0	0.0639421	0.00995782	0	0	0	0	0	0	0	0	0	0.00046101	0	0	0	0	0.00142913	0	0
154	0	0.00232201	0.0175274	0.006217	0.00179769	0	0	0.000898843	0	0	0.00539306	0.00329576	0.0177147	0	0	0	0	0.0143066	0.00715329	0	0.00116101	0	0	0	0.0126587	0.00483128	0.00104865	0.000973746	0.0111606	0.0295495	0.0278267	0.000262162	0.00127336	0	0.000749036	0	0.00161043	0	0	0	0	0.00917569	0.000749036	0.0168908	0.00576757	0.023295	0.000224711	0	0
155	0	0.00312996	0.0268471	0.0182948	0.00312996	0	0	0.00132252	0.000969847	0	0.000749427	0.00405572	0.0111973	0	0	0	0	0.0121231	0.0087727	0	0.000925763	0	0	0	0.0132693	0.00511374	0.00141069	0.00119027	0.0137542	0.0115941	0.0471698	0.00022042	0.00502557	0.00440839	0	0.00207194	0	0	0	0	0.000573091	0.0148122	0.00335038	0.04307	0	0.0200141	0	0	0
156	0	0	0.00421987	0.00394585	0	0	0	0	0	0	0.00142489	0.0187976	0.00224694	0	0	0	0	0.00432948	0.00854935	0	0.000657642	0	0	0	0.00219214	0.0106867	0.00558996	0.00378144	0.0434592	0.0105771	0.0310188	0.000548035	0.00504192	0.00356223	0.000602839	0.00920699	0.000822053	0	0	0	0.000164411	0.0195649	0.00608319	0.0264701	0	0.00526114	0.000383625	0.000219214	0
157	0	0	0	0	0	0	0	0	0	0	0	0	0.00564027	0	0	0	0	0	0	0	0	0	0	0	0.000265424	0.0458255	0.00306565	0.00360977	0.0185001	0	0	0.0141339	0	0	0	0	0	0	0	0	0	0.00463166	0	0	0	0	0	0	0
158	0	0	0	0	0	0	0	0	0	0	0	0	0	0	0	0	0	0	0	0	0	0	0	0	0	0.0359374	0.00356226	0.00294922	0.0168006	0	0	0.0128076	0	0	0	0	0	0	0	0	0	0	0	0	0	0	0.00109353	0	0
159	0	0	0	0	0	0	0	0	0	0	0	0	0	0	0	0	0	0	0	0	0	0	0	0	0	0.0472066	0.00322009	0.00293028	0.0155692	0	0	0.0166962	0	0	0	0	0	0	0	0	0	0	0	0	0	0	0	0	0
160	0	0	0	0	0	0	0	0	0	0	0	0	0.00299523	0	0	0	0	0	0	0	0	0	0	0	0	0.0320199	0.00278266	0.00253145	0.0125027	0.000367157	0.000676342	0.0112079	0	0	0	0	0	0	0	0	0	0	0	0	0	0	0.000231889	0	0
161	0	0	0	0	0	0	0	0	0	0	0	0	0	0	0	0	0	0	0	0	0	0	0	0	0.0227033	0.0394516	0.00493146	0.00288444	0.0225792	0	0	0.0117238	0	0	0	0	0	0	0	0	0	0	0	0	0	0	0	0	0
Relative abundance table for Donor_4
SampleID	ASV_2	ASV_54	ASV_55	ASV_63	ASV_68	ASV_74	ASV_96	ASV_118	ASV_134	ASV_302	ASV_353	ASV_365	ASV_774	ASV_777	ASV_781	ASV_785	ASV_793	ASV_805	ASV_821	ASV_852	ASV_877	ASV_892	ASV_919	ASV_1009	ASV_1011	ASV_1015	ASV_1036	ASV_1038	ASV_1749	ASV_1908	ASV_2041	ASV_2060	ASV_2303	ASV_2317	ASV_2323	ASV_2329	ASV_2356	ASV_2377	ASV_2378	ASV_2480	ASV_2641	ASV_2789	ASV_2872	ASV_2937	ASV_3023	ASV_3030	ASV_3047	ASV_3060	ASV_3063
294	0	0	0	0.00789462	0	0.00218818	0	0.0023169	0	0	0.00514867	0	0	0	0	0	0.00291758	0.0597245	0	0	0	0	0.0109838	0	0.00133007	0	0.0322221	0.0271163	0.0284464	0.00364697	0	0.00351826	0	0	0.00364697	0	0	0	0.000643583	0.00647874	0	0	0	0.000257433	0	0	0	0.00493414	0
295	0	0	0	0	0	0	0.000685753	0	0	0	0	0	0	0	0	0	0.015018	0	0	0	0	0	0	0	0.00665181	0.00949769	0.0106978	0.00665181	0.0266415	0	0	0.0106978	0	0	0.00144008	0	0	0	0	0.00514315	0.00517744	0	0	0	0	0	0	0	0
296	0	0	0	0	0	0	0.00436254	0	0	0	0	0	0	0	0	0	0	0	0	0	0	0	0	0	0.0107134	0.00887346	0.0107431	0.00902184	0	0	0	0.019943	0	0	0.00148386	0	0	0	0	0.0449905	0	0	0	0	0	0	0	0	0
297	0	0	0	0	0	0	0	0	0	0	0	0	0	0	0	0	0.00622756	0	0	0	0	0	0	0	0.0127279	0.0115005	0.0105459	0.00840947	0.00109096	0	0	0.0136824	0	0	0.0034547	0	0	0	0	0.0316378	0.00350016	0	0	0	0	0	0	0	0
298	0	0	0	0	0	0	0.00156974	0	0	0	0	0	0	0	0	0	0.00780943	0	0	0	0	0	0	0.00239385	0.0170316	0.0206813	0.00851582	0.00569029	0.00753473	0	0	0.0114198	0	0	0.00188368	0	0	0	0	0.0233106	0	0	0	0	0	0	0	0	0
301	0	0.00178424	0	0.00256199	0	0	0	0.00265349	0	0	0.0122152	0	0	0	0	0	0.00196724	0.0151432	0	0	0	0.00672523	0.0013725	0	0.014091	0	0.00306524	0.00114375	0.0173392	0.00388874	0	0.00182999	0	0	0.00324824	0	0	0	0	0.0149144	0	0	0	0	0.00425474	0	0.00841797	0	0
302	0	0.00167262	0	0.00212879	0	0.00121645	0	0.00307915	0	0	0.0072607	0	0	0	0	0	0.000912339	0.0228845	0	0	0	0.00638638	0.00421957	0	0.016156	0	0.00167262	0.00254695	0.0177906	0.00843914	0	0.00133049	0	0	0.00307915	0	0	0	0.000608226	0.0222763	0	0	0	0	0.00786893	0	0.0158519	0	0
324	0.00471561	0.00388283	0.00348726	0.00514241	0.00147818	0.00471561	0.00100974	0.00218604	0.000864007	0.00294595	0.00801549	0.000530896	0.00135326	0.00253997	0.00249833	0.0124604	0.00507995	0.00504872	0.00110343	0.000801549	0.00619379	0.00338316	0.0106596	0.00618338	0.037423	0.00353931	0.0146361	0.0107741	0.0496544	0.00278981	0.00134285	0.00339357	0.0161559	0.000926466	0.00232137	0.00819246	0.00975391	0.000634993	0.000614174	0.0458965	0.00126999	0.00703698	0.00173842	0.0028939	0.000468438	0.00130122	0.00133245	0.0013949	0.00668304
325	0	0	0	0.000421488	0	0	0	0	0	0	0.0209595	0	0	0	0	0	0.000574757	0.00187754	0	0	0	0.00214576	0	0	0.0163997	0	0.00793164	0.00387003	0.0236417	0	0	0.0113035	0	0	0.00570925	0	0	0	0	0.003142	0.07878	0	0	0.000613074	0	0	0.00114951	0.00107288	0
326	0	0	0	0.00262783	0	0	0	0	0	0	0.0104018	0.000291981	0	0	0	0	0.00288332	0.00726304	0	0	0	0.00448921	0.00197087	0	0.00229935	0	0.000656958	0.000912442	0.0173364	0	0	0.000766451	0	0	0.0015694	0	0	0	0	0.00463521	0.194058	0	0	0	0	0	0	0.0016059	0
327	0	0.00308208	0	0.00124751	0	0.00206695	0	0	0	0.000281301	0.00353461	0	0	0	0	0	0.00858579	0.0195688	0	0	0	0.0158629	0.00239717	0	0.00163888	0.000476988	0.00255617	0.00203026	0.00631092	0.000464758	0	0.000917285	0	0	0.00382814	0	0	0	0.000843902	0.012047	0.0844636	0	0	0	0	0	0.000929516	0.00360799	0
356	0	0	0	0	0	0	0	0	0	0	0	0	0	0	0	0	0	0	0	0	0	0	0	0	0.00276775	0.0170878	0.00926594	0.00734055	0.00417168	0.138829	0	0.00280786	0	0	0.00373045	0	0	0	0	0.000200562	0	0	0	0.00806258	0	0	0	0	0
357	0	0	0	0	0	0	0	0	0	0.000555343	0	0	0	0	0	0	0	0	0	0	0	0	0	0.00138836	0.0190899	0.0204783	0.0173545	0.0125646	0.00492867	0.109889	0	0.0113498	0	0	0.00437333	0	0	0	0	0.0334247	0	0	0	0.0187081	0	0	0	0	0
358	0	0	0	0	0	0	0	0	0	0	0	0	0	0	0	0	0	0	0	0	0	0	0	0.00933074	0.0597836	0	0.009969	0.00629141	0.00793265	0.0667437	0	0.00911799	0	0	0.00170202	0	0	0	0	0.00647377	0	0	0	0.0392985	0	0	0	0	0
359	0.00598171	0.00495893	0.00495893	0.00660158	0.00111576	0.00437006	0.00105377	0.00406013	0.00108477	0.00260344	0.00722145	0.000433907	0.00201457	0.00529986	0.00331629	0.0188439	0.00753138	0.00585774	0.00133271	0.00105377	0.0105687	0.00576476	0.0132342	0.00613668	0.0435456	0.00554781	0.0126143	0.00908105	0.0421199	0.00489695	0.00065086	0.00247947	0.0152797	0.00083682	0.0018596	0.00889509	0.00985588	0.000681853	0.000433907	0.055788	0.00136371	0.00498993	0.00176662	0.0013947	0.000433907	0.000309933	0.000526887	0.00105377	0.00551681
367	0	0	0	0	0	0	0.000834538	0	0	0	0	0	0	0	0	0	0	0	0	0	0	0	0	0.00706304	0.047935	0.00525148	0.0154898	0.0106658	0.0231839	0.00850821	0	0.014981	0	0	0.00248326	0	0	0	0	0.0225122	0	0	0	8.14183e-05	0	0	0	0	0
368	0	0	0	0	0	0	0.000692944	0	0	0	0	0	0	0	0	0	0.00305711	0	0	0	0	0	0	0	0.0111686	0.0150002	0.0104349	0.00774467	0.0416989	0	0	0.014348	0	0	0.00191579	0	0	0	0	0	0	0	0	0	0	0	0	0	0
369	0	0	0	0	0	0	0.000312142	0	0	0	0	0	0	0	0	0	0.000728332	0	0	0	0	0	0	0	0.00707523	0.0294801	0.0178962	0.0121042	0.0356883	0	0	0.0196303	0	0	0.00228904	0	0	0	0	0.0193875	0	0	0	0	0	0	0	0	0
370	0	0	0	0	0	0	0.000594076	0	0	0	0	0	0	0	0	0	0.00284308	0	0	0	0	0	0	0	0.00513452	0.00364933	0.00657727	0.00492235	0.0400153	0	0	0.0136213	0	0	0.00106085	0	0	0	0	0.00203683	0	0	0	0	0	0	0	0	0
373	0	0	0	0	0	0	0	0	0	0	0	0	0	0	0	0	0	0	0	0	0	0	0	0	0.0104326	0.0197694	0.00705738	0.00495332	0.00184106	0.0530399	0	0.00306843	0	0	0.00135887	0	0	0	0	0	0	0	0	0.00622452	0	0	0	0	0
374	0	0	0	0	0	0	0	0	0	0	0	0	0	0	0	0	0	0	0	0	0	0	0	0	0.0169398	0	0.0132061	0.00943788	0.000172855	0.108691	0	0.00764019	0	0	0.00134827	0	0	0	0	0.0259628	0	0	0	0.00231626	0	0	0	0	0
375	0	0	0	0	0	0	0	0	0	0	0	0	0	0	0	0	0	0	0	0	0	0	0	0.00239051	0.0292837	0	0.00887902	0.00695808	0.00264663	0.0446939	0	0.0058482	0	0	0.00204901	0	0	0	0	0.00478101	0	0	0	0.0118672	0	0	0	0	0
376	0	0	0	0	0	0	0	0	0	0	0	0	0	0	0	0	0	0	0	0	0	0	0	0	0.0117642	0.00332557	0.00212005	0.0027436	0.0128035	0.116354	0	0.00195377	0	0	0.00170436	0	0	0	0	0	0	0	0	0.00428168	0	0	0	0	0
377	0	0	0	0	0	0	0	0	0	0	0	0	0	0	0	0	0	0	0	0	0	0	0	0.00891963	0.0566849	0.00630191	0.0126361	0.00921048	0.000872572	0.0832822	0	0.00155124	0	0	0.00290857	0	0	0	0	0.000355492	0	0	0	0.0191643	0	0	0	0	0
378	0	0	0	0	0	0	0	0	0	0	0	0	0	0	0	0	0	0	0	0	0	0	0	0.00961098	0.0698398	0.00361556	0.0157437	0.00901602	0	0	0	0.0311213	0	0	0.00498856	0	0	0	0	0.0235698	0	0	0	0	0	0	0	0	0
72	0	0.0130575	0	0	0	0	0	0.0347711	0	0	0	0.00022007	0	0	0	0	0	0	0	0	0	0	0	0	0.000256749	0	0	0	0.000623533	0.00399795	0	0.00161385	0	0	0	0	0	0	0	0	0	0	0	0	0	0	0	0	0
79	0	0.0041406	0	0	0	0.00171025	0	0	0	0	0	0	0	0	0	0	0	0	0	0	0	0	0	0.0182726	0.112741	0.0184527	0.00153022	0.000630091	0.0127819	0.00292542	0	0.0034205	0	0	0	0	0	0	0	0	0	0	0	0.0172375	0	0	0	0	0
80	0	0.000773246	0	0	0	0	0	0	0	0	0	0	0	0	0	0	0	0	0	0	0	0	0	0.00560603	0.035521	0.00514692	0.000362459	0.000265803	0.00183646	0.000410787	0	0.000459115	0	0	0	0	0	0	0	0	0	0	0	0.00265803	0	0	0	0	0
89	0	0	0	0	0	0	0	0	0	0	0	0	0	0	0	0	0	0	0	0	0	0	0	0.0155843	0.0975476	0	0	0	0	0	0	0	0	0	0.000239759	0	0	0	0	0	0	0	0	0	0	0	0	0	0
90	0	0	0	0	0	0	0	0	0	0	0	0	0	0	0	0	0	0	0	0	0	0	0	0.00813263	0.0477204	0.00940966	0	0	0	0	0	0.000492887	0	0	0.000336059	0	0	0	0	0.00322617	0.00197155	0	0	0	0	0	0	0	0
94	0	0	0	0.000948842	0	0.000869771	0	0	0	0.000593026	0	0	0	0	0	0	0	0	0	0	0	0	0	0	0.0113466	0	0	7.90701e-05	0.0266071	0.00177908	0	0.00810469	0	0	0.00023721	0	0	0	0	0	0	0	0	0.000276745	0	0	0	0	0
95	0	0.000418223	0	0	0	0	0	0.000557631	0	0.000418223	0	0	0	0	0	0	0	0	0	0	0	0	0	0.0024257	0.0170078	0	0	0.000167289	0.0199074	0	0	0.00724921	0	0	0.00125467	0	0	0	0	0	0	0	0	0.00379189	0	0	0	0	0
96	0	0	0	0	0	0.000454422	0	0	0	0.00058166	0	0	0	0	0	0	7.27074e-05	0	0	0	0	0	0	0.00129056	0.008325	0	0	0	0.0241025	0.00063619	0	0.00908843	0	0	0	0	0	0	0	0	0	0	0	0.000109061	0	0	0	0	0
R2D272	0.00494163	0.00424806	0.00508612	0.00612646	0.00242747	0.00419027	0.000491273	0.00468154	0.00127153	0.00216738	0.00673333	0.000288984	0.00127153	0.00445035	0.00231187	0.0144203	0.0115016	0.00572188	0.00144492	0.000953647	0.0101433	0.00343891	0.0110103	0.00566409	0.0368455	0.00294764	0.00956537	0.00647324	0.0233499	0.00476823	0.00118483	0.00219628	0.0164721	0.00121373	0.00210958	0.0105768	0.0090452	0.000577968	0.00104034	0.0388105	0.00158941	0.00508612	0.0018206	0.00210958	0.000433476	0.000520171	0.000491273	0.00106924	0.00424806
R2D276	0.00333773	0.00345484	0.00383546	0.0040404	0.000439174	0.00178598	0.000468453	0.0020202	0.00143464	0.00281072	0.00535793	0.000409896	0.000556288	0.00357195	0.00207876	0.0147563	0.00248865	0.0048602	0.000702679	0.00128824	0.00887132	0.0017567	0.00933977	0.00614844	0.0444152	0.00298639	0.0125311	0.00878349	0.0415752	0.00286927	0.00128824	0.00219587	0.0140243	0.00149319	0.0024301	0.00992534	0.00682184	0.000673401	0.000673401	0.0318841	0.0017567	0.00163958	0.00257649	0.0037769	0.000146391	0.000351339	0.000585566	0.000644122	0.00357195
237	0	0	0	0	0	0	0	0	0	0	0.0038061	0	0	0	0	0	0	0	0	0	0	0	0.00251346	0	0.00021544	0	0.000789946	0.000789946	0.00337522	0	0	0	0	0	0	0	0	0	0	0	0.0431598	0	0	0	0	0	0	0.000359066	0
238	0	0	0.000243385	0	0	0	0	0	0	0	0.0352908	0	0	0	0	0	0	0	0	0	0	0	0	0	0	0	0	0	0.0104656	0	0	0.0012517	0	0	0	0	0	0	0	0.000452001	0.00935294	0	0	0	0	0	0	0.00187754	0
239	0	0	0	0	0	0	0	0	0	0	0.00206115	0	0	0	0	0	0	0	0	0	0	0	0	0	0.00109928	0	0.000515287	0.000515287	0.000412229	0	0	0.000377877	0	0	0	0	0	0	0	0.000446582	0	0	0	0	0.00168327	0	0	0.0013741	0
243	0	0	0	0	0	0	0	0	0	0	0	0	0	0	0	0	0	0	0	0	0	0	0	0.00852106	0.0517122	0	0.0160036	0.0120893	0.0290781	0.0849443	0	0.00572509	0	0	0.00354157	0	0	0	0	0	0	0	0	0.00860095	0	0	0	0	0
244	0	0	0	0	0	0	0	0	0	0	0	0	0	0	0	0	0	0	0	0	0	0	0	0.0123659	0.0670304	0	0.00436443	0.00236407	0.0272777	0.0918712	0	0.00865612	0	0	0.00156392	0	0	0	0	0	0	0	0	0.0078196	0	0	0	0	0
245	0	0	0	0	0	0	0	0	0	0	0	0	0	0	0	0	0	0	0	0	0	0	0	0.010562	0.0772998	0	0.0193181	0.0129973	0.031905	0.0469545	0	0.00306463	0	0	0.00320144	0	0	0	0	0.000246265	0	0	0	0.0065397	0	0	0	0	0
246	0	0	0	0	0	0	0	0	0	0	0	0	0	0	0	0	0	0	0	0	0	0	0	0.0147766	0.0966056	0	0.0207012	0.0129992	0.0337353	0.02565	0	0.0127204	0	0	0.00463512	0	0	0	0	0.00669129	0	0	0	0	0	0	0	0	0
253	0	0	0	0	0	0	0	0	0	0	0	0	0	0	0	0	0	0	0	0	0	0	0	0.0119953	0.0684316	0	0.0110706	0.00731875	0.0434369	0.0532657	0	0.0118368	0	0	0.00462376	0	0	0	0	0	0	0	0	0	0	0	0	0	0
254	0	0	0	0	0	0	0	0	0	0	0	0	0	0	0	0	0	0	0	0	0	0	0	0.0131575	0.0796793	0	0.000703773	0.000244791	0.000152994	0	0	0	0	0	0.00391665	0	0	0	0	0.0334445	0	0	0	0	0	0	0	0	0
255	0	0	0	0	0	0	0	0	0	0	0	0	0	0	0	0	0.0194146	0	0	0	0	0	0	0.0097814	0.0617019	0	0.00824997	0.00731135	0.000148203	0	0	0.022848	0	0	0.00259355	0	0	0	0	0.00296406	0	0	0	0	0	0	0	0	0
256	0	0	0	0	0	0	0	0	0	0	0	0	0	0	0	0	0	0	0	0	0	0	0	0.00978339	0.0693593	0	0.010659	0.0076516	0	0	0	0.0162549	0	0	0.00216986	0	0	0	0	0.0243253	0	0	0	0	0	0	0	0	0
257	0	0	0	0	0	0	0	0	0	0	0	0	0	0	0	0	0.0071191	0	0	0	0	0	0	0.014705	0.0764136	0	0.0116415	0.00884052	0	0	0	0.0058645	0	0	0.00659392	0	0	0	0	0.00533932	0	0	0	0	0	0	0	0	0
258	0	0	0	0	0	0	0	0	0	0	0	0	0	0	0	0	0	0	0	0	0	0	0	0.0172899	0.103166	0	0.00693684	0.00511135	0	0	0	0.0155427	0	0	0.0107964	0	0	0	0	0.0105617	0	0	0	0	0	0	0	0	0
271	0.000345813	0	0	0.00108355	0	0	0	0	0	0	0.0434342	0	0	0	0	0	0.000829952	0.00749262	0	0	0	0	0	0	0.00705459	0.00205183	0.0127029	0.00940612	0.0152158	0	0	0.00751568	0	0	0.00500277	0	0	0	0	0.00447252	0.0434572	0	0	0.000138325	0	0	0	0.00142936	0
272	0	0.00106515	0	0.00679668	0	0	0	0	0	0	0.00905379	0.000405772	0	0	0	0	0.00532576	0.0335016	0	0	0	0.00755751	0.00499607	0	0.00461566	0	0.00948492	0.00707565	0.0128833	0.000405772	0	0.00109051	0	0	0.00522432	0	0	0.000101443	0	0.0236616	0.0697674	0	0	0.000253608	0	0	0.000126804	0.00456494	0
273	0	0	0	0	0	0	0	0	0	0	0.0054293	0	0	0	0	0	0.00120045	0.00411972	0	0	0	0.00150056	0	0	0.00199165	0	0.00160969	0.00204622	0.0100128	0	0	0.000245546	0	0	0.00311025	0	0	0	0	0.00553843	0.128994	0	0	0	0.00106403	0	0	0.00180067	0
431	0	0	0	0	0	0	0	0	0	0.000250727	0	0	0	0	0	0	0	0	0	0	0	0	0	0.00327617	0.0186708	0.010447	0.0119346	0.00857487	0.000668606	0.201735	0	0.00755524	0	0	0.00160465	0	0	0	0	0.00437937	0	0	0	0.00976164	0	0	0	0	0
432	0	0	0	0	0	0	0	0	0	0	0	0	0	0	0	0	0	0	0	0	0	0	0	0.00470093	0.0272152	0.00860674	0.013224	0.00889968	0.00260853	0.143567	0	0.0063051	0	0	0.00248298	0	0	0	0	0.0354453	0	0	0	0.011299	0	0	0	0	0
439	0	0	0	0	0	0	0	0	0	0	0	0	0	0	0	0	0	0	0	0	0	0	0	0.00288986	0.0215921	0.0144856	0.0197383	0.0135405	0.000817884	0.0365503	0	0.00530716	0	0	0.00419847	0	0	0	0	0.00452563	0	0	0	0.0100691	0	0	0	0	0
440	0	0	0	0	0	0	0	0	0	0	0	0	0	0	0	0	0	0	0	0	0	0	0	0.00491467	0.0296188	0.00380315	0.00984025	0.00579735	0.00697426	0.0857834	0	0.00466404	0	0	0.00266983	0	0	0	0	0.0125537	0	0	0	0.0164985	0	0	0	0	0
441	0	0	0	0	0	0	0	0	0	0	0	0	0	0	0	0	0	0	0	0	0	0	0	0.00400196	0.0253244	0.0108213	0.0228379	0.0154209	0.00927388	0.0368714	0	0.00796124	0	0	0.00341501	0	0	0	0	0.000779049	0	0	0	0.0128703	0	0	0	0	0
442	0	0	0	0	0	0	0	0	0	0	0	0	0	0	0	0	0	0	0	0	0	0	0	0.00585896	0.0298584	0.0103675	0.00706052	0.00447663	0.0197886	0	0	0.0129939	0	0	0.00211603	0	0	0	0	0.0118349	0.000574199	0	0	0	0	0	0	0	0
443	0	0	0	0	0	0	0.00224373	0	0	0	0	0	0	0	0	0	0	0	0	0	0	0	0	0.00212633	0.0119231	0.0126406	0.00641812	0.00396567	0.0164497	0.000169584	0	0.00975762	0	0	0.00266117	0	0	0	0	0	0.00324819	0	0	0	0	0	0	0	0
444	0	0	0	0	0	0	0.00188205	0	0	0	0	0	0	0	0	0	0	0	0	0	0	0	0	0.00105779	0.0062506	0.0161966	0.00435481	0.00303601	0.0169797	0	0	0.00699243	0	0	0.000879205	0	0	0	0	0.000906681	0.00358551	0	0	0	0	0	0	0	0
448	0	0	0	0	0	0	0	0	0	0	0	0	0	0	0	0	0	0	0	0	0	0	0	0.00309119	0.0182703	0.0209693	0.016148	0.0111998	0.00215691	0.0615816	0	0.00596323	0	0	0.00304505	0	0	0	0	0.000426769	0	0	0	0.009585	0	0	0	0	0
449	0	0	0	0	0	0	0	0	0	0.000202374	0	0	0	0	0	0	0	0	0	0	0	0	0	0.00380939	0.0262491	0.00463079	0.0107258	0.00859493	0.00285704	0.172244	0	0.00545219	0	0	0.00180946	0	0	0	0	0.0182851	0	0	0	0.0090711	0	0	0	0	0
450	0	0	0	0	0	0	0	0	0	0	0	0	0	0	0	0	0	0	0	0	0	0	0	0.00102624	0.00769118	0.0120443	0.0126758	0.00984516	0.000327044	0.0460907	0	0.00797311	0	0	0.00252614	0	0	0	0	0.00144351	0	0	0	0.0138374	0	0	0	0	0
451	0	0	0	0	0	0	0	0	0	0	0	0	0	0	0	0	0	0	0	0	0	0	0	0.00466688	0.0294626	0.00967945	0.0134349	0.0090352	0.0153363	0.000219987	0	0.00755814	0	0	0.00238843	0	0	0	0	0.00851666	0.00127278	0	0	0	0	0	0	0	0
452	0	0	0	0	0	0	0	0	0	0	0	0	0	0	0	0	0	0	0	0	0	0	0	0.00287049	0.0182908	0.00241984	0.00660312	0.00341912	0.0237575	0.000146954	0	0.0100026	0	0	0.00151852	0	0	0	0	0.00895438	0.00806286	0	0	0	0	0	0	0	0
457	0	0	0	0	0	0	0	0	0	0	0	0	0	0	0	0	0	0	0	0	0	0	0	0.00230119	0.0145207	0.00859824	0.00642192	0.00549431	0.0160013	0.0472368	0	0.00481644	0	0	0.00217632	0	0	0	0	0.0147704	0	0	0	0.0146455	0	0	0	0	0
458	0	0	0	0	0	0	0	0	0	0	0	0	0	0	0	0	0	0	0	0	0	0	0	0	0.00351499	0.0275099	0.0185045	0.013508	0.00444457	0.129386	0	0.00781432	0	0	0.0031664	0	0	0	0	0	0	0	0	0.00822101	0	0	0	0	0
459	0	0	0	0	0	0	0	0	0	0	0	0	0	0	0	0	0	0	0	0	0	0	0	0.00519351	0.0315405	0.00853728	0.00801556	0.00481408	0.0235012	0	0	0.00666382	0	0	0.00239518	0	0	0	0	0.0539034	0.00253747	0	0	0	0	0	0	0	0
460	0	0	0	0	0	0	0	0	0	0	0	0	0	0	0	0	0	0	0	0	0	0	0	0	0.00462407	0.0149827	0.00431458	0.00413253	0.0279265	0.000637175	0	0.00447843	0	0	0.0014746	0	0	0	0	0	0.00526124	0	0	0.00018205	0	0	0	0	0
461	0	0	0	0	0	0	0	0	0	0	0	0	0	0	0	0	0	0	0	0	0	0	0	0.00166157	0.0100478	0.0150169	0.0131829	0.00949918	0.0170233	0.0015832	0	0.00912297	0	0	0.00199075	0	0	0	0	0.00274316	0.00937378	0	0	0	0	0	0	0	0
462	0	0	0	0	0	0	0	0	0	0	0	0	0	0	0	0	0	0	0	0	0	0	0	0.00191633	0.0140471	0.0184221	0.00504393	0.00370611	0.0272987	0.000614673	0	0.00513432	0	0	0.0013559	0	0	0	0	0.00746646	0.00291066	0	0	0.000144629	0	0	0	0	0
469	0	0	0	0	0	0	0	0	0	0	0	0	0	0	0	0	0	0	0	0	0	0	0	0	0.00287882	0.0209484	0.0125654	0.00800275	0.0215097	0	0	0.00968659	0	0	0.00267965	0	0	0	0	0.00861835	0.00745958	0	0	0	0	0	0	0	0
550	0	0	0	0	0	0	0	0	0	0	0	0	0	0	0	0	0	0	0	0	0	0	0	0	0.0160258	0.00881783	0.00768358	0.00592734	0.00300026	0.108119	0	0.00720793	0	0	0.00497603	0	0	0	0	0	0	0	0	0.0293806	0	0	0	0	0
551	0	0	0	0	0	0	0	0	0	0	0	0	0	0	0	0	0	0	0	0	0	0	0	0.00270015	0.0330019	0.00235728	0.0152152	0.0108006	0.000942911	0.122364	0	0.00874336	0	0	0.00287159	0	0	0	0	0.00548603	0	0	0	0.0145294	0	0	0	0	0
562	0	0	0	0	0	0	0.000835306	0	0	0	0	0	0	0	0	0	0.00487262	0	0	0	0	0	0	0	0.0155924	0.0163349	0.0124832	0.00928117	0.0185159	0	0	0.012576	0	0	0.00199545	0	0	0	0	0.0202794	0.00505824	0	0	0	0	0	0	0	0
100	0	0	0	0	0	0	0	0	0	0	0	0	0	0	0	0	0	0	0	0	0	0	0	0.0242874	0.141431	0.00286748	0	0	0.000156693	0	0	0	0	0	0.00045441	0	0	0	0	0.00142591	0	0	0	0	0	0	0	0	0
101	0	0	0	0	0	0	0	0	0	0	0	0	0	0	0	0	0	0	0	0	0	0	0	0.00542612	0.041743	0.0039268	0	0	0	0	0	0.00107094	0	0	0.000880554	0	0	0	0	0	0.0165401	0	0	0	0	0	0	0	0
102	0	0	0	0	0	0	0	0	0	0	0	0	0	0	0	0	0	0	0	0	0	0	0	0.0184027	0.102614	0.00539114	0.00388981	0.00200177	0	0	0	0.00168331	0	0	0.000181979	0	0	0	0	0	0	0	0	0	0	0	0	0	0
109	0	0	0	0	0	0	0	0	0	0	0	0	0	0	0	0	0.029281	0	0	0	0	0	0	0.0127087	0.0755959	0	0	0	0	0	0	0	0	0	0.000607489	0	0	0	0	0	0	0	0	0	0	0	0	0	0
110	0	0	0	0	0	0	0	0	0	0	0	0	0	0	0	0	0	0	0	0	0	0	0	0.0190113	0.120554	0.00490821	0	0	0	0	0	0.0149159	0	0	0.000175293	0	0	0	0	0	0	0	0	0	0	0	0	0	0
162	0	0	0	0	0	0	0	0	0	0	0	0	0	0	0	0	0	0	0	0	0	0	0	0.0137187	0.0845821	0	0.0156268	0.0122547	0.0223545	0.0467653	0	0.0066455	0	0	0.00259898	0	0	0	0	0	0	0	0	0.00593818	0	0	0	0	0
169	0	0	0	0	0	0	0	0	0	0	0	0	0	0	0	0	0	0	0	0	0	0	0	0.0101947	0.0651423	0	0.000172791	0	0	0.0193814	0	0.0106267	0	0	0.0038302	0	0	0	0	0.00610529	0	0	0	0	0	0	0	0	0
170	0	0	0	0	0	0	0	0	0	0	0	0	0	0	0	0	0	0	0	0	0	0	0	0.0143645	0.0924697	0	0.017845	0.0127127	0.0242751	0.0338908	0	0.00825886	0	0	0.00303808	0	0	0	0.000442439	0	0	0	0	0.000707902	0	0	0	0	0
171	0	0	0	0	0	0	0	0	0	0	0	0	0	0	0	0	0	0	0	0	0	0	0	0.0165102	0.091617	0	0.0102761	0.00854057	0.0251422	0.0663378	0	0.0119431	0	0	0.00139298	0	0	0	0	0	0	0	0	0.00267178	0	0	0	0	0
172	0	0	0	0	0	0	0	0	0	0	0	0	0	0	0	0	0	0	0	0	0	0	0	0.0122739	0.076054	0	0.019745	0.0141693	0.0271608	0.0614615	0	0.00682701	0	0	0.00524447	0	0	0	0	0	0	0	0	0	0	0	0	0	0
173	0	0	0	0	0	0	0	0	0	0	0	0	0	0	0	0	0	0	0	0	0	0	0	0.00839661	0.0542494	0	0	0	0	0	0	0	0	0	0	0	0	0	0	0.00413746	0	0	0	0	0	0	0	0	0
174	0	0	0	0	0	0	0	0	0	0	0	0	0	0	0	0	0	0	0	0	0	0	0	0.0171103	0.103132	0	0.00425493	0.00251675	0	0	0	0.0131812	0	0	0.000796668	0	0	0	0	0	0	0	0	0	0	0	0	0	0
182	0	0	0	0	0	0	0	0	0	0	0	0	0	0	0	0	0.0273485	0	0	0	0	0	0	0.0068668	0.0429422	0	0.0135555	0.00967684	0	0	0	0.00205806	0	0	0.00878634	0	0	0	0	0.0036214	0	0	0	0	0	0	0	0	0
183	0	0	0	0	0	0	0	0	0	0	0	0	0	0	0	0	0	0	0	0	0	0	0	0.0127707	0.0766886	0	0.0012416	0.000806231	0.000306368	0	0	0.00878791	0	0	0.000725607	0	0	0	0	0.0029508	0	0	0	0	0	0	0	0	0
187	0	0	0	0	0	0	0	0	0	0	0	0	0	0	0	0	0	0	0	0	0	0	0	0.00220467	0.0219548	0	0.000428685	0.000489926	0.00376631	0	0	0.00364382	0	0	0.000153102	0	0	0.000244963	0	0	0	0	0	0.00159226	0.0016535	0	0	0.00413375	0
188	0	0.00204318	0.000428816	0.0063818	0	0.00365755	0	0.0107456	0	0	0.000832408	0	0.00799617	0	0	0	0.00456563	0.00148825	0	0	0	0	0	0.00209363	0.0230804	0	0.00254767	0.0013369	0.00592776	0.0073151	0	0.00189184	0	0	0.00597821	0	0	0	0.00163959	0	0	0	0	0.000983755	0.00295127	0	0.00552417	0	0
189	0	0.00377036	0	0	0	0	0	0	0	0	0	0	0	0	0	0	0.000267401	0	0	0	0	0	0	0	0.0133968	0	0.000240661	0	0.00427842	0	0	0.00267401	0	0	0	0	0	0	0	0	0	0	0	0.000160441	0.000641763	0	0.00123005	0	0
97	0	0	0	0	0	0	0	0	0	0	0	0	0	0	0	0	0	0	0	0	0	0	0	0.00550226	0.0425602	0	0.0179411	0.0135675	0	0	0	0.00418548	0	0	0.00199868	0	0	0	0.00054082	0.000211625	0	0	0	0.00423251	0	0	0	0	0
98	0	0	0	0	0	0	0	0	0	0	0	0	0	0	0	0	0	0	0	0	0	0	0	0.0133626	0.0748476	0.00193939	0	0	0	0.200013	0	0.00149184	0	0	0.000149184	0	0	0	0	0	0.0190742	0	0	0	0	0	0	0	0
99	0	0	0	0	0	0	0	0	0	0	0	0	0	0	0	0	0	0	0	0	0	0	0	0.00243299	0.0168542	0	0.00626597	0.00357473	0	0.141875	0	0.00458055	0	0	9.51449e-05	0	0	0	0	0	0.0246561	0	0	0	0	0	0	0	0
[truncated: 91 more columns]

## Sheet: Figure_3
For comparing unweighted Unifrac distances
Var1	Var2	Value	Species	Donor
289	323	0.400139	piglet	Donor_1
290	323	0.308774	piglet	Donor_1
291	323	0.174659	piglet	Donor_1
30	323	0.278234	mouse	Donor_1
306	323	0.227352	piglet	Donor_1
307	323	0.337451	mouse	Donor_1
308	323	0.365169	mouse	Donor_1
309	323	0.279338	mouse	Donor_1
310	323	0.359411	mouse	Donor_1
313	323	0.306098	piglet	Donor_1
314	323	0.229544	piglet	Donor_1
379	323	0.298129	mouse	Donor_1
38	323	0.440605	mouse	Donor_1
380	323	0.220381	mouse	Donor_1
381	323	0.361589	mouse	Donor_1
382	323	0.300376	mouse	Donor_1
39	323	0.458812	mouse	Donor_1
40	323	0.377342	mouse	Donor_1
41	323	0.381648	mouse	Donor_1
42	323	0.458758	mouse	Donor_1
49	323	0.54168	mouse	Donor_1
50	323	0.381648	mouse	Donor_1
58	323	0.164103	piglet	Donor_1
59	323	0.231106	piglet	Donor_1
60	323	0.380901	piglet	Donor_1
67	323	0.168959	piglet	Donor_1
81	323	0.164103	piglet	Donor_1
82	323	0.452646	piglet	Donor_1
83	323	0.164103	piglet	Donor_1
193	323	0.357156	mouse	Donor_1
194	323	0.284684	mouse	Donor_1
195	323	0.426381	mouse	Donor_1
196	323	0.345897	mouse	Donor_1
197	323	0.362922	mouse	Donor_1
198	323	0.339218	mouse	Donor_1
215	323	0.229544	piglet	Donor_1
216	323	0.400139	piglet	Donor_1
223	323	0.174659	piglet	Donor_1
252	323	0.475253	piglet	Donor_1
259	323	0.400139	piglet	Donor_1
260	323	0.17454	piglet	Donor_1
265	323	0.298129	mouse	Donor_1
266	323	0.300376	mouse	Donor_1
267	323	0.282918	mouse	Donor_1
268	323	0.282926	mouse	Donor_1
269	323	0.280671	mouse	Donor_1
270	323	0.280671	mouse	Donor_1
277	323	0.339369	mouse	Donor_1
391	323	0.277083	mouse	Donor_1
392	323	0.274577	mouse	Donor_1
470	323	0.298129	mouse	Donor_1
471	323	0.298129	mouse	Donor_1
472	323	0.215879	mouse	Donor_1
473	323	0.215879	mouse	Donor_1
474	323	0.298129	mouse	Donor_1
490	323	0.357156	mouse	Donor_1
491	323	0.361589	mouse	Donor_1
502	323	0.272659	mouse	Donor_1
563	323	0.302631	mouse	Donor_1
574	323	0.218126	mouse	Donor_1
575	323	0.279338	mouse	Donor_1
111	323	0.213702	mouse	Donor_1
112	323	0.282996	mouse	Donor_1
113	323	0.282996	mouse	Donor_1
114	323	0.440757	mouse	Donor_1
121	323	0.279446	mouse	Donor_1
122	323	0.375164	mouse	Donor_1
123	323	0.281623	mouse	Donor_1
124	323	0.379622	mouse	Donor_1
175	323	0.223061	piglet	Donor_1
176	323	0.223061	piglet	Donor_1
177	323	0.176806	piglet	Donor_1
185	323	0.359411	mouse	Donor_1
186	323	0.298207	mouse	Donor_1
289	R2D269	0.400139	piglet	Donor_1
290	R2D269	0.308774	piglet	Donor_1
291	R2D269	0.174659	piglet	Donor_1
30	R2D269	0.278234	mouse	Donor_1
306	R2D269	0.227352	piglet	Donor_1
307	R2D269	0.337451	mouse	Donor_1
308	R2D269	0.365169	mouse	Donor_1
309	R2D269	0.279338	mouse	Donor_1
310	R2D269	0.359411	mouse	Donor_1
313	R2D269	0.306098	piglet	Donor_1
314	R2D269	0.229544	piglet	Donor_1
379	R2D269	0.298129	mouse	Donor_1
38	R2D269	0.440605	mouse	Donor_1
380	R2D269	0.220381	mouse	Donor_1
381	R2D269	0.361589	mouse	Donor_1
382	R2D269	0.300376	mouse	Donor_1
39	R2D269	0.458812	mouse	Donor_1
40	R2D269	0.377342	mouse	Donor_1
41	R2D269	0.381648	mouse	Donor_1
42	R2D269	0.458758	mouse	Donor_1
49	R2D269	0.54168	mouse	Donor_1
50	R2D269	0.381648	mouse	Donor_1
58	R2D269	0.164103	piglet	Donor_1
59	R2D269	0.231106	piglet	Donor_1
60	R2D269	0.380901	piglet	Donor_1
67	R2D269	0.168959	piglet	Donor_1
81	R2D269	0.164103	piglet	Donor_1
82	R2D269	0.452646	piglet	Donor_1
83	R2D269	0.164103	piglet	Donor_1
193	R2D269	0.357156	mouse	Donor_1
194	R2D269	0.284684	mouse	Donor_1
195	R2D269	0.426381	mouse	Donor_1
196	R2D269	0.345897	mouse	Donor_1
197	R2D269	0.362922	mouse	Donor_1
198	R2D269	0.339218	mouse	Donor_1
215	R2D269	0.229544	piglet	Donor_1
216	R2D269	0.400139	piglet	Donor_1
223	R2D269	0.174659	piglet	Donor_1
252	R2D269	0.475253	piglet	Donor_1
259	R2D269	0.400139	piglet	Donor_1
260	R2D269	0.17454	piglet	Donor_1
265	R2D269	0.298129	mouse	Donor_1
266	R2D269	0.300376	mouse	Donor_1
267	R2D269	0.282918	mouse	Donor_1
268	R2D269	0.282926	mouse	Donor_1
269	R2D269	0.280671	mouse	Donor_1
270	R2D269	0.280671	mouse	Donor_1
277	R2D269	0.339369	mouse	Donor_1
391	R2D269	0.277083	mouse	Donor_1
392	R2D269	0.274577	mouse	Donor_1
470	R2D269	0.298129	mouse	Donor_1
471	R2D269	0.298129	mouse	Donor_1
472	R2D269	0.215879	mouse	Donor_1
473	R2D269	0.215879	mouse	Donor_1
474	R2D269	0.298129	mouse	Donor_1
490	R2D269	0.357156	mouse	Donor_1
491	R2D269	0.361589	mouse	Donor_1
502	R2D269	0.272659	mouse	Donor_1
563	R2D269	0.302631	mouse	Donor_1
574	R2D269	0.218126	mouse	Donor_1
575	R2D269	0.279338	mouse	Donor_1
111	R2D269	0.213702	mouse	Donor_1
112	R2D269	0.282996	mouse	Donor_1
113	R2D269	0.282996	mouse	Donor_1
114	R2D269	0.440757	mouse	Donor_1
121	R2D269	0.279446	mouse	Donor_1
122	R2D269	0.375164	mouse	Donor_1
123	R2D269	0.281623	mouse	Donor_1
124	R2D269	0.379622	mouse	Donor_1
175	R2D269	0.223061	piglet	Donor_1
176	R2D269	0.223061	piglet	Donor_1
177	R2D269	0.176806	piglet	Donor_1
185	R2D269	0.359411	mouse	Donor_1
186	R2D269	0.298207	mouse	Donor_1
289	R2D273	0.400139	piglet	Donor_1
290	R2D273	0.308774	piglet	Donor_1
291	R2D273	0.174659	piglet	Donor_1
30	R2D273	0.278234	mouse	Donor_1
306	R2D273	0.227352	piglet	Donor_1
307	R2D273	0.337451	mouse	Donor_1
308	R2D273	0.365169	mouse	Donor_1
309	R2D273	0.279338	mouse	Donor_1
310	R2D273	0.359411	mouse	Donor_1
313	R2D273	0.306098	piglet	Donor_1
314	R2D273	0.229544	piglet	Donor_1
379	R2D273	0.298129	mouse	Donor_1
38	R2D273	0.440605	mouse	Donor_1
380	R2D273	0.220381	mouse	Donor_1
381	R2D273	0.361589	mouse	Donor_1
382	R2D273	0.300376	mouse	Donor_1
39	R2D273	0.458812	mouse	Donor_1
40	R2D273	0.377342	mouse	Donor_1
41	R2D273	0.381648	mouse	Donor_1
42	R2D273	0.458758	mouse	Donor_1
49	R2D273	0.54168	mouse	Donor_1
50	R2D273	0.381648	mouse	Donor_1
58	R2D273	0.164103	piglet	Donor_1
59	R2D273	0.231106	piglet	Donor_1
60	R2D273	0.380901	piglet	Donor_1
67	R2D273	0.168959	piglet	Donor_1
81	R2D273	0.164103	piglet	Donor_1
82	R2D273	0.452646	piglet	Donor_1
83	R2D273	0.164103	piglet	Donor_1
193	R2D273	0.357156	mouse	Donor_1
194	R2D273	0.284684	mouse	Donor_1
195	R2D273	0.426381	mouse	Donor_1
196	R2D273	0.345897	mouse	Donor_1
197	R2D273	0.362922	mouse	Donor_1
198	R2D273	0.339218	mouse	Donor_1
215	R2D273	0.229544	piglet	Donor_1
216	R2D273	0.400139	piglet	Donor_1
223	R2D273	0.174659	piglet	Donor_1
252	R2D273	0.475253	piglet	Donor_1
259	R2D273	0.400139	piglet	Donor_1
260	R2D273	0.17454	piglet	Donor_1
265	R2D273	0.298129	mouse	Donor_1
266	R2D273	0.300376	mouse	Donor_1
267	R2D273	0.282918	mouse	Donor_1
268	R2D273	0.282926	mouse	Donor_1
269	R2D273	0.280671	mouse	Donor_1
270	R2D273	0.280671	mouse	Donor_1
277	R2D273	0.339369	mouse	Donor_1
391	R2D273	0.277083	mouse	Donor_1
392	R2D273	0.274577	mouse	Donor_1
470	R2D273	0.298129	mouse	Donor_1
471	R2D273	0.298129	mouse	Donor_1
472	R2D273	0.215879	mouse	Donor_1
473	R2D273	0.215879	mouse	Donor_1
474	R2D273	0.298129	mouse	Donor_1
490	R2D273	0.357156	mouse	Donor_1
491	R2D273	0.361589	mouse	Donor_1
502	R2D273	0.272659	mouse	Donor_1
563	R2D273	0.302631	mouse	Donor_1
574	R2D273	0.218126	mouse	Donor_1
575	R2D273	0.279338	mouse	Donor_1
111	R2D273	0.213702	mouse	Donor_1
112	R2D273	0.282996	mouse	Donor_1
113	R2D273	0.282996	mouse	Donor_1
114	R2D273	0.440757	mouse	Donor_1
121	R2D273	0.279446	mouse	Donor_1
122	R2D273	0.375164	mouse	Donor_1
123	R2D273	0.281623	mouse	Donor_1
124	R2D273	0.379622	mouse	Donor_1
175	R2D273	0.223061	piglet	Donor_1
176	R2D273	0.223061	piglet	Donor_1
177	R2D273	0.176806	piglet	Donor_1
185	R2D273	0.359411	mouse	Donor_1
186	R2D273	0.298207	mouse	Donor_1
315	360	0.267278	piglet	Donor_2
316	360	0.257732	piglet	Donor_2
317	360	0.30146	piglet	Donor_2
319	360	0.591547	mouse	Donor_2
320	360	0.579695	mouse	Donor_2
321	360	0.58129	mouse	Donor_2
322	360	0.554734	mouse	Donor_2
331	360	0.600301	mouse	Donor_2
332	360	0.539752	mouse	Donor_2
333	360	0.574118	mouse	Donor_2
340	360	0.547065	mouse	Donor_2
341	360	0.551965	mouse	Donor_2
342	360	0.514547	mouse	Donor_2
349	360	0.538522	mouse	Donor_2
350	360	0.546245	mouse	Donor_2
51	360	0.649533	mouse	Donor_2
52	360	0.578909	mouse	Donor_2
53	360	0.676045	mouse	Donor_2
54	360	0.612945	mouse	Donor_2
61	360	0.612073	mouse	Donor_2
62	360	0.609675	mouse	Donor_2
63	360	0.633263	mouse	Donor_2
64	360	0.711823	mouse	Donor_2
65	360	0.655864	mouse	Donor_2
66	360	0.657771	mouse	Donor_2
203	360	0.284925	piglet	Donor_2
204	360	0.192136	piglet	Donor_2
205	360	0.567152	mouse	Donor_2
206	360	0.586602	mouse	Donor_2
207	360	0.608581	mouse	Donor_2
208	360	0.608581	mouse	Donor_2
209	360	0.608581	mouse	Donor_2
210	360	0.605422	mouse	Donor_2
211	360	0.284095	piglet	Donor_2
217	360	0.556333	mouse	Donor_2
218	360	0.560676	mouse	Donor_2
219	360	0.545708	mouse	Donor_2
220	360	0.612566	mouse	Donor_2
249	360	0.287907	piglet	Donor_2
250	360	0.294488	piglet	Donor_2
251	360	0.305431	piglet	Donor_2
261	360	0.304709	piglet	Donor_2
262	360	0.277677	piglet	Donor_2
263	360	0.269221	piglet	Donor_2
278	360	0.602051	mouse	Donor_2
279	360	0.597418	mouse	Donor_2
280	360	0.592825	mouse	Donor_2
281	360	0.638514	mouse	Donor_2
282	360	0.583316	mouse	Donor_2
393	360	0.510868	mouse	Donor_2
394	360	0.517069	mouse	Donor_2
395	360	0.560619	mouse	Donor_2
396	360	0.507438	mouse	Donor_2
403	360	0.586747	mouse	Donor_2
404	360	0.467398	mouse	Donor_2
405	360	0.503277	mouse	Donor_2
406	360	0.523518	mouse	Donor_2
407	360	0.56986	mouse	Donor_2
408	360	0.480667	mouse	Donor_2
410	360	0.586747	mouse	Donor_2
411	360	0.586747	mouse	Donor_2
412	360	0.545651	mouse	Donor_2
413	360	0.586747	mouse	Donor_2
414	360	0.570583	mouse	Donor_2
421	360	0.494108	mouse	Donor_2
422	360	0.495471	mouse	Donor_2
423	360	0.509119	mouse	Donor_2
424	360	0.52077	mouse	Donor_2
425	360	0.517442	mouse	Donor_2
503	360	0.554734	mouse	Donor_2
514	360	0.542418	mouse	Donor_2
515	360	0.577689	mouse	Donor_2
106	360	0.302034	piglet	Donor_2
107	360	0.357292	piglet	Donor_2
108	360	0.435673	piglet	Donor_2
125	360	0.592825	mouse	Donor_2
126	360	0.531819	mouse	Donor_2
127	360	0.37968	piglet	Donor_2
128	360	0.408311	piglet	Donor_2
129	360	0.348582	piglet	Donor_2
133	360	0.588651	mouse	Donor_2
134	360	0.53311	mouse	Donor_2
135	360	0.509423	mouse	Donor_2
136	360	0.545935	mouse	Donor_2
137	360	0.545935	mouse	Donor_2
138	360	0.545935	mouse	Donor_2
145	360	0.560676	mouse	Donor_2
163	360	0.267282	piglet	Donor_2
164	360	0.301702	piglet	Donor_2
165	360	0.343235	piglet	Donor_2
184	360	0.551293	mouse	Donor_2
315	371	0.267278	piglet	Donor_2
316	371	0.257732	piglet	Donor_2
317	371	0.30146	piglet	Donor_2
319	371	0.591547	mouse	Donor_2
320	371	0.579695	mouse	Donor_2
321	371	0.58129	mouse	Donor_2
322	371	0.554734	mouse	Donor_2
331	371	0.600301	mouse	Donor_2
332	371	0.539752	mouse	Donor_2
333	371	0.574118	mouse	Donor_2
340	371	0.547065	mouse	Donor_2
341	371	0.551965	mouse	Donor_2
342	371	0.514547	mouse	Donor_2
349	371	0.538522	mouse	Donor_2
350	371	0.546245	mouse	Donor_2
51	371	0.649533	mouse	Donor_2
52	371	0.578909	mouse	Donor_2
53	371	0.676045	mouse	Donor_2
54	371	0.612945	mouse	Donor_2
61	371	0.612073	mouse	Donor_2
62	371	0.609675	mouse	Donor_2
63	371	0.633263	mouse	Donor_2
64	371	0.711823	mouse	Donor_2
65	371	0.655864	mouse	Donor_2
66	371	0.657771	mouse	Donor_2
203	371	0.284925	piglet	Donor_2
204	371	0.192136	piglet	Donor_2
205	371	0.567152	mouse	Donor_2
206	371	0.586602	mouse	Donor_2
207	371	0.608581	mouse	Donor_2
208	371	0.608581	mouse	Donor_2
209	371	0.608581	mouse	Donor_2
210	371	0.605422	mouse	Donor_2
211	371	0.284095	piglet	Donor_2
217	371	0.556333	mouse	Donor_2
218	371	0.560676	mouse	Donor_2
219	371	0.545708	mouse	Donor_2
220	371	0.612566	mouse	Donor_2
249	371	0.287907	piglet	Donor_2
250	371	0.294488	piglet	Donor_2
251	371	0.305431	piglet	Donor_2
261	371	0.304709	piglet	Donor_2
262	371	0.277677	piglet	Donor_2
263	371	0.269221	piglet	Donor_2
278	371	0.602051	mouse	Donor_2
279	371	0.597418	mouse	Donor_2
280	371	0.592825	mouse	Donor_2
281	371	0.638514	mouse	Donor_2
282	371	0.583316	mouse	Donor_2
393	371	0.510868	mouse	Donor_2
394	371	0.517069	mouse	Donor_2
395	371	0.560619	mouse	Donor_2
396	371	0.507438	mouse	Donor_2
403	371	0.586747	mouse	Donor_2
404	371	0.467398	mouse	Donor_2
405	371	0.503277	mouse	Donor_2
406	371	0.523518	mouse	Donor_2
407	371	0.56986	mouse	Donor_2
408	371	0.480667	mouse	Donor_2
410	371	0.586747	mouse	Donor_2
411	371	0.586747	mouse	Donor_2
412	371	0.545651	mouse	Donor_2
413	371	0.586747	mouse	Donor_2
414	371	0.570583	mouse	Donor_2
421	371	0.494108	mouse	Donor_2
422	371	0.495471	mouse	Donor_2
423	371	0.509119	mouse	Donor_2
424	371	0.52077	mouse	Donor_2
425	371	0.517442	mouse	Donor_2
503	371	0.554734	mouse	Donor_2
514	371	0.542418	mouse	Donor_2
515	371	0.577689	mouse	Donor_2
106	371	0.302034	piglet	Donor_2
107	371	0.357292	piglet	Donor_2
108	371	0.435673	piglet	Donor_2
125	371	0.592825	mouse	Donor_2
126	371	0.531819	mouse	Donor_2
127	371	0.37968	piglet	Donor_2
128	371	0.408311	piglet	Donor_2
129	371	0.348582	piglet	Donor_2
133	371	0.588651	mouse	Donor_2
134	371	0.53311	mouse	Donor_2
135	371	0.509423	mouse	Donor_2
136	371	0.545935	mouse	Donor_2
137	371	0.545935	mouse	Donor_2
138	371	0.545935	mouse	Donor_2
145	371	0.560676	mouse	Donor_2
163	371	0.267282	piglet	Donor_2
164	371	0.301702	piglet	Donor_2
165	371	0.343235	piglet	Donor_2
184	371	0.551293	mouse	Donor_2
315	R2D270	0.267278	piglet	Donor_2
316	R2D270	0.257732	piglet	Donor_2
317	R2D270	0.30146	piglet	Donor_2
319	R2D270	0.591547	mouse	Donor_2
320	R2D270	0.579695	mouse	Donor_2
321	R2D270	0.58129	mouse	Donor_2
322	R2D270	0.554734	mouse	Donor_2
331	R2D270	0.600301	mouse	Donor_2
332	R2D270	0.539752	mouse	Donor_2
333	R2D270	0.574118	mouse	Donor_2
340	R2D270	0.547065	mouse	Donor_2
341	R2D270	0.551965	mouse	Donor_2
342	R2D270	0.514547	mouse	Donor_2
349	R2D270	0.538522	mouse	Donor_2
350	R2D270	0.546245	mouse	Donor_2
51	R2D270	0.649533	mouse	Donor_2
52	R2D270	0.578909	mouse	Donor_2
53	R2D270	0.676045	mouse	Donor_2
54	R2D270	0.612945	mouse	Donor_2
61	R2D270	0.612073	mouse	Donor_2
62	R2D270	0.609675	mouse	Donor_2
63	R2D270	0.633263	mouse	Donor_2
64	R2D270	0.711823	mouse	Donor_2
65	R2D270	0.655864	mouse	Donor_2
66	R2D270	0.657771	mouse	Donor_2
203	R2D270	0.284925	piglet	Donor_2
204	R2D270	0.192136	piglet	Donor_2
205	R2D270	0.567152	mouse	Donor_2
206	R2D270	0.586602	mouse	Donor_2
207	R2D270	0.608581	mouse	Donor_2
208	R2D270	0.608581	mouse	Donor_2
209	R2D270	0.608581	mouse	Donor_2
210	R2D270	0.605422	mouse	Donor_2
211	R2D270	0.284095	piglet	Donor_2
217	R2D270	0.556333	mouse	Donor_2
218	R2D270	0.560676	mouse	Donor_2
219	R2D270	0.545708	mouse	Donor_2
220	R2D270	0.612566	mouse	Donor_2
249	R2D270	0.287907	piglet	Donor_2
250	R2D270	0.294488	piglet	Donor_2
251	R2D270	0.305431	piglet	Donor_2
261	R2D270	0.304709	piglet	Donor_2
262	R2D270	0.277677	piglet	Donor_2
263	R2D270	0.269221	piglet	Donor_2
278	R2D270	0.602051	mouse	Donor_2
279	R2D270	0.597418	mouse	Donor_2
280	R2D270	0.592825	mouse	Donor_2
281	R2D270	0.638514	mouse	Donor_2
282	R2D270	0.583316	mouse	Donor_2
393	R2D270	0.510868	mouse	Donor_2
394	R2D270	0.517069	mouse	Donor_2
395	R2D270	0.560619	mouse	Donor_2
396	R2D270	0.507438	mouse	Donor_2
403	R2D270	0.586747	mouse	Donor_2
404	R2D270	0.467398	mouse	Donor_2
405	R2D270	0.503277	mouse	Donor_2
406	R2D270	0.523518	mouse	Donor_2
407	R2D270	0.56986	mouse	Donor_2
408	R2D270	0.480667	mouse	Donor_2
410	R2D270	0.586747	mouse	Donor_2
411	R2D270	0.586747	mouse	Donor_2
412	R2D270	0.545651	mouse	Donor_2
413	R2D270	0.586747	mouse	Donor_2
414	R2D270	0.570583	mouse	Donor_2
421	R2D270	0.494108	mouse	Donor_2
422	R2D270	0.495471	mouse	Donor_2
423	R2D270	0.509119	mouse	Donor_2
424	R2D270	0.52077	mouse	Donor_2
425	R2D270	0.517442	mouse	Donor_2
503	R2D270	0.554734	mouse	Donor_2
514	R2D270	0.542418	mouse	Donor_2
515	R2D270	0.577689	mouse	Donor_2
106	R2D270	0.302034	piglet	Donor_2
107	R2D270	0.357292	piglet	Donor_2
108	R2D270	0.435673	piglet	Donor_2
125	R2D270	0.592825	mouse	Donor_2
126	R2D270	0.531819	mouse	Donor_2
127	R2D270	0.37968	piglet	Donor_2
128	R2D270	0.408311	piglet	Donor_2
129	R2D270	0.348582	piglet	Donor_2
133	R2D270	0.588651	mouse	Donor_2
134	R2D270	0.53311	mouse	Donor_2
135	R2D270	0.509423	mouse	Donor_2
136	R2D270	0.545935	mouse	Donor_2
137	R2D270	0.545935	mouse	Donor_2
138	R2D270	0.545935	mouse	Donor_2
145	R2D270	0.560676	mouse	Donor_2
163	R2D270	0.267282	piglet	Donor_2
164	R2D270	0.301702	piglet	Donor_2
165	R2D270	0.343235	piglet	Donor_2
184	R2D270	0.551293	mouse	Donor_2
315	R2D274	0.267278	piglet	Donor_2
316	R2D274	0.257732	piglet	Donor_2
317	R2D274	0.30146	piglet	Donor_2
319	R2D274	0.591547	mouse	Donor_2
320	R2D274	0.579695	mouse	Donor_2
321	R2D274	0.58129	mouse	Donor_2
322	R2D274	0.554734	mouse	Donor_2
331	R2D274	0.600301	mouse	Donor_2
332	R2D274	0.539752	mouse	Donor_2
333	R2D274	0.574118	mouse	Donor_2
340	R2D274	0.547065	mouse	Donor_2
341	R2D274	0.551965	mouse	Donor_2
342	R2D274	0.514547	mouse	Donor_2
349	R2D274	0.538522	mouse	Donor_2
350	R2D274	0.546245	mouse	Donor_2
51	R2D274	0.649533	mouse	Donor_2
52	R2D274	0.578909	mouse	Donor_2
53	R2D274	0.676045	mouse	Donor_2
54	R2D274	0.612945	mouse	Donor_2
61	R2D274	0.612073	mouse	Donor_2
62	R2D274	0.609675	mouse	Donor_2
63	R2D274	0.633263	mouse	Donor_2
64	R2D274	0.711823	mouse	Donor_2
65	R2D274	0.655864	mouse	Donor_2
66	R2D274	0.657771	mouse	Donor_2
203	R2D274	0.284925	piglet	Donor_2
204	R2D274	0.192136	piglet	Donor_2
205	R2D274	0.567152	mouse	Donor_2
206	R2D274	0.586602	mouse	Donor_2
207	R2D274	0.608581	mouse	Donor_2
208	R2D274	0.608581	mouse	Donor_2
209	R2D274	0.608581	mouse	Donor_2
210	R2D274	0.605422	mouse	Donor_2
211	R2D274	0.284095	piglet	Donor_2
217	R2D274	0.556333	mouse	Donor_2
218	R2D274	0.560676	mouse	Donor_2
219	R2D274	0.545708	mouse	Donor_2
220	R2D274	0.612566	mouse	Donor_2
249	R2D274	0.287907	piglet	Donor_2
250	R2D274	0.294488	piglet	Donor_2
251	R2D274	0.305431	piglet	Donor_2
261	R2D274	0.304709	piglet	Donor_2
262	R2D274	0.277677	piglet	Donor_2
263	R2D274	0.269221	piglet	Donor_2
278	R2D274	0.602051	mouse	Donor_2
279	R2D274	0.597418	mouse	Donor_2
280	R2D274	0.592825	mouse	Donor_2
281	R2D274	0.638514	mouse	Donor_2
282	R2D274	0.583316	mouse	Donor_2
393	R2D274	0.510868	mouse	Donor_2
394	R2D274	0.517069	mouse	Donor_2
395	R2D274	0.560619	mouse	Donor_2
396	R2D274	0.507438	mouse	Donor_2
403	R2D274	0.586747	mouse	Donor_2
404	R2D274	0.467398	mouse	Donor_2
405	R2D274	0.503277	mouse	Donor_2
406	R2D274	0.523518	mouse	Donor_2
407	R2D274	0.56986	mouse	Donor_2
408	R2D274	0.480667	mouse	Donor_2
410	R2D274	0.586747	mouse	Donor_2
411	R2D274	0.586747	mouse	Donor_2
412	R2D274	0.545651	mouse	Donor_2
413	R2D274	0.586747	mouse	Donor_2
414	R2D274	0.570583	mouse	Donor_2
421	R2D274	0.494108	mouse	Donor_2
422	R2D274	0.495471	mouse	Donor_2
423	R2D274	0.509119	mouse	Donor_2
424	R2D274	0.52077	mouse	Donor_2
425	R2D274	0.517442	mouse	Donor_2
503	R2D274	0.554734	mouse	Donor_2
514	R2D274	0.542418	mouse	Donor_2
515	R2D274	0.577689	mouse	Donor_2
106	R2D274	0.302034	piglet	Donor_2
107	R2D274	0.357292	piglet	Donor_2
108	R2D274	0.435673	piglet	Donor_2
125	R2D274	0.592825	mouse	Donor_2
126	R2D274	0.531819	mouse	Donor_2
127	R2D274	0.37968	piglet	Donor_2
128	R2D274	0.408311	piglet	Donor_2
129	R2D274	0.348582	piglet	Donor_2
133	R2D274	0.588651	mouse	Donor_2
134	R2D274	0.53311	mouse	Donor_2
135	R2D274	0.509423	mouse	Donor_2
136	R2D274	0.545935	mouse	Donor_2
137	R2D274	0.545935	mouse	Donor_2
138	R2D274	0.545935	mouse	Donor_2
145	R2D274	0.560676	mouse	Donor_2
163	R2D274	0.267282	piglet	Donor_2
164	R2D274	0.301702	piglet	Donor_2
165	R2D274	0.343235	piglet	Donor_2
184	R2D274	0.551293	mouse	Donor_2
334	348	0.661387	mouse	Donor_3
343	348	0.634711	mouse	Donor_3
344	348	0.650871	mouse	Donor_3
345	348	0.648339	mouse	Donor_3
346	348	0.670499	mouse	Donor_3
351	348	0.671226	mouse	Donor_3
352	348	0.701479	mouse	Donor_3
353	348	0.714748	mouse	Donor_3
354	348	0.623433	mouse	Donor_3
355	348	0.538199	mouse	Donor_3
361	348	0.686794	mouse	Donor_3
362	348	0.672594	mouse	Donor_3
363	348	0.682023	mouse	Donor_3
364	348	0.640303	mouse	Donor_3
365	348	0.597969	mouse	Donor_3
366	348	0.640481	mouse	Donor_3
73	348	0.767647	mouse	Donor_3
74	348	0.679075	mouse	Donor_3
75	348	0.715395	mouse	Donor_3
76	348	0.73454	mouse	Donor_3
77	348	0.717412	mouse	Donor_3
78	348	0.779793	mouse	Donor_3
85	348	0.689717	mouse	Donor_3
86	348	0.697544	mouse	Donor_3
87	348	0.713623	mouse	Donor_3
88	348	0.719871	mouse	Donor_3
212	348	0.482985	piglet	Donor_3
213	348	0.365503	piglet	Donor_3
214	348	0.528966	piglet	Donor_3
221	348	0.683681	mouse	Donor_3
222	348	0.696716	mouse	Donor_3
229	348	0.665557	mouse	Donor_3
230	348	0.679683	mouse	Donor_3
231	348	0.630611	mouse	Donor_3
232	348	0.656149	mouse	Donor_3
233	348	0.667025	mouse	Donor_3
234	348	0.686049	mouse	Donor_3
241	348	0.68247	mouse	Donor_3
242	348	0.659325	mouse	Donor_3
415	348	0.70216	mouse	Donor_3
416	348	0.687444	mouse	Donor_3
417	348	0.647731	mouse	Donor_3
418	348	0.62508	mouse	Donor_3
419	348	0.646029	mouse	Donor_3
420	348	0.650019	mouse	Donor_3
426	348	0.642932	mouse	Donor_3
427	348	0.655595	mouse	Donor_3
428	348	0.600902	mouse	Donor_3
429	348	0.67621	mouse	Donor_3
430	348	0.610076	mouse	Donor_3
433	348	0.651935	mouse	Donor_3
434	348	0.616394	mouse	Donor_3
435	348	0.604888	mouse	Donor_3
436	348	0.614311	mouse	Donor_3
437	348	0.618502	mouse	Donor_3
438	348	0.656539	mouse	Donor_3
445	348	0.652582	mouse	Donor_3
446	348	0.630449	mouse	Donor_3
447	348	0.607915	mouse	Donor_3
484	348	0.41828	piglet	Donor_3
485	348	0.482827	piglet	Donor_3
486	348	0.465241	piglet	Donor_3
493	348	0.421391	piglet	Donor_3
494	348	0.351697	piglet	Donor_3
495	348	0.457708	piglet	Donor_3
496	348	0.354619	piglet	Donor_3
497	348	0.380172	piglet	Donor_3
498	348	0.482381	piglet	Donor_3
526	348	0.645656	mouse	Donor_3
527	348	0.646029	mouse	Donor_3
538	348	0.650127	mouse	Donor_3
539	348	0.650757	mouse	Donor_3
103	348	0.389964	piglet	Donor_3
104	348	0.520324	piglet	Donor_3
118	348	0.413818	piglet	Donor_3
119	348	0.457981	piglet	Donor_3
120	348	0.449037	piglet	Donor_3
146	348	0.645756	mouse	Donor_3
147	348	0.634549	mouse	Donor_3
148	348	0.623456	mouse	Donor_3
149	348	0.671704	mouse	Donor_3
150	348	0.662152	mouse	Donor_3
154	348	0.437327	piglet	Donor_3
155	348	0.469379	piglet	Donor_3
156	348	0.44889	piglet	Donor_3
157	348	0.633941	mouse	Donor_3
158	348	0.637668	mouse	Donor_3
159	348	0.68656	mouse	Donor_3
160	348	0.620393	mouse	Donor_3
161	348	0.67914	mouse	Donor_3
334	372	0.661387	mouse	Donor_3
343	372	0.634711	mouse	Donor_3
344	372	0.650871	mouse	Donor_3
345	372	0.648339	mouse	Donor_3
346	372	0.670499	mouse	Donor_3
351	372	0.671226	mouse	Donor_3
352	372	0.701479	mouse	Donor_3
353	372	0.714748	mouse	Donor_3
354	372	0.623433	mouse	Donor_3
355	372	0.538199	mouse	Donor_3
361	372	0.686794	mouse	Donor_3
362	372	0.672594	mouse	Donor_3
363	372	0.682023	mouse	Donor_3
364	372	0.640303	mouse	Donor_3
365	372	0.597969	mouse	Donor_3
366	372	0.640481	mouse	Donor_3
73	372	0.767647	mouse	Donor_3
74	372	0.679075	mouse	Donor_3
75	372	0.715395	mouse	Donor_3
76	372	0.73454	mouse	Donor_3
77	372	0.717412	mouse	Donor_3
78	372	0.779793	mouse	Donor_3
85	372	0.689717	mouse	Donor_3
86	372	0.697544	mouse	Donor_3
87	372	0.713623	mouse	Donor_3
88	372	0.719871	mouse	Donor_3
212	372	0.482985	piglet	Donor_3
213	372	0.365503	piglet	Donor_3
214	372	0.528966	piglet	Donor_3
221	372	0.683681	mouse	Donor_3
222	372	0.696716	mouse	Donor_3
229	372	0.665557	mouse	Donor_3
230	372	0.679683	mouse	Donor_3
231	372	0.630611	mouse	Donor_3
232	372	0.656149	mouse	Donor_3
233	372	0.667025	mouse	Donor_3
234	372	0.686049	mouse	Donor_3
241	372	0.68247	mouse	Donor_3
242	372	0.659325	mouse	Donor_3
415	372	0.70216	mouse	Donor_3
416	372	0.687444	mouse	Donor_3
417	372	0.647731	mouse	Donor_3
418	372	0.62508	mouse	Donor_3
419	372	0.646029	mouse	Donor_3
420	372	0.650019	mouse	Donor_3
426	372	0.642932	mouse	Donor_3
427	372	0.655595	mouse	Donor_3
428	372	0.600902	mouse	Donor_3
429	372	0.67621	mouse	Donor_3
430	372	0.610076	mouse	Donor_3
433	372	0.651935	mouse	Donor_3
434	372	0.616394	mouse	Donor_3
435	372	0.604888	mouse	Donor_3
436	372	0.614311	mouse	Donor_3
437	372	0.618502	mouse	Donor_3
438	372	0.656539	mouse	Donor_3
445	372	0.652582	mouse	Donor_3
446	372	0.630449	mouse	Donor_3
447	372	0.607915	mouse	Donor_3
484	372	0.41828	piglet	Donor_3
485	372	0.482827	piglet	Donor_3
486	372	0.465241	piglet	Donor_3
493	372	0.421391	piglet	Donor_3
494	372	0.351697	piglet	Donor_3
495	372	0.457708	piglet	Donor_3
496	372	0.354619	piglet	Donor_3
497	372	0.380172	piglet	Donor_3
498	372	0.482381	piglet	Donor_3
526	372	0.645656	mouse	Donor_3
527	372	0.646029	mouse	Donor_3
538	372	0.650127	mouse	Donor_3
539	372	0.650757	mouse	Donor_3
103	372	0.389964	piglet	Donor_3
104	372	0.520324	piglet	Donor_3
118	372	0.413818	piglet	Donor_3
119	372	0.457981	piglet	Donor_3
120	372	0.449037	piglet	Donor_3
146	372	0.645756	mouse	Donor_3
147	372	0.634549	mouse	Donor_3
148	372	0.623456	mouse	Donor_3
149	372	0.671704	mouse	Donor_3
150	372	0.662152	mouse	Donor_3
154	372	0.437327	piglet	Donor_3
155	372	0.469379	piglet	Donor_3
156	372	0.44889	piglet	Donor_3
157	372	0.633941	mouse	Donor_3
158	372	0.637668	mouse	Donor_3
159	372	0.68656	mouse	Donor_3
160	372	0.620393	mouse	Donor_3
161	372	0.67914	mouse	Donor_3
334	R2D271	0.661387	mouse	Donor_3
343	R2D271	0.634711	mouse	Donor_3
344	R2D271	0.650871	mouse	Donor_3
345	R2D271	0.648339	mouse	Donor_3
346	R2D271	0.670499	mouse	Donor_3
351	R2D271	0.671226	mouse	Donor_3
352	R2D271	0.701479	mouse	Donor_3
353	R2D271	0.714748	mouse	Donor_3
354	R2D271	0.623433	mouse	Donor_3
355	R2D271	0.538199	mouse	Donor_3
361	R2D271	0.686794	mouse	Donor_3
362	R2D271	0.672594	mouse	Donor_3
363	R2D271	0.682023	mouse	Donor_3
364	R2D271	0.640303	mouse	Donor_3
365	R2D271	0.597969	mouse	Donor_3
366	R2D271	0.640481	mouse	Donor_3
73	R2D271	0.767647	mouse	Donor_3
74	R2D271	0.679075	mouse	Donor_3
75	R2D271	0.715395	mouse	Donor_3
76	R2D271	0.73454	mouse	Donor_3
77	R2D271	0.717412	mouse	Donor_3
78	R2D271	0.779793	mouse	Donor_3
85	R2D271	0.689717	mouse	Donor_3
86	R2D271	0.697544	mouse	Donor_3
87	R2D271	0.713623	mouse	Donor_3
88	R2D271	0.719871	mouse	Donor_3
212	R2D271	0.482985	piglet	Donor_3
213	R2D271	0.365503	piglet	Donor_3
214	R2D271	0.528966	piglet	Donor_3
221	R2D271	0.683681	mouse	Donor_3
222	R2D271	0.696716	mouse	Donor_3
229	R2D271	0.665557	mouse	Donor_3
230	R2D271	0.679683	mouse	Donor_3
231	R2D271	0.630611	mouse	Donor_3
232	R2D271	0.656149	mouse	Donor_3
233	R2D271	0.667025	mouse	Donor_3
234	R2D271	0.686049	mouse	Donor_3
241	R2D271	0.68247	mouse	Donor_3
242	R2D271	0.659325	mouse	Donor_3
415	R2D271	0.70216	mouse	Donor_3
416	R2D271	0.687444	mouse	Donor_3
417	R2D271	0.647731	mouse	Donor_3
418	R2D271	0.62508	mouse	Donor_3
419	R2D271	0.646029	mouse	Donor_3
420	R2D271	0.650019	mouse	Donor_3
426	R2D271	0.642932	mouse	Donor_3
427	R2D271	0.655595	mouse	Donor_3
428	R2D271	0.600902	mouse	Donor_3
429	R2D271	0.67621	mouse	Donor_3
430	R2D271	0.610076	mouse	Donor_3
433	R2D271	0.651935	mouse	Donor_3
434	R2D271	0.616394	mouse	Donor_3
435	R2D271	0.604888	mouse	Donor_3
436	R2D271	0.614311	mouse	Donor_3
437	R2D271	0.618502	mouse	Donor_3
438	R2D271	0.656539	mouse	Donor_3
445	R2D271	0.652582	mouse	Donor_3
446	R2D271	0.630449	mouse	Donor_3
447	R2D271	0.607915	mouse	Donor_3
484	R2D271	0.41828	piglet	Donor_3
485	R2D271	0.482827	piglet	Donor_3
486	R2D271	0.465241	piglet	Donor_3
493	R2D271	0.421391	piglet	Donor_3
494	R2D271	0.351697	piglet	Donor_3
495	R2D271	0.457708	piglet	Donor_3
496	R2D271	0.354619	piglet	Donor_3
497	R2D271	0.380172	piglet	Donor_3
498	R2D271	0.482381	piglet	Donor_3
526	R2D271	0.645656	mouse	Donor_3
527	R2D271	0.646029	mouse	Donor_3
538	R2D271	0.650127	mouse	Donor_3
539	R2D271	0.650757	mouse	Donor_3
103	R2D271	0.389964	piglet	Donor_3
104	R2D271	0.520324	piglet	Donor_3
118	R2D271	0.413818	piglet	Donor_3
119	R2D271	0.457981	piglet	Donor_3
120	R2D271	0.449037	piglet	Donor_3
146	R2D271	0.645756	mouse	Donor_3
147	R2D271	0.634549	mouse	Donor_3
148	R2D271	0.623456	mouse	Donor_3
149	R2D271	0.671704	mouse	Donor_3
150	R2D271	0.662152	mouse	Donor_3
154	R2D271	0.437327	piglet	Donor_3
155	R2D271	0.469379	piglet	Donor_3
156	R2D271	0.44889	piglet	Donor_3
157	R2D271	0.633941	mouse	Donor_3
158	R2D271	0.637668	mouse	Donor_3
159	R2D271	0.68656	mouse	Donor_3
160	R2D271	0.620393	mouse	Donor_3
161	R2D271	0.67914	mouse	Donor_3
334	R2D275	0.661387	mouse	Donor_3
343	R2D275	0.634711	mouse	Donor_3
344	R2D275	0.650871	mouse	Donor_3
345	R2D275	0.648339	mouse	Donor_3
346	R2D275	0.670499	mouse	Donor_3
351	R2D275	0.671226	mouse	Donor_3
352	R2D275	0.701479	mouse	Donor_3
353	R2D275	0.714748	mouse	Donor_3
354	R2D275	0.623433	mouse	Donor_3
355	R2D275	0.538199	mouse	Donor_3
361	R2D275	0.686794	mouse	Donor_3
362	R2D275	0.672594	mouse	Donor_3
363	R2D275	0.682023	mouse	Donor_3
364	R2D275	0.640303	mouse	Donor_3
365	R2D275	0.597969	mouse	Donor_3
366	R2D275	0.640481	mouse	Donor_3
73	R2D275	0.767647	mouse	Donor_3
74	R2D275	0.679075	mouse	Donor_3
75	R2D275	0.715395	mouse	Donor_3
76	R2D275	0.73454	mouse	Donor_3
77	R2D275	0.717412	mouse	Donor_3
78	R2D275	0.779793	mouse	Donor_3
85	R2D275	0.689717	mouse	Donor_3
86	R2D275	0.697544	mouse	Donor_3
87	R2D275	0.713623	mouse	Donor_3
88	R2D275	0.719871	mouse	Donor_3
212	R2D275	0.482985	piglet	Donor_3
213	R2D275	0.365503	piglet	Donor_3
214	R2D275	0.528966	piglet	Donor_3
221	R2D275	0.683681	mouse	Donor_3
222	R2D275	0.696716	mouse	Donor_3
229	R2D275	0.665557	mouse	Donor_3
230	R2D275	0.679683	mouse	Donor_3
231	R2D275	0.630611	mouse	Donor_3
232	R2D275	0.656149	mouse	Donor_3
233	R2D275	0.667025	mouse	Donor_3
234	R2D275	0.686049	mouse	Donor_3
241	R2D275	0.68247	mouse	Donor_3
242	R2D275	0.659325	mouse	Donor_3
415	R2D275	0.70216	mouse	Donor_3
416	R2D275	0.687444	mouse	Donor_3
417	R2D275	0.647731	mouse	Donor_3
418	R2D275	0.62508	mouse	Donor_3
419	R2D275	0.646029	mouse	Donor_3
420	R2D275	0.650019	mouse	Donor_3
426	R2D275	0.642932	mouse	Donor_3
427	R2D275	0.655595	mouse	Donor_3
428	R2D275	0.600902	mouse	Donor_3
429	R2D275	0.67621	mouse	Donor_3
430	R2D275	0.610076	mouse	Donor_3
433	R2D275	0.651935	mouse	Donor_3
434	R2D275	0.616394	mouse	Donor_3
435	R2D275	0.604888	mouse	Donor_3
436	R2D275	0.614311	mouse	Donor_3
437	R2D275	0.618502	mouse	Donor_3
438	R2D275	0.656539	mouse	Donor_3
445	R2D275	0.652582	mouse	Donor_3
446	R2D275	0.630449	mouse	Donor_3
447	R2D275	0.607915	mouse	Donor_3
484	R2D275	0.41828	piglet	Donor_3
485	R2D275	0.482827	piglet	Donor_3
486	R2D275	0.465241	piglet	Donor_3
493	R2D275	0.421391	piglet	Donor_3
494	R2D275	0.351697	piglet	Donor_3
495	R2D275	0.457708	piglet	Donor_3
496	R2D275	0.354619	piglet	Donor_3
497	R2D275	0.380172	piglet	Donor_3
498	R2D275	0.482381	piglet	Donor_3
526	R2D275	0.645656	mouse	Donor_3
527	R2D275	0.646029	mouse	Donor_3
538	R2D275	0.650127	mouse	Donor_3
539	R2D275	0.650757	mouse	Donor_3
103	R2D275	0.389964	piglet	Donor_3
104	R2D275	0.520324	piglet	Donor_3
118	R2D275	0.413818	piglet	Donor_3
119	R2D275	0.457981	piglet	Donor_3
120	R2D275	0.449037	piglet	Donor_3
146	R2D275	0.645756	mouse	Donor_3
147	R2D275	0.634549	mouse	Donor_3
148	R2D275	0.623456	mouse	Donor_3
149	R2D275	0.671704	mouse	Donor_3
150	R2D275	0.662152	mouse	Donor_3
154	R2D275	0.437327	piglet	Donor_3
155	R2D275	0.469379	piglet	Donor_3
156	R2D275	0.44889	piglet	Donor_3
157	R2D275	0.633941	mouse	Donor_3
158	R2D275	0.637668	mouse	Donor_3
159	R2D275	0.68656	mouse	Donor_3
160	R2D275	0.620393	mouse	Donor_3
161	R2D275	0.67914	mouse	Donor_3
294	324	0.456545	piglet	Donor_4
295	324	0.626299	mouse	Donor_4
296	324	0.687171	mouse	Donor_4
297	324	0.629514	mouse	Donor_4
298	324	0.660257	mouse	Donor_4
301	324	0.481311	piglet	Donor_4
302	324	0.456622	piglet	Donor_4
325	324	0.463234	piglet	Donor_4
326	324	0.503035	piglet	Donor_4
327	324	0.398478	piglet	Donor_4
356	324	0.604333	mouse	Donor_4
357	324	0.618146	mouse	Donor_4
358	324	0.663292	mouse	Donor_4
367	324	0.645443	mouse	Donor_4
368	324	0.645935	mouse	Donor_4
369	324	0.656377	mouse	Donor_4
370	324	0.672289	mouse	Donor_4
373	324	0.627111	mouse	Donor_4
374	324	0.655623	mouse	Donor_4
375	324	0.669437	mouse	Donor_4
376	324	0.670516	mouse	Donor_4
377	324	0.634591	mouse	Donor_4
378	324	0.700806	mouse	Donor_4
72	324	0.745851	piglet	Donor_4
79	324	0.627131	piglet	Donor_4
80	324	0.64099	piglet	Donor_4
89	324	0.808002	mouse	Donor_4
90	324	0.695213	mouse	Donor_4
94	324	0.563383	piglet	Donor_4
95	324	0.565183	piglet	Donor_4
96	324	0.553088	piglet	Donor_4
237	324	0.761829	piglet	Donor_4
238	324	0.689197	piglet	Donor_4
239	324	0.69376	piglet	Donor_4
243	324	0.660893	mouse	Donor_4
244	324	0.70208	mouse	Donor_4
245	324	0.630415	mouse	Donor_4
246	324	0.680836	mouse	Donor_4
253	324	0.696986	mouse	Donor_4
254	324	0.702628	mouse	Donor_4
255	324	0.629181	mouse	Donor_4
256	324	0.675315	mouse	Donor_4
257	324	0.671361	mouse	Donor_4
258	324	0.687749	mouse	Donor_4
271	324	0.407584	piglet	Donor_4
272	324	0.425655	piglet	Donor_4
273	324	0.50595	piglet	Donor_4
431	324	0.599904	mouse	Donor_4
432	324	0.608082	mouse	Donor_4
439	324	0.624409	mouse	Donor_4
440	324	0.60319	mouse	Donor_4
441	324	0.589051	mouse	Donor_4
442	324	0.619605	mouse	Donor_4
443	324	0.608177	mouse	Donor_4
444	324	0.635305	mouse	Donor_4
448	324	0.618221	mouse	Donor_4
449	324	0.614664	mouse	Donor_4
450	324	0.625771	mouse	Donor_4
451	324	0.593748	mouse	Donor_4
452	324	0.634622	mouse	Donor_4
457	324	0.62975	mouse	Donor_4
458	324	0.614082	mouse	Donor_4
459	324	0.657804	mouse	Donor_4
460	324	0.635908	mouse	Donor_4
461	324	0.619517	mouse	Donor_4
462	324	0.623267	mouse	Donor_4
469	324	0.640846	mouse	Donor_4
550	324	0.671322	mouse	Donor_4
551	324	0.643718	mouse	Donor_4
562	324	0.659903	mouse	Donor_4
100	324	0.681044	mouse	Donor_4
101	324	0.727879	mouse	Donor_4
102	324	0.7525	mouse	Donor_4
109	324	0.736164	mouse	Donor_4
110	324	0.670148	mouse	Donor_4
162	324	0.669009	mouse	Donor_4
169	324	0.690048	mouse	Donor_4
170	324	0.66503	mouse	Donor_4
171	324	0.681137	mouse	Donor_4
172	324	0.658425	mouse	Donor_4
173	324	0.772309	mouse	Donor_4
174	324	0.670485	mouse	Donor_4
182	324	0.632345	mouse	Donor_4
183	324	0.656889	mouse	Donor_4
187	324	0.559346	piglet	Donor_4
188	324	0.432989	piglet	Donor_4
189	324	0.543803	piglet	Donor_4
97	324	0.592558	mouse	Donor_4
98	324	0.700295	mouse	Donor_4
99	324	0.630699	mouse	Donor_4
294	359	0.456545	piglet	Donor_4
295	359	0.626299	mouse	Donor_4
296	359	0.687171	mouse	Donor_4
297	359	0.629514	mouse	Donor_4
298	359	0.660257	mouse	Donor_4
301	359	0.481311	piglet	Donor_4
302	359	0.456622	piglet	Donor_4
325	359	0.463234	piglet	Donor_4
326	359	0.503035	piglet	Donor_4
327	359	0.398478	piglet	Donor_4
356	359	0.604333	mouse	Donor_4
357	359	0.618146	mouse	Donor_4
358	359	0.663292	mouse	Donor_4
367	359	0.645443	mouse	Donor_4
368	359	0.645935	mouse	Donor_4
369	359	0.656377	mouse	Donor_4
370	359	0.672289	mouse	Donor_4
373	359	0.627111	mouse	Donor_4
374	359	0.655623	mouse	Donor_4
375	359	0.669437	mouse	Donor_4
376	359	0.670516	mouse	Donor_4
377	359	0.634591	mouse	Donor_4
378	359	0.700806	mouse	Donor_4
72	359	0.745851	piglet	Donor_4
79	359	0.627131	piglet	Donor_4
80	359	0.64099	piglet	Donor_4
89	359	0.808002	mouse	Donor_4
90	359	0.695213	mouse	Donor_4
94	359	0.563383	piglet	Donor_4
95	359	0.565183	piglet	Donor_4
96	359	0.553088	piglet	Donor_4
237	359	0.761829	piglet	Donor_4
238	359	0.689197	piglet	Donor_4
239	359	0.69376	piglet	Donor_4
243	359	0.660893	mouse	Donor_4
244	359	0.70208	mouse	Donor_4
245	359	0.630415	mouse	Donor_4
246	359	0.680836	mouse	Donor_4
253	359	0.696986	mouse	Donor_4
254	359	0.702628	mouse	Donor_4
255	359	0.629181	mouse	Donor_4
256	359	0.675315	mouse	Donor_4
257	359	0.671361	mouse	Donor_4
258	359	0.687749	mouse	Donor_4
271	359	0.407584	piglet	Donor_4
272	359	0.425655	piglet	Donor_4
273	359	0.50595	piglet	Donor_4
431	359	0.599904	mouse	Donor_4
432	359	0.608082	mouse	Donor_4
439	359	0.624409	mouse	Donor_4
440	359	0.60319	mouse	Donor_4
441	359	0.589051	mouse	Donor_4
442	359	0.619605	mouse	Donor_4
443	359	0.608177	mouse	Donor_4
444	359	0.635305	mouse	Donor_4
448	359	0.618221	mouse	Donor_4
449	359	0.614664	mouse	Donor_4
450	359	0.625771	mouse	Donor_4
451	359	0.593748	mouse	Donor_4
452	359	0.634622	mouse	Donor_4
457	359	0.62975	mouse	Donor_4
458	359	0.614082	mouse	Donor_4
459	359	0.657804	mouse	Donor_4
460	359	0.635908	mouse	Donor_4
461	359	0.619517	mouse	Donor_4
462	359	0.623267	mouse	Donor_4
469	359	0.640846	mouse	Donor_4
550	359	0.671322	mouse	Donor_4
551	359	0.643718	mouse	Donor_4
562	359	0.659903	mouse	Donor_4
100	359	0.681044	mouse	Donor_4
101	359	0.727879	mouse	Donor_4
102	359	0.7525	mouse	Donor_4
109	359	0.736164	mouse	Donor_4
110	359	0.670148	mouse	Donor_4
162	359	0.669009	mouse	Donor_4
169	359	0.690048	mouse	Donor_4
170	359	0.66503	mouse	Donor_4
171	359	0.681137	mouse	Donor_4
172	359	0.658425	mouse	Donor_4
173	359	0.772309	mouse	Donor_4
174	359	0.670485	mouse	Donor_4
182	359	0.632345	mouse	Donor_4
183	359	0.656889	mouse	Donor_4
187	359	0.559346	piglet	Donor_4
188	359	0.432989	piglet	Donor_4
189	359	0.543803	piglet	Donor_4
97	359	0.592558	mouse	Donor_4
98	359	0.700295	mouse	Donor_4
99	359	0.630699	mouse	Donor_4
294	R2D272	0.456545	piglet	Donor_4
295	R2D272	0.626299	mouse	Donor_4
296	R2D272	0.687171	mouse	Donor_4
297	R2D272	0.629514	mouse	Donor_4
298	R2D272	0.660257	mouse	Donor_4
301	R2D272	0.481311	piglet	Donor_4
302	R2D272	0.456622	piglet	Donor_4
325	R2D272	0.463234	piglet	Donor_4
326	R2D272	0.503035	piglet	Donor_4
327	R2D272	0.398478	piglet	Donor_4
356	R2D272	0.604333	mouse	Donor_4
357	R2D272	0.618146	mouse	Donor_4
358	R2D272	0.663292	mouse	Donor_4
367	R2D272	0.645443	mouse	Donor_4
368	R2D272	0.645935	mouse	Donor_4
369	R2D272	0.656377	mouse	Donor_4
370	R2D272	0.672289	mouse	Donor_4
373	R2D272	0.627111	mouse	Donor_4
374	R2D272	0.655623	mouse	Donor_4
375	R2D272	0.669437	mouse	Donor_4
376	R2D272	0.670516	mouse	Donor_4
377	R2D272	0.634591	mouse	Donor_4
378	R2D272	0.700806	mouse	Donor_4
72	R2D272	0.745851	piglet	Donor_4
79	R2D272	0.627131	piglet	Donor_4
80	R2D272	0.64099	piglet	Donor_4
89	R2D272	0.808002	mouse	Donor_4
90	R2D272	0.695213	mouse	Donor_4
94	R2D272	0.563383	piglet	Donor_4
95	R2D272	0.565183	piglet	Donor_4
96	R2D272	0.553088	piglet	Donor_4
237	R2D272	0.761829	piglet	Donor_4
238	R2D272	0.689197	piglet	Donor_4
239	R2D272	0.69376	piglet	Donor_4
243	R2D272	0.660893	mouse	Donor_4
244	R2D272	0.70208	mouse	Donor_4
245	R2D272	0.630415	mouse	Donor_4
246	R2D272	0.680836	mouse	Donor_4
253	R2D272	0.696986	mouse	Donor_4
254	R2D272	0.702628	mouse	Donor_4
255	R2D272	0.629181	mouse	Donor_4
256	R2D272	0.675315	mouse	Donor_4
257	R2D272	0.671361	mouse	Donor_4
258	R2D272	0.687749	mouse	Donor_4
271	R2D272	0.407584	piglet	Donor_4
272	R2D272	0.425655	piglet	Donor_4
273	R2D272	0.50595	piglet	Donor_4
431	R2D272	0.599904	mouse	Donor_4
432	R2D272	0.608082	mouse	Donor_4
439	R2D272	0.624409	mouse	Donor_4
440	R2D272	0.60319	mouse	Donor_4
441	R2D272	0.589051	mouse	Donor_4
442	R2D272	0.619605	mouse	Donor_4
443	R2D272	0.608177	mouse	Donor_4
444	R2D272	0.635305	mouse	Donor_4
448	R2D272	0.618221	mouse	Donor_4
449	R2D272	0.614664	mouse	Donor_4
450	R2D272	0.625771	mouse	Donor_4
451	R2D272	0.593748	mouse	Donor_4
452	R2D272	0.634622	mouse	Donor_4
457	R2D272	0.62975	mouse	Donor_4
458	R2D272	0.614082	mouse	Donor_4
459	R2D272	0.657804	mouse	Donor_4
460	R2D272	0.635908	mouse	Donor_4
461	R2D272	0.619517	mouse	Donor_4
462	R2D272	0.623267	mouse	Donor_4
469	R2D272	0.640846	mouse	Donor_4
550	R2D272	0.671322	mouse	Donor_4
551	R2D272	0.643718	mouse	Donor_4
562	R2D272	0.659903	mouse	Donor_4
100	R2D272	0.681044	mouse	Donor_4
101	R2D272	0.727879	mouse	Donor_4
102	R2D272	0.7525	mouse	Donor_4
109	R2D272	0.736164	mouse	Donor_4
110	R2D272	0.670148	mouse	Donor_4
162	R2D272	0.669009	mouse	Donor_4
169	R2D272	0.690048	mouse	Donor_4
170	R2D272	0.66503	mouse	Donor_4
171	R2D272	0.681137	mouse	Donor_4
172	R2D272	0.658425	mouse	Donor_4
173	R2D272	0.772309	mouse	Donor_4
174	R2D272	0.670485	mouse	Donor_4
182	R2D272	0.632345	mouse	Donor_4
183	R2D272	0.656889	mouse	Donor_4
187	R2D272	0.559346	piglet	Donor_4
188	R2D272	0.432989	piglet	Donor_4
189	R2D272	0.543803	piglet	Donor_4
97	R2D272	0.592558	mouse	Donor_4
98	R2D272	0.700295	mouse	Donor_4
99	R2D272	0.630699	mouse	Donor_4
294	R2D276	0.456545	piglet	Donor_4
295	R2D276	0.626299	mouse	Donor_4
296	R2D276	0.687171	mouse	Donor_4
297	R2D276	0.629514	mouse	Donor_4
298	R2D276	0.660257	mouse	Donor_4
301	R2D276	0.481311	piglet	Donor_4
302	R2D276	0.456622	piglet	Donor_4
325	R2D276	0.463234	piglet	Donor_4
326	R2D276	0.503035	piglet	Donor_4
327	R2D276	0.398478	piglet	Donor_4
356	R2D276	0.604333	mouse	Donor_4
357	R2D276	0.618146	mouse	Donor_4
358	R2D276	0.663292	mouse	Donor_4
367	R2D276	0.645443	mouse	Donor_4
368	R2D276	0.645935	mouse	Donor_4
369	R2D276	0.656377	mouse	Donor_4
370	R2D276	0.672289	mouse	Donor_4
373	R2D276	0.627111	mouse	Donor_4
374	R2D276	0.655623	mouse	Donor_4
375	R2D276	0.669437	mouse	Donor_4
376	R2D276	0.670516	mouse	Donor_4
377	R2D276	0.634591	mouse	Donor_4
378	R2D276	0.700806	mouse	Donor_4
72	R2D276	0.745851	piglet	Donor_4
79	R2D276	0.627131	piglet	Donor_4
80	R2D276	0.64099	piglet	Donor_4
89	R2D276	0.808002	mouse	Donor_4
90	R2D276	0.695213	mouse	Donor_4
94	R2D276	0.563383	piglet	Donor_4
95	R2D276	0.565183	piglet	Donor_4
96	R2D276	0.553088	piglet	Donor_4
237	R2D276	0.761829	piglet	Donor_4
238	R2D276	0.689197	piglet	Donor_4
239	R2D276	0.69376	piglet	Donor_4
243	R2D276	0.660893	mouse	Donor_4
244	R2D276	0.70208	mouse	Donor_4
245	R2D276	0.630415	mouse	Donor_4
246	R2D276	0.680836	mouse	Donor_4
253	R2D276	0.696986	mouse	Donor_4
254	R2D276	0.702628	mouse	Donor_4
255	R2D276	0.629181	mouse	Donor_4
256	R2D276	0.675315	mouse	Donor_4
257	R2D276	0.671361	mouse	Donor_4
258	R2D276	0.687749	mouse	Donor_4
271	R2D276	0.407584	piglet	Donor_4
272	R2D276	0.425655	piglet	Donor_4
273	R2D276	0.50595	piglet	Donor_4
431	R2D276	0.599904	mouse	Donor_4
432	R2D276	0.608082	mouse	Donor_4
439	R2D276	0.624409	mouse	Donor_4
440	R2D276	0.60319	mouse	Donor_4
441	R2D276	0.589051	mouse	Donor_4
442	R2D276	0.619605	mouse	Donor_4
443	R2D276	0.608177	mouse	Donor_4
444	R2D276	0.635305	mouse	Donor_4
448	R2D276	0.618221	mouse	Donor_4
449	R2D276	0.614664	mouse	Donor_4
450	R2D276	0.625771	mouse	Donor_4
451	R2D276	0.593748	mouse	Donor_4
452	R2D276	0.634622	mouse	Donor_4
457	R2D276	0.62975	mouse	Donor_4
458	R2D276	0.614082	mouse	Donor_4
459	R2D276	0.657804	mouse	Donor_4
460	R2D276	0.635908	mouse	Donor_4
461	R2D276	0.619517	mouse	Donor_4
462	R2D276	0.623267	mouse	Donor_4
469	R2D276	0.640846	mouse	Donor_4
550	R2D276	0.671322	mouse	Donor_4
551	R2D276	0.643718	mouse	Donor_4
562	R2D276	0.659903	mouse	Donor_4
100	R2D276	0.681044	mouse	Donor_4
101	R2D276	0.727879	mouse	Donor_4
102	R2D276	0.7525	mouse	Donor_4
109	R2D276	0.736164	mouse	Donor_4
110	R2D276	0.670148	mouse	Donor_4
162	R2D276	0.669009	mouse	Donor_4
169	R2D276	0.690048	mouse	Donor_4
170	R2D276	0.66503	mouse	Donor_4
171	R2D276	0.681137	mouse	Donor_4
172	R2D276	0.658425	mouse	Donor_4
173	R2D276	0.772309	mouse	Donor_4
174	R2D276	0.670485	mouse	Donor_4
182	R2D276	0.632345	mouse	Donor_4
183	R2D276	0.656889	mouse	Donor_4
187	R2D276	0.559346	piglet	Donor_4
188	R2D276	0.432989	piglet	Donor_4
189	R2D276	0.543803	piglet	Donor_4
97	R2D276	0.592558	mouse	Donor_4
98	R2D276	0.700295	mouse	Donor_4
99	R2D276	0.630699	mouse	Donor_4
For comparing Bray-Curtis distances
Var1	Var2	Value	Species	Donor
289	323	0.72331	piglet	Donor_1
290	323	0.766028	piglet	Donor_1
291	323	0.899103	piglet	Donor_1
30	323	0.351681	mouse	Donor_1
306	323	0.631719	piglet	Donor_1
307	323	0.434672	mouse	Donor_1
308	323	0.411051	mouse	Donor_1
309	323	0.597701	mouse	Donor_1
310	323	0.486854	mouse	Donor_1
313	323	0.641526	piglet	Donor_1
314	323	0.731504	piglet	Donor_1
379	323	0.37416	mouse	Donor_1
38	323	0.405925	mouse	Donor_1
380	323	0.496305	mouse	Donor_1
381	323	0.601935	mouse	Donor_1
382	323	0.433512	mouse	Donor_1
39	323	0.342777	mouse	Donor_1
40	323	0.317086	mouse	Donor_1
41	323	0.493491	mouse	Donor_1
42	323	0.405759	mouse	Donor_1
49	323	0.492529	mouse	Donor_1
50	323	0.452112	mouse	Donor_1
58	323	0.379564	piglet	Donor_1
59	323	0.395486	piglet	Donor_1
60	323	0.939596	piglet	Donor_1
67	323	0.302517	piglet	Donor_1
81	323	0.558803	piglet	Donor_1
82	323	0.811828	piglet	Donor_1
83	323	0.570108	piglet	Donor_1
193	323	0.397504	mouse	Donor_1
194	323	0.285971	mouse	Donor_1
195	323	0.48869	mouse	Donor_1
196	323	0.512268	mouse	Donor_1
197	323	0.418799	mouse	Donor_1
198	323	0.558095	mouse	Donor_1
215	323	0.743233	piglet	Donor_1
216	323	0.714869	piglet	Donor_1
223	323	0.779249	piglet	Donor_1
252	323	0.662356	piglet	Donor_1
259	323	0.695809	piglet	Donor_1
260	323	0.780422	piglet	Donor_1
265	323	0.375944	mouse	Donor_1
266	323	0.377025	mouse	Donor_1
267	323	0.401327	mouse	Donor_1
268	323	0.519005	mouse	Donor_1
269	323	0.48614	mouse	Donor_1
270	323	0.463072	mouse	Donor_1
277	323	0.389746	mouse	Donor_1
391	323	0.52847	mouse	Donor_1
392	323	0.36635	mouse	Donor_1
470	323	0.427802	mouse	Donor_1
471	323	0.390077	mouse	Donor_1
472	323	0.439796	mouse	Donor_1
473	323	0.547907	mouse	Donor_1
474	323	0.365743	mouse	Donor_1
490	323	0.36114	mouse	Donor_1
491	323	0.486339	mouse	Donor_1
502	323	0.562855	mouse	Donor_1
563	323	0.505945	mouse	Donor_1
574	323	0.508819	mouse	Donor_1
575	323	0.596647	mouse	Donor_1
111	323	0.338338	mouse	Donor_1
112	323	0.523494	mouse	Donor_1
113	323	0.483058	mouse	Donor_1
114	323	0.6397	mouse	Donor_1
121	323	0.538732	mouse	Donor_1
122	323	0.450539	mouse	Donor_1
123	323	0.494787	mouse	Donor_1
124	323	0.592546	mouse	Donor_1
175	323	0.636575	piglet	Donor_1
176	323	0.678478	piglet	Donor_1
177	323	0.854855	piglet	Donor_1
185	323	0.488427	mouse	Donor_1
186	323	0.499902	mouse	Donor_1
289	R2D269	0.728843	piglet	Donor_1
290	R2D269	0.773637	piglet	Donor_1
291	R2D269	0.885799	piglet	Donor_1
30	R2D269	0.393539	mouse	Donor_1
306	R2D269	0.621873	piglet	Donor_1
307	R2D269	0.430516	mouse	Donor_1
308	R2D269	0.437749	mouse	Donor_1
309	R2D269	0.589206	mouse	Donor_1
310	R2D269	0.476602	mouse	Donor_1
313	R2D269	0.615727	piglet	Donor_1
314	R2D269	0.720596	piglet	Donor_1
379	R2D269	0.396856	mouse	Donor_1
38	R2D269	0.432708	mouse	Donor_1
380	R2D269	0.487628	mouse	Donor_1
381	R2D269	0.593397	mouse	Donor_1
382	R2D269	0.426516	mouse	Donor_1
39	R2D269	0.376449	mouse	Donor_1
40	R2D269	0.359587	mouse	Donor_1
41	R2D269	0.534018	mouse	Donor_1
42	R2D269	0.424937	mouse	Donor_1
49	R2D269	0.525192	mouse	Donor_1
50	R2D269	0.487626	mouse	Donor_1
58	R2D269	0.346719	piglet	Donor_1
59	R2D269	0.320972	piglet	Donor_1
60	R2D269	0.939954	piglet	Donor_1
67	R2D269	0.274427	piglet	Donor_1
81	R2D269	0.516903	piglet	Donor_1
82	R2D269	0.812243	piglet	Donor_1
83	R2D269	0.542067	piglet	Donor_1
193	R2D269	0.429754	mouse	Donor_1
194	R2D269	0.301622	mouse	Donor_1
195	R2D269	0.481189	mouse	Donor_1
196	R2D269	0.504436	mouse	Donor_1
197	R2D269	0.438333	mouse	Donor_1
198	R2D269	0.550225	mouse	Donor_1
215	R2D269	0.739494	piglet	Donor_1
216	R2D269	0.705114	piglet	Donor_1
223	R2D269	0.754603	piglet	Donor_1
252	R2D269	0.662185	piglet	Donor_1
259	R2D269	0.704232	piglet	Donor_1
260	R2D269	0.783124	piglet	Donor_1
265	R2D269	0.399508	mouse	Donor_1
266	R2D269	0.387457	mouse	Donor_1
267	R2D269	0.423199	mouse	Donor_1
268	R2D269	0.510688	mouse	Donor_1
269	R2D269	0.484686	mouse	Donor_1
270	R2D269	0.479367	mouse	Donor_1
277	R2D269	0.41192	mouse	Donor_1
391	R2D269	0.523734	mouse	Donor_1
392	R2D269	0.38316	mouse	Donor_1
470	R2D269	0.418914	mouse	Donor_1
471	R2D269	0.398921	mouse	Donor_1
472	R2D269	0.463326	mouse	Donor_1
473	R2D269	0.54003	mouse	Donor_1
474	R2D269	0.390784	mouse	Donor_1
490	R2D269	0.389062	mouse	Donor_1
491	R2D269	0.478038	mouse	Donor_1
502	R2D269	0.554477	mouse	Donor_1
563	R2D269	0.496952	mouse	Donor_1
574	R2D269	0.499618	mouse	Donor_1
575	R2D269	0.58859	mouse	Donor_1
111	R2D269	0.359896	mouse	Donor_1
112	R2D269	0.514973	mouse	Donor_1
113	R2D269	0.475942	mouse	Donor_1
114	R2D269	0.637121	mouse	Donor_1
121	R2D269	0.566898	mouse	Donor_1
122	R2D269	0.480052	mouse	Donor_1
123	R2D269	0.523666	mouse	Donor_1
124	R2D269	0.612122	mouse	Donor_1
175	R2D269	0.645045	piglet	Donor_1
176	R2D269	0.679196	piglet	Donor_1
177	R2D269	0.855117	piglet	Donor_1
185	R2D269	0.480739	mouse	Donor_1
186	R2D269	0.491239	mouse	Donor_1
289	R2D273	0.717874	piglet	Donor_1
290	R2D273	0.757402	piglet	Donor_1
291	R2D273	0.8875	piglet	Donor_1
30	R2D273	0.394397	mouse	Donor_1
306	R2D273	0.632038	piglet	Donor_1
307	R2D273	0.432899	mouse	Donor_1
308	R2D273	0.441128	mouse	Donor_1
309	R2D273	0.590677	mouse	Donor_1
310	R2D273	0.476907	mouse	Donor_1
313	R2D273	0.635814	piglet	Donor_1
314	R2D273	0.730859	piglet	Donor_1
379	R2D273	0.40231	mouse	Donor_1
38	R2D273	0.440984	mouse	Donor_1
380	R2D273	0.490751	mouse	Donor_1
381	R2D273	0.595339	mouse	Donor_1
382	R2D273	0.429806	mouse	Donor_1
39	R2D273	0.402855	mouse	Donor_1
40	R2D273	0.375844	mouse	Donor_1
41	R2D273	0.522042	mouse	Donor_1
42	R2D273	0.440721	mouse	Donor_1
49	R2D273	0.531165	mouse	Donor_1
50	R2D273	0.480487	mouse	Donor_1
58	R2D273	0.385401	piglet	Donor_1
59	R2D273	0.381812	piglet	Donor_1
60	R2D273	0.939968	piglet	Donor_1
67	R2D273	0.308694	piglet	Donor_1
81	R2D273	0.559756	piglet	Donor_1
82	R2D273	0.813317	piglet	Donor_1
83	R2D273	0.552304	piglet	Donor_1
193	R2D273	0.424577	mouse	Donor_1
194	R2D273	0.309141	mouse	Donor_1
195	R2D273	0.482564	mouse	Donor_1
196	R2D273	0.505802	mouse	Donor_1
197	R2D273	0.44508	mouse	Donor_1
198	R2D273	0.552855	mouse	Donor_1
215	R2D273	0.732951	piglet	Donor_1
216	R2D273	0.715332	piglet	Donor_1
223	R2D273	0.7817	piglet	Donor_1
252	R2D273	0.656031	piglet	Donor_1
259	R2D273	0.688306	piglet	Donor_1
260	R2D273	0.783743	piglet	Donor_1
265	R2D273	0.404247	mouse	Donor_1
266	R2D273	0.393761	mouse	Donor_1
267	R2D273	0.425905	mouse	Donor_1
268	R2D273	0.513491	mouse	Donor_1
269	R2D273	0.486789	mouse	Donor_1
270	R2D273	0.481342	mouse	Donor_1
277	R2D273	0.415403	mouse	Donor_1
391	R2D273	0.526182	mouse	Donor_1
392	R2D273	0.386427	mouse	Donor_1
470	R2D273	0.421855	mouse	Donor_1
471	R2D273	0.400508	mouse	Donor_1
472	R2D273	0.465346	mouse	Donor_1
473	R2D273	0.543617	mouse	Donor_1
474	R2D273	0.393288	mouse	Donor_1
490	R2D273	0.384091	mouse	Donor_1
491	R2D273	0.480038	mouse	Donor_1
502	R2D273	0.555928	mouse	Donor_1
563	R2D273	0.500148	mouse	Donor_1
574	R2D273	0.502773	mouse	Donor_1
575	R2D273	0.590427	mouse	Donor_1
111	R2D273	0.363119	mouse	Donor_1
112	R2D273	0.51753	mouse	Donor_1
113	R2D273	0.47848	mouse	Donor_1
114	R2D273	0.632753	mouse	Donor_1
121	R2D273	0.562792	mouse	Donor_1
122	R2D273	0.476152	mouse	Donor_1
123	R2D273	0.520036	mouse	Donor_1
124	R2D273	0.608407	mouse	Donor_1
175	R2D273	0.629925	piglet	Donor_1
176	R2D273	0.674179	piglet	Donor_1
177	R2D273	0.857274	piglet	Donor_1
185	R2D273	0.482451	mouse	Donor_1
186	R2D273	0.494326	mouse	Donor_1
315	360	0.690553	piglet	Donor_2
316	360	0.696348	piglet	Donor_2
317	360	0.683669	piglet	Donor_2
319	360	0.747592	mouse	Donor_2
320	360	0.721204	mouse	Donor_2
321	360	0.714386	mouse	Donor_2
322	360	0.739112	mouse	Donor_2
331	360	0.727634	mouse	Donor_2
332	360	0.747768	mouse	Donor_2
333	360	0.717413	mouse	Donor_2
340	360	0.675305	mouse	Donor_2
341	360	0.708547	mouse	Donor_2
342	360	0.705121	mouse	Donor_2
349	360	0.718223	mouse	Donor_2
350	360	0.753291	mouse	Donor_2
51	360	0.670882	mouse	Donor_2
52	360	0.684733	mouse	Donor_2
53	360	0.731312	mouse	Donor_2
54	360	0.741096	mouse	Donor_2
61	360	0.730947	mouse	Donor_2
62	360	0.731676	mouse	Donor_2
63	360	0.750492	mouse	Donor_2
64	360	0.799914	mouse	Donor_2
65	360	0.728435	mouse	Donor_2
66	360	0.751022	mouse	Donor_2
203	360	0.645872	piglet	Donor_2
204	360	0.654624	piglet	Donor_2
205	360	0.721602	mouse	Donor_2
206	360	0.701071	mouse	Donor_2
207	360	0.720842	mouse	Donor_2
208	360	0.722775	mouse	Donor_2
209	360	0.712897	mouse	Donor_2
210	360	0.757097	mouse	Donor_2
211	360	0.654086	piglet	Donor_2
217	360	0.696299	mouse	Donor_2
218	360	0.767853	mouse	Donor_2
219	360	0.749001	mouse	Donor_2
220	360	0.779063	mouse	Donor_2
249	360	0.669826	piglet	Donor_2
250	360	0.703727	piglet	Donor_2
251	360	0.653421	piglet	Donor_2
261	360	0.694908	piglet	Donor_2
262	360	0.708224	piglet	Donor_2
263	360	0.615292	piglet	Donor_2
278	360	0.735574	mouse	Donor_2
279	360	0.712945	mouse	Donor_2
280	360	0.765003	mouse	Donor_2
281	360	0.734114	mouse	Donor_2
282	360	0.727394	mouse	Donor_2
393	360	0.743361	mouse	Donor_2
394	360	0.753939	mouse	Donor_2
395	360	0.76369	mouse	Donor_2
396	360	0.758033	mouse	Donor_2
403	360	0.767821	mouse	Donor_2
404	360	0.712064	mouse	Donor_2
405	360	0.696333	mouse	Donor_2
406	360	0.696069	mouse	Donor_2
407	360	0.737091	mouse	Donor_2
408	360	0.715395	mouse	Donor_2
410	360	0.738226	mouse	Donor_2
411	360	0.756703	mouse	Donor_2
412	360	0.743112	mouse	Donor_2
413	360	0.77169	mouse	Donor_2
414	360	0.747476	mouse	Donor_2
421	360	0.717272	mouse	Donor_2
422	360	0.707839	mouse	Donor_2
423	360	0.755219	mouse	Donor_2
424	360	0.749105	mouse	Donor_2
425	360	0.751079	mouse	Donor_2
503	360	0.729008	mouse	Donor_2
514	360	0.717789	mouse	Donor_2
515	360	0.68734	mouse	Donor_2
106	360	0.565904	piglet	Donor_2
107	360	0.676662	piglet	Donor_2
108	360	0.679142	piglet	Donor_2
125	360	0.741076	mouse	Donor_2
126	360	0.712633	mouse	Donor_2
127	360	0.584927	piglet	Donor_2
128	360	0.476337	piglet	Donor_2
129	360	0.488852	piglet	Donor_2
133	360	0.735489	mouse	Donor_2
134	360	0.732442	mouse	Donor_2
135	360	0.684977	mouse	Donor_2
136	360	0.717024	mouse	Donor_2
137	360	0.696135	mouse	Donor_2
138	360	0.735441	mouse	Donor_2
145	360	0.720046	mouse	Donor_2
163	360	0.657283	piglet	Donor_2
164	360	0.613939	piglet	Donor_2
165	360	0.660742	piglet	Donor_2
184	360	0.710198	mouse	Donor_2
315	371	0.682598	piglet	Donor_2
316	371	0.697307	piglet	Donor_2
317	371	0.683878	piglet	Donor_2
319	371	0.746297	mouse	Donor_2
320	371	0.728897	mouse	Donor_2
321	371	0.708012	mouse	Donor_2
322	371	0.736594	mouse	Donor_2
331	371	0.72271	mouse	Donor_2
332	371	0.741246	mouse	Donor_2
333	371	0.720306	mouse	Donor_2
340	371	0.714703	mouse	Donor_2
341	371	0.717738	mouse	Donor_2
342	371	0.715867	mouse	Donor_2
349	371	0.746432	mouse	Donor_2
350	371	0.769622	mouse	Donor_2
51	371	0.706776	mouse	Donor_2
52	371	0.714335	mouse	Donor_2
53	371	0.761305	mouse	Donor_2
54	371	0.777362	mouse	Donor_2
61	371	0.764309	mouse	Donor_2
62	371	0.767063	mouse	Donor_2
63	371	0.790496	mouse	Donor_2
64	371	0.831834	mouse	Donor_2
65	371	0.752784	mouse	Donor_2
66	371	0.778933	mouse	Donor_2
203	371	0.634068	piglet	Donor_2
204	371	0.643093	piglet	Donor_2
205	371	0.724145	mouse	Donor_2
206	371	0.714198	mouse	Donor_2
207	371	0.72645	mouse	Donor_2
208	371	0.731624	mouse	Donor_2
209	371	0.718639	mouse	Donor_2
210	371	0.761379	mouse	Donor_2
211	371	0.643937	piglet	Donor_2
217	371	0.702937	mouse	Donor_2
218	371	0.776351	mouse	Donor_2
219	371	0.756506	mouse	Donor_2
220	371	0.788977	mouse	Donor_2
249	371	0.65702	piglet	Donor_2
250	371	0.704341	piglet	Donor_2
251	371	0.672034	piglet	Donor_2
261	371	0.681173	piglet	Donor_2
262	371	0.708004	piglet	Donor_2
263	371	0.609816	piglet	Donor_2
278	371	0.741575	mouse	Donor_2
279	371	0.726839	mouse	Donor_2
280	371	0.77639	mouse	Donor_2
281	371	0.743546	mouse	Donor_2
282	371	0.720599	mouse	Donor_2
393	371	0.73872	mouse	Donor_2
394	371	0.749281	mouse	Donor_2
395	371	0.758806	mouse	Donor_2
396	371	0.753085	mouse	Donor_2
403	371	0.762687	mouse	Donor_2
404	371	0.718191	mouse	Donor_2
405	371	0.700644	mouse	Donor_2
406	371	0.688968	mouse	Donor_2
407	371	0.732474	mouse	Donor_2
408	371	0.719336	mouse	Donor_2
410	371	0.73574	mouse	Donor_2
411	371	0.751898	mouse	Donor_2
412	371	0.739956	mouse	Donor_2
413	371	0.766645	mouse	Donor_2
414	371	0.743809	mouse	Donor_2
421	371	0.723231	mouse	Donor_2
422	371	0.712914	mouse	Donor_2
423	371	0.751537	mouse	Donor_2
424	371	0.744445	mouse	Donor_2
425	371	0.747224	mouse	Donor_2
503	371	0.725883	mouse	Donor_2
514	371	0.714244	mouse	Donor_2
515	371	0.689311	mouse	Donor_2
106	371	0.574714	piglet	Donor_2
107	371	0.688905	piglet	Donor_2
108	371	0.699191	piglet	Donor_2
125	371	0.735716	mouse	Donor_2
126	371	0.703255	mouse	Donor_2
127	371	0.581687	piglet	Donor_2
128	371	0.495488	piglet	Donor_2
129	371	0.487008	piglet	Donor_2
133	371	0.755351	mouse	Donor_2
134	371	0.725974	mouse	Donor_2
135	371	0.714775	mouse	Donor_2
136	371	0.741259	mouse	Donor_2
137	371	0.698737	mouse	Donor_2
138	371	0.756122	mouse	Donor_2
145	371	0.748357	mouse	Donor_2
163	371	0.637394	piglet	Donor_2
164	371	0.599497	piglet	Donor_2
165	371	0.640295	piglet	Donor_2
184	371	0.706333	mouse	Donor_2
315	R2D270	0.708335	piglet	Donor_2
316	R2D270	0.713241	piglet	Donor_2
317	R2D270	0.693907	piglet	Donor_2
319	R2D270	0.759635	mouse	Donor_2
320	R2D270	0.721682	mouse	Donor_2
321	R2D270	0.729225	mouse	Donor_2
322	R2D270	0.750719	mouse	Donor_2
331	R2D270	0.742062	mouse	Donor_2
332	R2D270	0.760141	mouse	Donor_2
333	R2D270	0.732166	mouse	Donor_2
340	R2D270	0.658545	mouse	Donor_2
341	R2D270	0.717139	mouse	Donor_2
342	R2D270	0.710978	mouse	Donor_2
349	R2D270	0.716907	mouse	Donor_2
350	R2D270	0.749879	mouse	Donor_2
51	R2D270	0.648325	mouse	Donor_2
52	R2D270	0.660613	mouse	Donor_2
53	R2D270	0.704815	mouse	Donor_2
54	R2D270	0.743225	mouse	Donor_2
61	R2D270	0.706856	mouse	Donor_2
62	R2D270	0.702926	mouse	Donor_2
63	R2D270	0.721866	mouse	Donor_2
64	R2D270	0.766624	mouse	Donor_2
65	R2D270	0.703294	mouse	Donor_2
66	R2D270	0.754394	mouse	Donor_2
203	R2D270	0.663825	piglet	Donor_2
204	R2D270	0.672663	piglet	Donor_2
205	R2D270	0.732739	mouse	Donor_2
206	R2D270	0.703749	mouse	Donor_2
207	R2D270	0.721494	mouse	Donor_2
208	R2D270	0.728727	mouse	Donor_2
209	R2D270	0.714866	mouse	Donor_2
210	R2D270	0.75633	mouse	Donor_2
211	R2D270	0.67521	piglet	Donor_2
217	R2D270	0.694765	mouse	Donor_2
218	R2D270	0.761966	mouse	Donor_2
219	R2D270	0.744388	mouse	Donor_2
220	R2D270	0.779318	mouse	Donor_2
249	R2D270	0.68709	piglet	Donor_2
250	R2D270	0.713962	piglet	Donor_2
251	R2D270	0.670273	piglet	Donor_2
261	R2D270	0.711602	piglet	Donor_2
262	R2D270	0.722586	piglet	Donor_2
263	R2D270	0.636199	piglet	Donor_2
278	R2D270	0.734087	mouse	Donor_2
279	R2D270	0.715765	mouse	Donor_2
280	R2D270	0.766538	mouse	Donor_2
281	R2D270	0.73952	mouse	Donor_2
282	R2D270	0.743438	mouse	Donor_2
393	R2D270	0.754409	mouse	Donor_2
394	R2D270	0.764984	mouse	Donor_2
395	R2D270	0.774432	mouse	Donor_2
396	R2D270	0.768075	mouse	Donor_2
403	R2D270	0.777766	mouse	Donor_2
404	R2D270	0.714985	mouse	Donor_2
405	R2D270	0.700265	mouse	Donor_2
406	R2D270	0.711805	mouse	Donor_2
407	R2D270	0.749005	mouse	Donor_2
408	R2D270	0.721304	mouse	Donor_2
410	R2D270	0.74977	mouse	Donor_2
411	R2D270	0.767147	mouse	Donor_2
412	R2D270	0.756484	mouse	Donor_2
413	R2D270	0.781111	mouse	Donor_2
414	R2D270	0.759124	mouse	Donor_2
421	R2D270	0.725138	mouse	Donor_2
422	R2D270	0.710326	mouse	Donor_2
423	R2D270	0.766228	mouse	Donor_2
424	R2D270	0.758402	mouse	Donor_2
425	R2D270	0.760764	mouse	Donor_2
503	R2D270	0.741967	mouse	Donor_2
514	R2D270	0.728586	mouse	Donor_2
515	R2D270	0.700686	mouse	Donor_2
106	R2D270	0.588513	piglet	Donor_2
107	R2D270	0.68151	piglet	Donor_2
108	R2D270	0.684295	piglet	Donor_2
125	R2D270	0.752569	mouse	Donor_2
126	R2D270	0.727748	mouse	Donor_2
127	R2D270	0.605175	piglet	Donor_2
128	R2D270	0.489386	piglet	Donor_2
129	R2D270	0.519213	piglet	Donor_2
133	R2D270	0.732993	mouse	Donor_2
134	R2D270	0.747086	mouse	Donor_2
135	R2D270	0.67475	mouse	Donor_2
136	R2D270	0.694278	mouse	Donor_2
137	R2D270	0.706841	mouse	Donor_2
138	R2D270	0.711648	mouse	Donor_2
145	R2D270	0.712113	mouse	Donor_2
163	R2D270	0.67925	piglet	Donor_2
164	R2D270	0.634895	piglet	Donor_2
165	R2D270	0.680006	piglet	Donor_2
184	R2D270	0.722591	mouse	Donor_2
315	R2D274	0.702171	piglet	Donor_2
316	R2D274	0.727028	piglet	Donor_2
317	R2D274	0.707037	piglet	Donor_2
319	R2D274	0.761353	mouse	Donor_2
320	R2D274	0.74399	mouse	Donor_2
321	R2D274	0.735897	mouse	Donor_2
322	R2D274	0.752439	mouse	Donor_2
331	R2D274	0.751078	mouse	Donor_2
332	R2D274	0.757801	mouse	Donor_2
333	R2D274	0.731075	mouse	Donor_2
340	R2D274	0.733202	mouse	Donor_2
341	R2D274	0.728079	mouse	Donor_2
342	R2D274	0.736289	mouse	Donor_2
349	R2D274	0.765549	mouse	Donor_2
350	R2D274	0.798942	mouse	Donor_2
51	R2D274	0.705259	mouse	Donor_2
52	R2D274	0.718548	mouse	Donor_2
53	R2D274	0.795102	mouse	Donor_2
54	R2D274	0.803617	mouse	Donor_2
61	R2D274	0.791745	mouse	Donor_2
62	R2D274	0.780273	mouse	Donor_2
63	R2D274	0.805258	mouse	Donor_2
64	R2D274	0.8468	mouse	Donor_2
65	R2D274	0.763468	mouse	Donor_2
66	R2D274	0.800965	mouse	Donor_2
203	R2D274	0.663755	piglet	Donor_2
204	R2D274	0.675095	piglet	Donor_2
205	R2D274	0.739616	mouse	Donor_2
206	R2D274	0.725963	mouse	Donor_2
207	R2D274	0.7421	mouse	Donor_2
208	R2D274	0.76717	mouse	Donor_2
209	R2D274	0.73489	mouse	Donor_2
210	R2D274	0.809953	mouse	Donor_2
211	R2D274	0.665959	piglet	Donor_2
217	R2D274	0.72472	mouse	Donor_2
218	R2D274	0.811294	mouse	Donor_2
219	R2D274	0.792477	mouse	Donor_2
220	R2D274	0.818863	mouse	Donor_2
249	R2D274	0.684452	piglet	Donor_2
250	R2D274	0.73371	piglet	Donor_2
251	R2D274	0.677187	piglet	Donor_2
261	R2D274	0.710484	piglet	Donor_2
262	R2D274	0.738619	piglet	Donor_2
263	R2D274	0.642931	piglet	Donor_2
278	R2D274	0.759014	mouse	Donor_2
279	R2D274	0.735131	mouse	Donor_2
280	R2D274	0.775637	mouse	Donor_2
281	R2D274	0.753032	mouse	Donor_2
282	R2D274	0.747919	mouse	Donor_2
393	R2D274	0.753067	mouse	Donor_2
394	R2D274	0.76353	mouse	Donor_2
395	R2D274	0.773574	mouse	Donor_2
396	R2D274	0.76819	mouse	Donor_2
403	R2D274	0.77702	mouse	Donor_2
404	R2D274	0.735439	mouse	Donor_2
405	R2D274	0.717022	mouse	Donor_2
406	R2D274	0.718413	mouse	Donor_2
407	R2D274	0.747761	mouse	Donor_2
408	R2D274	0.736736	mouse	Donor_2
410	R2D274	0.750045	mouse	Donor_2
411	R2D274	0.765827	mouse	Donor_2
412	R2D274	0.754698	mouse	Donor_2
413	R2D274	0.780634	mouse	Donor_2
414	R2D274	0.756661	mouse	Donor_2
421	R2D274	0.739985	mouse	Donor_2
422	R2D274	0.729381	mouse	Donor_2
423	R2D274	0.768665	mouse	Donor_2
424	R2D274	0.760289	mouse	Donor_2
425	R2D274	0.763399	mouse	Donor_2
503	R2D274	0.741761	mouse	Donor_2
514	R2D274	0.728135	mouse	Donor_2
515	R2D274	0.705539	mouse	Donor_2
106	R2D274	0.615945	piglet	Donor_2
107	R2D274	0.727166	piglet	Donor_2
108	R2D274	0.728571	piglet	Donor_2
125	R2D274	0.751516	mouse	Donor_2
126	R2D274	0.731022	mouse	Donor_2
127	R2D274	0.616733	piglet	Donor_2
128	R2D274	0.522795	piglet	Donor_2
129	R2D274	0.514302	piglet	Donor_2
133	R2D274	0.795562	mouse	Donor_2
134	R2D274	0.751091	mouse	Donor_2
135	R2D274	0.758195	mouse	Donor_2
136	R2D274	0.775682	mouse	Donor_2
137	R2D274	0.744604	mouse	Donor_2
138	R2D274	0.790146	mouse	Donor_2
145	R2D274	0.781884	mouse	Donor_2
163	R2D274	0.669514	piglet	Donor_2
164	R2D274	0.630253	piglet	Donor_2
165	R2D274	0.676995	piglet	Donor_2
184	R2D274	0.725398	mouse	Donor_2
334	348	0.753913	mouse	Donor_3
343	348	0.72946	mouse	Donor_3
344	348	0.763588	mouse	Donor_3
345	348	0.704128	mouse	Donor_3
346	348	0.724734	mouse	Donor_3
351	348	0.752846	mouse	Donor_3
352	348	0.7449	mouse	Donor_3
353	348	0.765196	mouse	Donor_3
354	348	0.748371	mouse	Donor_3
355	348	0.67616	mouse	Donor_3
361	348	0.754203	mouse	Donor_3
362	348	0.714664	mouse	Donor_3
363	348	0.725215	mouse	Donor_3
364	348	0.714155	mouse	Donor_3
365	348	0.715782	mouse	Donor_3
366	348	0.705475	mouse	Donor_3
73	348	0.82116	mouse	Donor_3
74	348	0.721337	mouse	Donor_3
75	348	0.799698	mouse	Donor_3
76	348	0.731795	mouse	Donor_3
77	348	0.749773	mouse	Donor_3
78	348	0.681298	mouse	Donor_3
85	348	0.707086	mouse	Donor_3
86	348	0.76891	mouse	Donor_3
87	348	0.754053	mouse	Donor_3
88	348	0.689898	mouse	Donor_3
212	348	0.570546	piglet	Donor_3
213	348	0.573348	piglet	Donor_3
214	348	0.62262	piglet	Donor_3
221	348	0.767893	mouse	Donor_3
222	348	0.762892	mouse	Donor_3
229	348	0.76211	mouse	Donor_3
230	348	0.741464	mouse	Donor_3
231	348	0.752653	mouse	Donor_3
232	348	0.739167	mouse	Donor_3
233	348	0.755768	mouse	Donor_3
234	348	0.746169	mouse	Donor_3
241	348	0.732494	mouse	Donor_3
242	348	0.714912	mouse	Donor_3
415	348	0.810422	mouse	Donor_3
416	348	0.732523	mouse	Donor_3
417	348	0.750962	mouse	Donor_3
418	348	0.739817	mouse	Donor_3
419	348	0.735844	mouse	Donor_3
420	348	0.699861	mouse	Donor_3
426	348	0.771435	mouse	Donor_3
427	348	0.708803	mouse	Donor_3
428	348	0.693599	mouse	Donor_3
429	348	0.704754	mouse	Donor_3
430	348	0.714785	mouse	Donor_3
433	348	0.750377	mouse	Donor_3
434	348	0.728777	mouse	Donor_3
435	348	0.749733	mouse	Donor_3
436	348	0.747287	mouse	Donor_3
437	348	0.703329	mouse	Donor_3
438	348	0.745316	mouse	Donor_3
445	348	0.703952	mouse	Donor_3
446	348	0.700004	mouse	Donor_3
447	348	0.724099	mouse	Donor_3
484	348	0.585268	piglet	Donor_3
485	348	0.637895	piglet	Donor_3
486	348	0.56738	piglet	Donor_3
493	348	0.537754	piglet	Donor_3
494	348	0.592651	piglet	Donor_3
495	348	0.683413	piglet	Donor_3
496	348	0.53949	piglet	Donor_3
497	348	0.696227	piglet	Donor_3
498	348	0.676683	piglet	Donor_3
526	348	0.752931	mouse	Donor_3
527	348	0.750117	mouse	Donor_3
538	348	0.710732	mouse	Donor_3
539	348	0.700461	mouse	Donor_3
103	348	0.707272	piglet	Donor_3
104	348	0.721395	piglet	Donor_3
118	348	0.588249	piglet	Donor_3
119	348	0.670586	piglet	Donor_3
120	348	0.631846	piglet	Donor_3
146	348	0.744257	mouse	Donor_3
147	348	0.725832	mouse	Donor_3
148	348	0.749686	mouse	Donor_3
149	348	0.735183	mouse	Donor_3
150	348	0.755584	mouse	Donor_3
154	348	0.616963	piglet	Donor_3
155	348	0.588761	piglet	Donor_3
156	348	0.634439	piglet	Donor_3
157	348	0.74742	mouse	Donor_3
158	348	0.7428	mouse	Donor_3
159	348	0.766692	mouse	Donor_3
160	348	0.727487	mouse	Donor_3
161	348	0.712341	mouse	Donor_3
334	372	0.75704	mouse	Donor_3
343	372	0.735788	mouse	Donor_3
344	372	0.766888	mouse	Donor_3
345	372	0.701203	mouse	Donor_3
346	372	0.720091	mouse	Donor_3
351	372	0.753822	mouse	Donor_3
352	372	0.741917	mouse	Donor_3
353	372	0.762529	mouse	Donor_3
354	372	0.746078	mouse	Donor_3
355	372	0.675061	mouse	Donor_3
361	372	0.751111	mouse	Donor_3
362	372	0.714089	mouse	Donor_3
363	372	0.722381	mouse	Donor_3
364	372	0.712402	mouse	Donor_3
[truncated: 616 more rows]

## Sheet: Figure_4
Donor_1 alpha diversity source data						Donor_2 alpha diversity source data						Donor_3 alpha diversity source data						Donor_4 alpha diversity source data
SampleID	Shannon	Donor	Species	Alpha_Desc		SampleID	Shannon	Donor	Species	Alpha_Desc		SampleID	Shannon	Donor	Species	Alpha_Desc		SampleID	Shannon	Donor	Species	Alpha_Desc
111	2.39308	Donor_1	mouse	7_days_post_inoc		106	3.58535	Donor_2	piglet	2_days_post_inoc		103	3.45852	Donor_3	piglet	2_days_post_inoc		100	2.94367	Donor_4	mouse	2_days_post_inoc
112	2.47974	Donor_1	mouse	7_days_post_inoc		107	2.88216	Donor_2	piglet	2_days_post_inoc		104	3.39759	Donor_3	piglet	2_days_post_inoc		101	3.20077	Donor_4	mouse	2_days_post_inoc
113	2.12023	Donor_1	mouse	7_days_post_inoc		108	2.97389	Donor_2	piglet	2_days_post_inoc		118	3.84605	Donor_3	piglet	7_days_post_inoc		102	2.69812	Donor_4	mouse	2_days_post_inoc
114	2.12689	Donor_1	mouse	7_days_post_inoc		125	2.99486	Donor_2	mouse	7_days_post_inoc		119	3.7253	Donor_3	piglet	7_days_post_inoc		109	2.89971	Donor_4	mouse	2_days_post_inoc
121	2.21723	Donor_1	mouse	7_days_post_inoc		126	3.02739	Donor_2	mouse	7_days_post_inoc		120	3.8662	Donor_3	piglet	7_days_post_inoc		110	3.15593	Donor_4	mouse	2_days_post_inoc
122	2.3366	Donor_1	mouse	7_days_post_inoc		127	3.75962	Donor_2	piglet	7_days_post_inoc		146	3.3666	Donor_3	mouse	7_days_post_inoc		162	3.30396	Donor_4	mouse	7_days_post_inoc
123	2.21674	Donor_1	mouse	7_days_post_inoc		128	3.84071	Donor_2	piglet	7_days_post_inoc		147	3.47207	Donor_3	mouse	7_days_post_inoc		169	3.11487	Donor_4	mouse	7_days_post_inoc
124	2.15588	Donor_1	mouse	7_days_post_inoc		129	3.7342	Donor_2	piglet	7_days_post_inoc		148	3.40556	Donor_3	mouse	7_days_post_inoc		170	3.39217	Donor_4	mouse	7_days_post_inoc
175	3.1922	Donor_1	piglet	14_days_post_inoc		133	2.92717	Donor_2	mouse	7_days_post_inoc		149	3.40453	Donor_3	mouse	7_days_post_inoc		171	3.3432	Donor_4	mouse	7_days_post_inoc
176	3.09776	Donor_1	piglet	14_days_post_inoc		134	3.04061	Donor_2	mouse	7_days_post_inoc		150	3.42842	Donor_3	mouse	7_days_post_inoc		172	3.32843	Donor_4	mouse	7_days_post_inoc
177	2.76245	Donor_1	piglet	14_days_post_inoc		135	3.07814	Donor_2	mouse	7_days_post_inoc		154	3.38082	Donor_3	piglet	14_days_post_inoc		173	2.93867	Donor_4	mouse	7_days_post_inoc
185	2.45583	Donor_1	mouse	14_days_post_inoc		136	3.02705	Donor_2	mouse	7_days_post_inoc		155	3.76481	Donor_3	piglet	14_days_post_inoc		174	3.36106	Donor_4	mouse	7_days_post_inoc
186	2.49564	Donor_1	mouse	14_days_post_inoc		137	3.05511	Donor_2	mouse	7_days_post_inoc		156	3.89596	Donor_3	piglet	14_days_post_inoc		182	3.27915	Donor_4	mouse	7_days_post_inoc
193	2.34761	Donor_1	mouse	14_days_post_inoc		138	2.97515	Donor_2	mouse	7_days_post_inoc		157	3.29261	Donor_3	mouse	7_days_post_inoc		183	3.15743	Donor_4	mouse	7_days_post_inoc
194	2.33594	Donor_1	mouse	14_days_post_inoc		145	2.93818	Donor_2	mouse	7_days_post_inoc		158	3.2833	Donor_3	mouse	7_days_post_inoc		187	3.12129	Donor_4	piglet	14_days_post_inoc
195	2.29191	Donor_1	mouse	14_days_post_inoc		163	3.76859	Donor_2	piglet	14_days_post_inoc		159	3.11363	Donor_3	mouse	7_days_post_inoc		188	3.94589	Donor_4	piglet	14_days_post_inoc
196	2.28454	Donor_1	mouse	14_days_post_inoc		164	3.83025	Donor_2	piglet	14_days_post_inoc		160	3.35909	Donor_3	mouse	7_days_post_inoc		189	2.91464	Donor_4	piglet	14_days_post_inoc
197	2.38207	Donor_1	mouse	14_days_post_inoc		165	3.62317	Donor_2	piglet	14_days_post_inoc		161	3.28307	Donor_3	mouse	7_days_post_inoc		237	2.83085	Donor_4	piglet	28_days_post_inoc
198	2.45641	Donor_1	mouse	14_days_post_inoc		184	3.20124	Donor_2	mouse	7_days_post_inoc		212	3.76761	Donor_3	piglet	28_days_post_inoc		238	2.90033	Donor_4	piglet	28_days_post_inoc
215	2.91193	Donor_1	piglet	28_days_post_inoc		203	3.98495	Donor_2	piglet	21_days_post_inoc		213	3.93199	Donor_3	piglet	28_days_post_inoc		239	2.09382	Donor_4	piglet	28_days_post_inoc
216	3.05712	Donor_1	piglet	28_days_post_inoc		204	3.83014	Donor_2	piglet	21_days_post_inoc		214	3.75431	Donor_3	piglet	28_days_post_inoc		243	3.4575	Donor_4	mouse	14_days_post_inoc
223	2.78329	Donor_1	piglet	28_days_post_inoc		205	2.90572	Donor_2	mouse	14_days_post_inoc		221	3.18576	Donor_3	mouse	14_days_post_inoc		244	3.25825	Donor_4	mouse	14_days_post_inoc
252	2.89626	Donor_1	piglet	35_days_post_inoc		206	3.28973	Donor_2	mouse	14_days_post_inoc		222	3.16165	Donor_3	mouse	14_days_post_inoc		245	3.43995	Donor_4	mouse	14_days_post_inoc
259	3.06376	Donor_1	piglet	35_days_post_inoc		207	3.17282	Donor_2	mouse	14_days_post_inoc		229	3.13486	Donor_3	mouse	14_days_post_inoc		246	3.38403	Donor_4	mouse	14_days_post_inoc
260	2.42751	Donor_1	piglet	35_days_post_inoc		208	3.15731	Donor_2	mouse	14_days_post_inoc		230	3.28135	Donor_3	mouse	14_days_post_inoc		253	3.45436	Donor_4	mouse	14_days_post_inoc
265	2.37021	Donor_1	mouse	21_days_post_inoc		209	3.10367	Donor_2	mouse	14_days_post_inoc		231	3.28054	Donor_3	mouse	14_days_post_inoc		254	3.30474	Donor_4	mouse	14_days_post_inoc
266	2.44406	Donor_1	mouse	21_days_post_inoc		210	3.0761	Donor_2	mouse	14_days_post_inoc		232	3.25454	Donor_3	mouse	14_days_post_inoc		255	3.50665	Donor_4	mouse	14_days_post_inoc
267	2.39865	Donor_1	mouse	21_days_post_inoc		211	3.91305	Donor_2	piglet	21_days_post_inoc		233	3.23243	Donor_3	mouse	14_days_post_inoc		256	3.39882	Donor_4	mouse	14_days_post_inoc
268	2.2681	Donor_1	mouse	21_days_post_inoc		217	3.47342	Donor_2	mouse	14_days_post_inoc		234	3.2651	Donor_3	mouse	14_days_post_inoc		257	3.45705	Donor_4	mouse	14_days_post_inoc
269	2.34614	Donor_1	mouse	21_days_post_inoc		218	3.0293	Donor_2	mouse	14_days_post_inoc		241	3.35216	Donor_3	mouse	14_days_post_inoc		258	3.47319	Donor_4	mouse	14_days_post_inoc
270	2.3431	Donor_1	mouse	21_days_post_inoc		219	3.05943	Donor_2	mouse	14_days_post_inoc		242	3.2805	Donor_3	mouse	14_days_post_inoc		271	3.89001	Donor_4	piglet	35_days_post_inoc
277	2.56521	Donor_1	mouse	21_days_post_inoc		220	2.86336	Donor_2	mouse	14_days_post_inoc		334	3.10126	Donor_3	mouse	28_days_post_inoc		272	3.93459	Donor_4	piglet	35_days_post_inoc
289	3.0312	Donor_1	piglet	21_days_post_inoc		249	3.96475	Donor_2	piglet	28_days_post_inoc		343	3.15313	Donor_3	mouse	28_days_post_inoc		273	3.42467	Donor_4	piglet	35_days_post_inoc
290	3.25528	Donor_1	piglet	21_days_post_inoc		250	3.50869	Donor_2	piglet	28_days_post_inoc		344	3.2189	Donor_3	mouse	28_days_post_inoc		294	3.92487	Donor_4	piglet	21_days_post_inoc
291	2.44018	Donor_1	piglet	21_days_post_inoc		251	3.89106	Donor_2	piglet	28_days_post_inoc		345	3.4003	Donor_3	mouse	28_days_post_inoc		295	3.37578	Donor_4	mouse	21_days_post_inoc
299	2.40867	Donor_1	human	donor_inocula		261	3.89962	Donor_2	piglet	35_days_post_inoc		346	3.33576	Donor_3	mouse	28_days_post_inoc		296	3.26701	Donor_4	mouse	21_days_post_inoc
30	2.18001	Donor_1	mouse	2_days_post_inoc		262	3.66844	Donor_2	piglet	35_days_post_inoc		348	4.28735	Donor_3	human	donor_inocula		297	3.5222	Donor_4	mouse	21_days_post_inoc
300	2.43355	Donor_1	human	donor_inocula		263	3.91026	Donor_2	piglet	35_days_post_inoc		351	3.12823	Donor_3	mouse	21_days_post_inoc		298	3.09644	Donor_4	mouse	21_days_post_inoc
306	3.29346	Donor_1	piglet	40_days_post_inoc		278	3.14641	Donor_2	mouse	21_days_post_inoc		352	3.09431	Donor_3	mouse	21_days_post_inoc		301	3.98546	Donor_4	piglet	21_days_post_inoc
307	2.55317	Donor_1	mouse	28_days_post_inoc		279	3.20986	Donor_2	mouse	21_days_post_inoc		353	3.02159	Donor_3	mouse	21_days_post_inoc		302	4.05846	Donor_4	piglet	21_days_post_inoc
308	2.4363	Donor_1	mouse	28_days_post_inoc		280	3.09385	Donor_2	mouse	21_days_post_inoc		354	3.25242	Donor_3	mouse	21_days_post_inoc		324	4.2901	Donor_4	human	donor_inocula
309	2.41823	Donor_1	mouse	28_days_post_inoc		281	2.98723	Donor_2	mouse	21_days_post_inoc		355	3.47778	Donor_3	mouse	28_days_post_inoc		325	3.82643	Donor_4	piglet	40_days_post_inoc
310	2.58018	Donor_1	mouse	28_days_post_inoc		282	2.92429	Donor_2	mouse	21_days_post_inoc		361	3.14696	Donor_3	mouse	21_days_post_inoc		326	3.31754	Donor_4	piglet	40_days_post_inoc
313	3.31755	Donor_1	piglet	40_days_post_inoc		315	3.90195	Donor_2	piglet	40_days_post_inoc		362	3.29652	Donor_3	mouse	21_days_post_inoc		327	4.00745	Donor_4	piglet	40_days_post_inoc
314	2.90494	Donor_1	piglet	40_days_post_inoc		316	3.65653	Donor_2	piglet	40_days_post_inoc		363	3.16521	Donor_3	mouse	21_days_post_inoc		356	3.24048	Donor_4	mouse	28_days_post_inoc
323	2.37994	Donor_1	human	donor_inocula		317	3.64806	Donor_2	piglet	40_days_post_inoc		364	3.11556	Donor_3	mouse	21_days_post_inoc		357	3.53861	Donor_4	mouse	28_days_post_inoc
379	2.56244	Donor_1	mouse	35_days_post_inoc		319	2.88508	Donor_2	mouse	28_days_post_inoc		365	3.36137	Donor_3	mouse	21_days_post_inoc		358	3.33247	Donor_4	mouse	28_days_post_inoc
38	2.19972	Donor_1	mouse	2_days_post_inoc		320	3.05947	Donor_2	mouse	28_days_post_inoc		366	3.39411	Donor_3	mouse	21_days_post_inoc		359	4.106	Donor_4	human	donor_inocula
380	2.39308	Donor_1	mouse	35_days_post_inoc		321	3.03355	Donor_2	mouse	28_days_post_inoc		372	4.27961	Donor_3	human	donor_inocula		367	3.37335	Donor_4	mouse	28_days_post_inoc
381	2.40023	Donor_1	mouse	35_days_post_inoc		322	2.98502	Donor_2	mouse	28_days_post_inoc		415	2.86556	Donor_3	mouse	40_days_post_inoc		368	3.29744	Donor_4	mouse	28_days_post_inoc
382	2.48001	Donor_1	mouse	35_days_post_inoc		331	2.89085	Donor_2	mouse	28_days_post_inoc		416	3.20643	Donor_3	mouse	40_days_post_inoc		369	3.46328	Donor_4	mouse	28_days_post_inoc
39	2.419	Donor_1	mouse	2_days_post_inoc		332	3.012	Donor_2	mouse	28_days_post_inoc		417	3.05906	Donor_3	mouse	40_days_post_inoc		370	3.32883	Donor_4	mouse	28_days_post_inoc
391	2.15565	Donor_1	mouse	40_days_post_inoc		333	3.1511	Donor_2	mouse	28_days_post_inoc		418	3.27294	Donor_3	mouse	40_days_post_inoc		373	3.31702	Donor_4	mouse	21_days_post_inoc
392	2.43082	Donor_1	mouse	40_days_post_inoc		340	3.17831	Donor_2	mouse	21_days_post_inoc		419	3.21325	Donor_3	mouse	40_days_post_inoc		374	3.16632	Donor_4	mouse	21_days_post_inoc
40	2.64351	Donor_1	mouse	2_days_post_inoc		341	3.14964	Donor_2	mouse	21_days_post_inoc		420	3.28433	Donor_3	mouse	40_days_post_inoc		375	3.32046	Donor_4	mouse	21_days_post_inoc
41	2.22541	Donor_1	mouse	2_days_post_inoc		342	3.31903	Donor_2	mouse	21_days_post_inoc		426	3.05911	Donor_3	mouse	35_days_post_inoc		376	3.0837	Donor_4	mouse	21_days_post_inoc
42	2.2272	Donor_1	mouse	2_days_post_inoc		349	3.14621	Donor_2	mouse	21_days_post_inoc		427	3.17937	Donor_3	mouse	40_days_post_inoc		377	3.40744	Donor_4	mouse	21_days_post_inoc
470	2.54812	Donor_1	mouse	40_days_post_inoc		350	3.36439	Donor_2	mouse	21_days_post_inoc		428	3.37976	Donor_3	mouse	40_days_post_inoc		378	3.34661	Donor_4	mouse	21_days_post_inoc
471	2.5304	Donor_1	mouse	40_days_post_inoc		360	3.93235	Donor_2	human	donor_inocula		429	3.2933	Donor_3	mouse	40_days_post_inoc		431	3.34718	Donor_4	mouse	40_days_post_inoc
472	2.41681	Donor_1	mouse	40_days_post_inoc		371	3.80754	Donor_2	human	donor_inocula		430	3.42871	Donor_3	mouse	40_days_post_inoc		432	3.49602	Donor_4	mouse	40_days_post_inoc
473	2.15999	Donor_1	mouse	40_days_post_inoc		393	3.01535	Donor_2	mouse	40_days_post_inoc		433	3.28542	Donor_3	mouse	35_days_post_inoc		439	3.314	Donor_4	mouse	40_days_post_inoc
474	2.36704	Donor_1	mouse	40_days_post_inoc		394	3.01768	Donor_2	mouse	40_days_post_inoc		434	3.27331	Donor_3	mouse	35_days_post_inoc		440	3.48177	Donor_4	mouse	40_days_post_inoc
49	2.31724	Donor_1	mouse	2_days_post_inoc		395	2.85202	Donor_2	mouse	40_days_post_inoc		435	3.08194	Donor_3	mouse	35_days_post_inoc		441	3.43088	Donor_4	mouse	40_days_post_inoc
490	2.57046	Donor_1	mouse	28_days_post_inoc		396	2.87042	Donor_2	mouse	40_days_post_inoc		436	3.34459	Donor_3	mouse	35_days_post_inoc		442	3.35062	Donor_4	mouse	40_days_post_inoc
491	2.52763	Donor_1	mouse	28_days_post_inoc		403	2.70602	Donor_2	mouse	40_days_post_inoc		437	3.22919	Donor_3	mouse	35_days_post_inoc		443	3.16792	Donor_4	mouse	40_days_post_inoc
50	2.23769	Donor_1	mouse	2_days_post_inoc		404	3.12485	Donor_2	mouse	40_days_post_inoc		438	3.02538	Donor_3	mouse	35_days_post_inoc		444	3.08467	Donor_4	mouse	40_days_post_inoc
502	2.52759	Donor_1	mouse	28_days_post_inoc		405	3.19815	Donor_2	mouse	40_days_post_inoc		445	3.2568	Donor_3	mouse	35_days_post_inoc		448	3.55883	Donor_4	mouse	35_days_post_inoc
563	2.43272	Donor_1	mouse	35_days_post_inoc		406	3.27339	Donor_2	mouse	40_days_post_inoc		446	3.30396	Donor_3	mouse	35_days_post_inoc		449	3.3987	Donor_4	mouse	35_days_post_inoc
574	2.52001	Donor_1	mouse	35_days_post_inoc		407	3.15166	Donor_2	mouse	40_days_post_inoc		447	3.16738	Donor_3	mouse	35_days_post_inoc		450	3.25929	Donor_4	mouse	35_days_post_inoc
575	2.43593	Donor_1	mouse	35_days_post_inoc		408	3.20858	Donor_2	mouse	40_days_post_inoc		484	4.02185	Donor_3	piglet	21_days_post_inoc		451	3.21912	Donor_4	mouse	40_days_post_inoc
58	2.91855	Donor_1	piglet	2_days_post_inoc		410	3.04235	Donor_2	mouse	35_days_post_inoc		485	3.79095	Donor_3	piglet	21_days_post_inoc		452	3.13117	Donor_4	mouse	40_days_post_inoc
59	2.85225	Donor_1	piglet	2_days_post_inoc		411	2.90765	Donor_2	mouse	35_days_post_inoc		486	3.87528	Donor_3	piglet	21_days_post_inoc		457	3.61079	Donor_4	mouse	35_days_post_inoc
60	5.27152	Donor_1	piglet	2_days_post_inoc		412	2.88696	Donor_2	mouse	35_days_post_inoc		493	3.73729	Donor_3	piglet	35_days_post_inoc		458	3.51804	Donor_4	mouse	35_days_post_inoc
67	2.96305	Donor_1	piglet	2_days_post_inoc		413	2.73321	Donor_2	mouse	35_days_post_inoc		494	3.9914	Donor_3	piglet	35_days_post_inoc		459	3.33513	Donor_4	mouse	35_days_post_inoc
81	3.00934	Donor_1	piglet	7_days_post_inoc		414	2.90047	Donor_2	mouse	35_days_post_inoc		495	4.01659	Donor_3	piglet	35_days_post_inoc		460	3.20647	Donor_4	mouse	35_days_post_inoc
82	3.21549	Donor_1	piglet	7_days_post_inoc		421	3.07542	Donor_2	mouse	35_days_post_inoc		496	3.71256	Donor_3	piglet	40_days_post_inoc		461	3.29199	Donor_4	mouse	35_days_post_inoc
83	3.02143	Donor_1	piglet	7_days_post_inoc		422	2.96082	Donor_2	mouse	35_days_post_inoc		497	3.97117	Donor_3	piglet	40_days_post_inoc		462	3.16381	Donor_4	mouse	35_days_post_inoc
R2D269	2.45446	Donor_1	human	donor_inocula		423	2.92579	Donor_2	mouse	35_days_post_inoc		498	3.48668	Donor_3	piglet	40_days_post_inoc		469	3.29373	Donor_4	mouse	35_days_post_inoc
R2D273	2.28518	Donor_1	human	donor_inocula		424	2.96996	Donor_2	mouse	35_days_post_inoc		526	3.25348	Donor_3	mouse	28_days_post_inoc		550	3.35104	Donor_4	mouse	28_days_post_inoc
						425	2.91491	Donor_2	mouse	35_days_post_inoc		527	3.23055	Donor_3	mouse	28_days_post_inoc		551	3.35244	Donor_4	mouse	28_days_post_inoc
						503	3.12768	Donor_2	mouse	28_days_post_inoc		538	3.41092	Donor_3	mouse	28_days_post_inoc		562	3.46732	Donor_4	mouse	28_days_post_inoc
						51	2.85423	Donor_2	mouse	2_days_post_inoc		539	3.43567	Donor_3	mouse	28_days_post_inoc		72	3.06858	Donor_4	piglet	2_days_post_inoc
						514	3.14154	Donor_2	mouse	28_days_post_inoc		73	2.63341	Donor_3	mouse	2_days_post_inoc		79	3.24411	Donor_4	piglet	2_days_post_inoc
						515	3.14194	Donor_2	mouse	28_days_post_inoc		74	3.42519	Donor_3	mouse	2_days_post_inoc		80	2.42546	Donor_4	piglet	2_days_post_inoc
						52	2.72152	Donor_2	mouse	2_days_post_inoc		75	3.30182	Donor_3	mouse	2_days_post_inoc		89	2.81329	Donor_4	mouse	2_days_post_inoc
						53	2.36047	Donor_2	mouse	2_days_post_inoc		76	3.14521	Donor_3	mouse	2_days_post_inoc		90	3.01226	Donor_4	mouse	2_days_post_inoc
						54	2.89838	Donor_2	mouse	2_days_post_inoc		77	3.30251	Donor_3	mouse	2_days_post_inoc		94	2.99175	Donor_4	piglet	7_days_post_inoc
						61	2.62388	Donor_2	mouse	2_days_post_inoc		78	3.10017	Donor_3	mouse	2_days_post_inoc		95	3.1047	Donor_4	piglet	7_days_post_inoc
						62	2.71218	Donor_2	mouse	2_days_post_inoc		85	3.38464	Donor_3	mouse	2_days_post_inoc		96	2.7223	Donor_4	piglet	7_days_post_inoc
						63	2.56039	Donor_2	mouse	2_days_post_inoc		86	2.94896	Donor_3	mouse	2_days_post_inoc		97	3.07555	Donor_4	mouse	2_days_post_inoc
						64	2.49013	Donor_2	mouse	2_days_post_inoc		87	3.21035	Donor_3	mouse	2_days_post_inoc		98	3.00869	Donor_4	mouse	2_days_post_inoc
						65	2.59889	Donor_2	mouse	2_days_post_inoc		88	3.13518	Donor_3	mouse	2_days_post_inoc		99	2.99095	Donor_4	mouse	2_days_post_inoc
						66	2.66843	Donor_2	mouse	2_days_post_inoc		R2D271	4.09764	Donor_3	human	donor_inocula		R2D272	3.96499	Donor_4	human	donor_inocula
						R2D270	3.7038	Donor_2	human	donor_inocula		R2D275	4.24746	Donor_3	human	donor_inocula		R2D276	3.66972	Donor_4	human	donor_inocula
						R2D274	3.82854	Donor_2	human	donor_inocula

## Sheet: Figure_5
Donor_1 input data for generating chord diagrams						Donor_2 input data for generating chord diagrams						Donor_3 input data for generating chord diagrams						Donor_4 input data for generating chord diagrams
Samp1	Samp2	Val1	Val2			Samp1	Samp2	Val1	Val2			Samp1	Samp2	Val1	Val2			Samp1	Samp2	Val1	Val2
ASVH1011	ASVM1011	0.0995	0.1663			ASVH1015	ASVM1015	0.0461	0.0733			ASVH1015	ASVM1015	0.0267	0.0357			ASVH1009	ASVM1009	0.006	0.0067
ASVH1014	ASVM1014	0.0162	0.0271			ASVH110	ASVM110	0.0023	0.0018			ASVH1035	ASVM1035	0.0019	0.003			ASVH1011	ASVM1011	0.0406	0.0436
ASVH1976	ASVM1976	0.0873	0.016			ASVH118	ASVM118	0.0195	0			ASVH1036	ASVM1036	0.0012	0.0021			ASVH1015	ASVM1015	0.0038	0.007
ASVH1977	ASVM1977	0.04	0.0033			ASVH133	ASVM133	0.0042	0			ASVH1038	ASVM1038	0.0094	0.0127			ASVH1036	ASVM1036	0.0123	0.0097
ASVH2161	ASVM2161	0.317	0.1365			ASVH139	ASVM139	0.0023	0.002			ASVH118	ASVM118	0.0029	0			ASVH1038	ASVM1038	0.0088	0.0068
ASVH2167	ASVM2167	0.0168	0.0047			ASVH1749	ASVM1749	0.0144	0.0241			ASVH133	ASVM133	0.0015	0			ASVH118	ASVM118	0.0032	0
ASVH264	ASVM264	0.0042	0.0159			ASVH1908	ASVM1908	0.006	0.0002			ASVH1749	ASVM1749	0.0247	0.0264			ASVH1749	ASVM1749	0.0392	0.0109
ASVH265	ASVM265	0.0064	0.02			ASVH2060	ASVM2060	0.0025	0.0117			ASVH1908	ASVM1908	0.0048	0.0292			ASVH1908	ASVM1908	0.0038	0.0405
ASVH267	ASVM267	0.0206	0.0355			ASVH2161	ASVM2161	0.0008	0.0135			ASVH2060	ASVM2060	0.0052	0.0082			ASVH2060	ASVM2060	0.0026	0.0082
ASVH268	ASVM268	0.0039	0.0154			ASVH227	ASVM227	0.0015	0			ASVH2298	ASVM2298	0.0042	0			ASVH2323	ASVM2323	0.0022	0.0025
ASVH2848	ASVM2848	0.0009	0.0109			ASVH2323	ASVM2323	0.0018	0.0011			ASVH2303	ASVM2303	0.0219	0			ASVH2378	ASVM2378	0.0007	0
ASVH3368	ASVM3368	0.0008	0.0023			ASVH2377	ASVM2377	0.0022	0			ASVH2317	ASVM2317	0.0017	0			ASVH2480	ASVM2480	0.0431	0.0083
ASVH3778	ASVM3778	0.045	0.0081			ASVH2464	ASVM2464	0.0004	0			ASVH2327	ASVM2327	0.0134	0			ASVH2641	ASVM2641	0.0015	0.0017
ASVH3975	ASVM3975	0.0069	0.0048			ASVH2641	ASVM2641	0.0026	0			ASVH2330	ASVM2330	0.0074	0			ASVH2937	ASVM2937	0.0025	0.0044
ASVH4508	ASVM4508	0.0006	0.0024			ASVH2654	ASVM2654	0.0051	0			ASVH2355	ASVM2355	0.0088	0			ASVH302	ASVM302	0.0026	0
ASVH5452	ASVM5452	0.0648	0.1622			ASVH2789	ASVM2789	0.0113	0			ASVH2416	ASVM2416	0.0011	0			ASVH3023	ASVM3023	0.0004	0
ASVH5969	ASVM5969	0.0032	0			ASVH2881	ASVM2881	0.0053	0.0013			ASVH2480	ASVM2480	0.0095	0.0003			ASVH3047	ASVM3047	0.0007	0
ASVH5998	ASVM5998	0.047	0.0026			ASVH2894	ASVM2894	0.0289	0			ASVH2484	ASVM2484	0.0023	0			ASVH3060	ASVM3060	0.001	0
ASVH5999	ASVM5999	0.0042	0.0033			ASVH2973	ASVM2973	0.0231	0.0118			ASVH2513	ASVM2513	0.0057	0			ASVH3118	ASVM3118	0.0098	0
ASVH6000	ASVM6000	0.0025	0.002			ASVH3233	ASVM3233	0.0309	0			ASVH2641	ASVM2641	0.0013	0			ASVH3133	ASVM3133	0.0081	0
ASVH6003	ASVM6003	0.1308	0.1511			ASVH3236	ASVM3236	0.0988	0			ASVH275	ASVM275	0.0018	0			ASVH3193	ASVM3193	0.0015	0
ASVH6008	ASVM6008	0.0455	0.0024			ASVH3279	ASVM3279	0.0633	0.0004			ASVH2789	ASVM2789	0.004	0			ASVH3233	ASVM3233	0.0041	0
ASVH1011	ASVP1011	0.0995	0.0309			ASVH3350	ASVM3350	0.0071	0			ASVH2937	ASVM2937	0.0007	0.0021			ASVH3236	ASVM3236	0.0659	0
ASVH1014	ASVP1014	0.0162	0.0047			ASVH3359	ASVM3359	0.0007	0			ASVH2960	ASVM2960	0.0006	0			ASVH3238	ASVM3238	0.0098	0
ASVH1976	ASVP1976	0.0873	0.0725			ASVH353	ASVM353	0.0167	0			ASVH3045	ASVM3045	0.0005	0			ASVH3239	ASVM3239	0.0069	0
ASVH1977	ASVP1977	0.04	0.0135			ASVH3543	ASVM3543	0.0042	0.0012			ASVH3057	ASVM3057	0.0009	0			ASVH3255	ASVM3255	0.0013	0.0162
ASVH2161	ASVP2161	0.317	0.0159			ASVH3643	ASVM3643	0.0037	0.0003			ASVH3063	ASVM3063	0.0074	0			ASVH3292	ASVM3292	0.0095	0
ASVH2167	ASVP2167	0.0168	0.0003			ASVH3767	ASVM3767	0.0191	0.0354			ASVH3118	ASVM3118	0.0024	0			ASVH3350	ASVM3350	0.0026	0
ASVH264	ASVP264	0.0042	0.004			ASVH3772	ASVM3772	0.0518	0.027			ASVH3126	ASVM3126	0.0022	0			ASVH3368	ASVM3368	0.0007	0.0009
ASVH265	ASVP265	0.0064	0.0052			ASVH3778	ASVM3778	0.0098	0			ASVH3153	ASVM3153	0.0007	0			ASVH3410	ASVM3410	0.0011	0.0375
ASVH267	ASVP267	0.0206	0.0114			ASVH3975	ASVM3975	0.0016	0.0009			ASVH3158	ASVM3158	0.0004	0			ASVH3455	ASVM3455	0.0056	0
ASVH268	ASVP268	0.0039	0.0038			ASVH524	ASVM524	0.0009	0.0027			ASVH3233	ASVM3233	0.0107	0			ASVH353	ASVM353	0.0068	0
ASVH2848	ASVP2848	0.0009	0.0021			ASVH5251	ASVM5251	0.0083	0.0023			ASVH3236	ASVM3236	0.0468	0			ASVH3547	ASVM3547	0.0008	0.0002
ASVH3368	ASVP3368	0.0008	0.0015			ASVH5395	ASVM5395	0.0069	0.0934			ASVH3238	ASVM3238	0.0531	0.0006			ASVH3550	ASVM3550	0.0032	0.0013
ASVH3778	ASVP3778	0.045	0.0084			ASVH54	ASVM54	0.0073	0			ASVH3255	ASVM3255	0.0013	0.0028			ASVH3560	ASVM3560	0.0005	0
ASVH3975	ASVP3975	0.0069	0.0005			ASVH5462	ASVM5462	0.0292	0.0245			ASVH3279	ASVM3279	0.0203	0			ASVH3585	ASVM3585	0.0026	0
ASVH4508	ASVP4508	0.0006	0.0166			ASVH5464	ASVM5464	0.0039	0.0201			ASVH3281	ASVM3281	0.0039	0			ASVH3643	ASVM3643	0.0154	0.0003
ASVH5452	ASVP5452	0.0648	0.0618			ASVH5470	ASVM5470	0.0113	0.0577			ASVH3282	ASVM3282	0.0022	0			ASVH3767	ASVM3767	0.0091	0.0123
ASVH5969	ASVP5969	0.0032	0.0153			ASVH5471	ASVM5471	0.0071	0.0424			ASVH3292	ASVM3292	0.0974	0.0037			ASVH3768	ASVM3768	0.0112	0.0013
ASVH5998	ASVP5998	0.047	0.0062			ASVH5475	ASVM5475	0.016	0.0506			ASVH3309	ASVM3309	0.003	0			ASVH3772	ASVM3772	0.0055	0.0019
ASVH5999	ASVP5999	0.0042	0			ASVH55	ASVM55	0.0037	0			ASVH3410	ASVM3410	0.0301	0.0536			ASVH3902	ASVM3902	0.017	0.0124
ASVH6000	ASVP6000	0.0025	0			ASVH5820	ASVM5820	0.0324	0.0069			ASVH3506	ASVM3506	0.0007	0			ASVH3905	ASVM3905	0.0014	0.0014
ASVH6003	ASVP6003	0.1308	0.0195			ASVH5835	ASVM5835	0.0018	0.0004			ASVH353	ASVM353	0.0044	0.0006			ASVH3926	ASVM3926	0.0015	0.0002
ASVH6008	ASVP6008	0.0455	0.0054			ASVH5836	ASVM5836	0.0034	0.0021			ASVH3541	ASVM3541	0.0028	0			ASVH3942	ASVM3942	0.0003	0.0007
						ASVH5969	ASVM5969	0.0024	0.0024			ASVH3643	ASVM3643	0.0043	0			ASVH3951	ASVM3951	0.0054	0.0001
						ASVH6003	ASVM6003	0.0024	0.0843			ASVH3768	ASVM3768	0.0095	0.0027			ASVH4508	ASVM4508	0.0011	0
						ASVH6057	ASVM6057	0.0118	0			ASVH3854	ASVM3854	0.0007	0.0002			ASVH4526	ASVM4526	0.001	0.0015
						ASVH6067	ASVM6067	0.0581	0.1242			ASVH3882	ASVM3882	0.0005	0.0006			ASVH4613	ASVM4613	0.0143	0.0001
						ASVH6071	ASVM6071	0.0237	0			ASVH3902	ASVM3902	0.0369	0.015			ASVH5251	ASVM5251	0.0231	0.0012
						ASVH6077	ASVM6077	0.0181	0			ASVH3904	ASVM3904	0.0027	0.0005			ASVH5254	ASVM5254	0.0024	0.0006
						ASVH6242	ASVM6242	0.0045	0.0132			ASVH3942	ASVM3942	0.0007	0.0032			ASVH5256	ASVM5256	0.0022	0.0002
						ASVH6265	ASVM6265	0.006	0			ASVH3951	ASVM3951	0.0087	0.0005			ASVH5260	ASVM5260	0.0017	0
						ASVH6268	ASVM6268	0.0085	0			ASVH4220	ASVM4220	0.0008	0.0006			ASVH5262	ASVM5262	0.0047	0
						ASVH6279	ASVM6279	0.0008	0.0122			ASVH4232	ASVM4232	0.0043	0			ASVH5265	ASVM5265	0.003	0
						ASVH63	ASVM63	0.0042	0			ASVH4613	ASVM4613	0.0084	0.0273			ASVH5294	ASVM5294	0.004	0
						ASVH777	ASVM777	0.0172	0			ASVH5251	ASVM5251	0.0363	0.0023			ASVH5314	ASVM5314	0.0022	0.0021
						ASVH778	ASVM778	0.0137	0			ASVH5256	ASVM5256	0.0049	0.0004			ASVH5335	ASVM5335	0.0003	0
						ASVH793	ASVM793	0.0016	0			ASVH5262	ASVM5262	0.0022	0			ASVH5343	ASVM5343	0.0021	0.0001
						ASVH818	ASVM818	0.007	0			ASVH5320	ASVM5320	0.002	0.0016			ASVH5388	ASVM5388	0.002	0.0087
						ASVH875	ASVM875	0.0125	0.0006			ASVH5337	ASVM5337	0.0004	0			ASVH5392	ASVM5392	0.0117	0.0498
						ASVH876	ASVM876	0.0018	0.0002			ASVH5343	ASVM5343	0.004	0.0007			ASVH54	ASVM54	0.0041	0
						ASVH877	ASVM877	0.025	0.0012			ASVH5387	ASVM5387	0.0068	0.0419			ASVH5452	ASVM5452	0.0022	0.0152
						ASVH892	ASVM892	0.0058	0			ASVH54	ASVM54	0.0016	0			ASVH5464	ASVM5464	0.0039	0.021
						ASVH919	ASVM919	0.0456	0			ASVH5452	ASVM5452	0.0175	0.0407			ASVH5465	ASVM5465	0.0005	0.0016
						ASVH95	ASVM95	0.0017	0			ASVH5466	ASVM5466	0.0015	0.004			ASVH5505	ASVM5505	0.0246	0.0012
						ASVH1015	ASVP1015	0.0461	0.0726			ASVH5471	ASVM5471	0.0037	0.0243			ASVH5559	ASVM5559	0.0174	0.0012
						ASVH110	ASVP110	0.0023	0.0025			ASVH5474	ASVM5474	0.0039	0.0267			ASVH5820	ASVM5820	0.0033	0.0101
						ASVH118	ASVP118	0.0195	0.001			ASVH5475	ASVM5475	0.0033	0.0306			ASVH5882	ASVM5882	0.0044	0
						ASVH133	ASVP133	0.0042	0.0001			ASVH55	ASVM55	0.0012	0			ASVH5915	ASVM5915	0.0027	0
						ASVH139	ASVP139	0.0023	0.0049			ASVH5505	ASVM5505	0.0147	0.0124			ASVH5949	ASVM5949	0.0006	0
						ASVH1749	ASVP1749	0.0144	0.0515			ASVH5540	ASVM5540	0.0015	0.0002			ASVH6016	ASVM6016	0.0018	0
						ASVH1908	ASVP1908	0.006	0.0241			ASVH5559	ASVM5559	0.0112	0.0013			ASVH6047	ASVM6047	0.0031	0
						ASVH2060	ASVP2060	0.0025	0.0158			ASVH5746	ASVM5746	0.0008	0.0056			ASVH6049	ASVM6049	0.0036	0.0005
						ASVH2161	ASVP2161	0.0008	0.0018			ASVH5883	ASVM5883	0.004	0			ASVH6057	ASVM6057	0.0054	0
						ASVH227	ASVP227	0.0015	0.0128			ASVH5902	ASVM5902	0.0041	0			ASVH6067	ASVM6067	0.003	0.0017
						ASVH2323	ASVP2323	0.0018	0.016			ASVH5915	ASVM5915	0.0009	0			ASVH6071	ASVM6071	0.0059	0
						ASVH2377	ASVP2377	0.0022	0.0039			ASVH5932	ASVM5932	0.0016	0.0012			ASVH6076	ASVM6076	0.0025	0
						ASVH2464	ASVP2464	0.0004	0.0017			ASVH5963	ASVM5963	0.0005	0.0002			ASVH6185	ASVM6185	0.0033	0.0045
						ASVH2641	ASVP2641	0.0026	0.0032			ASVH6016	ASVM6016	0.0094	0			ASVH6237	ASVM6237	0.0027	0
						ASVH2654	ASVP2654	0.0051	0.0092			ASVH6047	ASVM6047	0.0053	0			ASVH63	ASVM63	0.0055	0
						ASVH2789	ASVP2789	0.0113	0.0019			ASVH6057	ASVM6057	0.0037	0			ASVH74	ASVM74	0.0038	0
						ASVH2881	ASVP2881	0.0053	0.0191			ASVH6067	ASVM6067	0.0264	0.1207			ASVH774	ASVM774	0.0013	0
						ASVH2894	ASVP2894	0.0289	0.0002			ASVH6077	ASVM6077	0.0022	0			ASVH793	ASVM793	0.0067	0.0018
						ASVH2973	ASVP2973	0.0231	0.0172			ASVH6090	ASVM6090	0.0049	0			ASVH805	ASVM805	0.0054	0
						ASVH3233	ASVP3233	0.0309	0.0017			ASVH6094	ASVM6094	0.0135	0			ASVH892	ASVM892	0.0036	0
						ASVH3236	ASVP3236	0.0988	0.0079			ASVH6145	ASVM6145	0.004	0			ASVH919	ASVM919	0.0111	0
						ASVH3279	ASVP3279	0.0633	0.0149			ASVH6185	ASVM6185	0.0004	0.0036			ASVH96	ASVM96	0.0008	0.0002
						ASVH3350	ASVP3350	0.0071	0.0315			ASVH6235	ASVM6235	0.0012	0			ASVH1009	ASVP1009	0.006	0.0015
						ASVH3359	ASVP3359	0.0007	0.0001			ASVH6261	ASVM6261	0.0006	0			ASVH1011	ASVP1011	0.0406	0.0148
						ASVH353	ASVP353	0.0167	0.0014			ASVH6265	ASVM6265	0.0025	0			ASVH1015	ASVP1015	0.0038	0.0012
						ASVH3543	ASVP3543	0.0042	0.0025			ASVH6272	ASVM6272	0.0033	0			ASVH1036	ASVP1036	0.0123	0.0037
						ASVH3643	ASVP3643	0.0037	0.0022			ASVH6276	ASVM6276	0.0035	0			ASVH1038	ASVP1038	0.0088	0.0029
						ASVH3767	ASVP3767	0.0191	0.0093			ASVH63	ASVM63	0.0139	0			ASVH118	ASVP118	0.0032	0.0026
						ASVH3772	ASVP3772	0.0518	0.0115			ASVH74	ASVM74	0.006	0			ASVH1749	ASVP1749	0.0392	0.0125
						ASVH3778	ASVP3778	0.0098	0.0012			ASVH740	ASVM740	0.0169	0			ASVH1908	ASVP1908	0.0038	0.0016
						ASVH3975	ASVP3975	0.0016	0.0003			ASVH774	ASVM774	0.0029	0.0014			ASVH2060	ASVP2060	0.0026	0.0033
						ASVH524	ASVP524	0.0009	0.0016			ASVH777	ASVM777	0.0135	0			ASVH2323	ASVP2323	0.0022	0.002
						ASVH5251	ASVP5251	0.0083	0.0139			ASVH793	ASVM793	0.0024	0			ASVH2378	ASVP2378	0.0007	0.0002
						ASVH5395	ASVP5395	0.0069	0.0308			ASVH805	ASVM805	0.0008	0.0001			ASVH2480	ASVP2480	0.0431	0.0047
						ASVH54	ASVP54	0.0073	0.0018			ASVH813	ASVM813	0.0005	0			ASVH2641	ASVP2641	0.0015	0.031
						ASVH5462	ASVP5462	0.0292	0.0259			ASVH851	ASVM851	0.0012	0			ASVH2937	ASVP2937	0.0025	0.0013
						ASVH5464	ASVP5464	0.0039	0.0209			ASVH919	ASVM919	0.0291	0.0323			ASVH302	ASVP302	0.0026	0.0001
						ASVH5470	ASVP5470	0.0113	0.0556			ASVH1015	ASVP1015	0.0267	0.0193			ASVH3023	ASVP3023	0.0004	0.001
						ASVH5471	ASVP5471	0.0071	0.0391			ASVH1035	ASVP1035	0.0019	0.004			ASVH3047	ASVP3047	0.0007	0.0016
						ASVH5475	ASVP5475	0.016	0.0139			ASVH1036	ASVP1036	0.0012	0.0038			ASVH3060	ASVP3060	0.001	0.0013
						ASVH55	ASVP55	0.0037	0.0034			ASVH1038	ASVP1038	0.0094	0.0222			ASVH3118	ASVP3118	0.0098	0.002
						ASVH5820	ASVP5820	0.0324	0.0434			ASVH118	ASVP118	0.0029	0.0002			ASVH3133	ASVP3133	0.0081	0.0046
						ASVH5835	ASVP5835	0.0018	0.0002			ASVH133	ASVP133	0.0015	0.001			ASVH3193	ASVP3193	0.0015	0.0001
						ASVH5836	ASVP5836	0.0034	0.0004			ASVH1749	ASVP1749	0.0247	0.0351			ASVH3233	ASVP3233	0.0041	0.0011
						ASVH5969	ASVP5969	0.0024	0.0083			ASVH1908	ASVP1908	0.0048	0.0394			ASVH3236	ASVP3236	0.0659	0.0025
						ASVH6003	ASVP6003	0.0024	0.0034			ASVH2060	ASVP2060	0.0052	0.0013			ASVH3238	ASVP3238	0.0098	0.0013
						ASVH6057	ASVP6057	0.0118	0.0008			ASVH2298	ASVP2298	0.0042	0.0013			ASVH3239	ASVP3239	0.0069	0.0001
						ASVH6067	ASVP6067	0.0581	0.0035			ASVH2303	ASVP2303	0.0219	0.0074			ASVH3255	ASVP3255	0.0013	0.0011
						ASVH6071	ASVP6071	0.0237	0.0148			ASVH2317	ASVP2317	0.0017	0.0001			ASVH3292	ASVP3292	0.0095	0.003
						ASVH6077	ASVP6077	0.0181	0.0267			ASVH2327	ASVP2327	0.0134	0.0026			ASVH3350	ASVP3350	0.0026	0.0084
						ASVH6242	ASVP6242	0.0045	0.0004			ASVH2330	ASVP2330	0.0074	0.0004			ASVH3368	ASVP3368	0.0007	0.0018
						ASVH6265	ASVP6265	0.006	0.0002			ASVH2355	ASVP2355	0.0088	0.0003			ASVH3410	ASVP3410	0.0011	0.0936
						ASVH6268	ASVP6268	0.0085	0.0026			ASVH2416	ASVP2416	0.0011	0.0001			ASVH3455	ASVP3455	0.0056	0.0028
						ASVH6279	ASVP6279	0.0008	0.0028			ASVH2480	ASVP2480	0.0095	0.0093			ASVH353	ASVP353	0.0068	0.0076
						ASVH63	ASVP63	0.0042	0.0077			ASVH2484	ASVP2484	0.0023	0.0031			ASVH3547	ASVP3547	0.0008	0.0001
						ASVH777	ASVP777	0.0172	0.0001			ASVH2513	ASVP2513	0.0057	0.0242			ASVH3550	ASVP3550	0.0032	0.0008
						ASVH778	ASVP778	0.0137	0.0001			ASVH2641	ASVP2641	0.0013	0.0028			ASVH3560	ASVP3560	0.0005	0.0003
						ASVH793	ASVP793	0.0016	0.0049			ASVH275	ASVP275	0.0018	0.0002			ASVH3585	ASVP3585	0.0026	0.0001
						ASVH818	ASVP818	0.007	0.0049			ASVH2789	ASVP2789	0.004	0.011			ASVH3643	ASVP3643	0.0154	0.0009
						ASVH875	ASVP875	0.0125	0.0001			ASVH2937	ASVP2937	0.0007	0.0007			ASVH3767	ASVP3767	0.0091	0.0186
						ASVH876	ASVP876	0.0018	0			ASVH2960	ASVP2960	0.0006	0.0003			ASVH3768	ASVP3768	0.0112	0.0288
						ASVH877	ASVP877	0.025	0.0009			ASVH3045	ASVP3045	0.0005	0.0005			ASVH3772	ASVP3772	0.0055	0.0086
						ASVH892	ASVP892	0.0058	0.0065			ASVH3057	ASVP3057	0.0009	0.0013			ASVH3902	ASVP3902	0.017	0.0065
						ASVH919	ASVP919	0.0456	0.0008			ASVH3063	ASVP3063	0.0074	0.0069			ASVH3905	ASVP3905	0.0014	0.0029
						ASVH95	ASVP95	0.0017	0.0024			ASVH3118	ASVP3118	0.0024	0.0012			ASVH3926	ASVP3926	0.0015	0.0002
												ASVH3126	ASVP3126	0.0022	0.0002			ASVH3942	ASVP3942	0.0003	0.0006
												ASVH3153	ASVP3153	0.0007	0.0001			ASVH3951	ASVP3951	0.0054	0.0011
												ASVH3158	ASVP3158	0.0004	0.0001			ASVH4508	ASVP4508	0.0011	0.0001
												ASVH3233	ASVP3233	0.0107	0.0036			ASVH4526	ASVP4526	0.001	0
												ASVH3236	ASVP3236	0.0468	0.0115			ASVH4613	ASVP4613	0.0143	0.0031
												ASVH3238	ASVP3238	0.0531	0.0019			ASVH5251	ASVP5251	0.0231	0.0023
												ASVH3255	ASVP3255	0.0013	0.0023			ASVH5254	ASVP5254	0.0024	0.0193
												ASVH3279	ASVP3279	0.0203	0.0032			ASVH5256	ASVP5256	0.0022	0.0015
												ASVH3281	ASVP3281	0.0039	0.0002			ASVH5260	ASVP5260	0.0017	0.0006
												ASVH3282	ASVP3282	0.0022	0.0001			ASVH5262	ASVP5262	0.0047	0.0005
												ASVH3292	ASVP3292	0.0974	0.0598			ASVH5265	ASVP5265	0.003	0.0004
												ASVH3309	ASVP3309	0.003	0.0064			ASVH5294	ASVP5294	0.004	0.0002
												ASVH3410	ASVP3410	0.0301	0.0304			ASVH5314	ASVP5314	0.0022	0.0012
												ASVH3506	ASVP3506	0.0007	0.0018			ASVH5335	ASVP5335	0.0003	0.0002
												ASVH353	ASVP353	0.0044	0.0025			ASVH5343	ASVP5343	0.0021	0.0004
												ASVH3541	ASVP3541	0.0028	0.0012			ASVH5388	ASVP5388	0.002	0.0014
												ASVH3643	ASVP3643	0.0043	0.0036			ASVH5392	ASVP5392	0.0117	0.0087
												ASVH3768	ASVP3768	0.0095	0.0008			ASVH54	ASVP54	0.0041	0.0015
												ASVH3854	ASVP3854	0.0007	0.0005			ASVH5452	ASVP5452	0.0022	0.0045
												ASVH3882	ASVP3882	0.0005	0			ASVH5464	ASVP5464	0.0039	0.0047
												ASVH3902	ASVP3902	0.0369	0.0028			ASVH5465	ASVP5465	0.0005	0.0002
												ASVH3904	ASVP3904	0.0027	0.0001			ASVH5505	ASVP5505	0.0246	0.0122
												ASVH3942	ASVP3942	0.0007	0.0013			ASVH5559	ASVP5559	0.0174	0.002
												ASVH3951	ASVP3951	0.0087	0.0015			ASVH5820	ASVP5820	0.0033	0.1151
												ASVH4220	ASVP4220	0.0008	0.0007			ASVH5882	ASVP5882	0.0044	0.0025
												ASVH4232	ASVP4232	0.0043	0.0016			ASVH5915	ASVP5915	0.0027	0.0074
												ASVH4613	ASVP4613	0.0084	0.0074			ASVH5949	ASVP5949	0.0006	0.0007
												ASVH5251	ASVP5251	0.0363	0.0051			ASVH6016	ASVP6016	0.0018	0.0037
												ASVH5256	ASVP5256	0.0049	0.0023			ASVH6047	ASVP6047	0.0031	0.0005
												ASVH5262	ASVP5262	0.0022	0.0053			ASVH6049	ASVP6049	0.0036	0.0009
												ASVH5320	ASVP5320	0.002	0.0023			ASVH6057	ASVP6057	0.0054	0.0016
												ASVH5337	ASVP5337	0.0004	0.0001			ASVH6067	ASVP6067	0.003	0.0001
												ASVH5343	ASVP5343	0.004	0.0002			ASVH6071	ASVP6071	0.0059	0.0014
												ASVH5387	ASVP5387	0.0068	0.0084			ASVH6076	ASVP6076	0.0025	0.0031
												ASVH54	ASVP54	0.0016	0.0021			ASVH6185	ASVP6185	0.0033	0.0016
												ASVH5452	ASVP5452	0.0175	0.0284			ASVH6237	ASVP6237	0.0027	0.0032
												ASVH5466	ASVP5466	0.0015	0.0019			ASVH63	ASVP63	0.0055	0.0015
												ASVH5471	ASVP5471	0.0037	0.003			ASVH74	ASVP74	0.0038	0.0006
												ASVH5474	ASVP5474	0.0039	0.0043			ASVH774	ASVP774	0.0013	0.0004
												ASVH5475	ASVP5475	0.0033	0.0058			ASVH793	ASVP793	0.0067	0.0014
												ASVH55	ASVP55	0.0012	0.0096			ASVH805	ASVP805	0.0054	0.0082
												ASVH5505	ASVP5505	0.0147	0.0186			ASVH892	ASVP892	0.0036	0.0021
												ASVH5540	ASVP5540	0.0015	0.0003			ASVH919	ASVP919	0.0111	0.0014
												ASVH5559	ASVP5559	0.0112	0.0036			ASVH96	ASVP96	0.0008	0
												ASVH5746	ASVP5746	0.0008	0.0008
												ASVH5883	ASVP5883	0.004	0.0001
												ASVH5902	ASVP5902	0.0041	0.0047
												ASVH5915	ASVP5915	0.0009	0.0001
												ASVH5932	ASVP5932	0.0016	0.0026
												ASVH5963	ASVP5963	0.0005	0.0001
												ASVH6016	ASVP6016	0.0094	0.0141
												ASVH6047	ASVP6047	0.0053	0.0008
												ASVH6057	ASVP6057	0.0037	0.0045
												ASVH6067	ASVP6067	0.0264	0.0004
												ASVH6077	ASVP6077	0.0022	0.0491
												ASVH6090	ASVP6090	0.0049	0.0001
												ASVH6094	ASVP6094	0.0135	0.0286
												ASVH6145	ASVP6145	0.004	0.0324
												ASVH6185	ASVP6185	0.0004	0.0074
												ASVH6235	ASVP6235	0.0012	0.0001
												ASVH6261	ASVP6261	0.0006	0.0002
												ASVH6265	ASVP6265	0.0025	0.0001
												ASVH6272	ASVP6272	0.0033	0.0154
												ASVH6276	ASVP6276	0.0035	0.0023
												ASVH63	ASVP63	0.0139	0.0106
												ASVH74	ASVP74	0.006	0.0015
												ASVH740	ASVP740	0.0169	0.007
												ASVH774	ASVP774	0.0029	0.0037
												ASVH777	ASVP777	0.0135	0.0001
												ASVH793	ASVP793	0.0024	0.0057
												ASVH805	ASVP805	0.0008	0.011
												ASVH813	ASVP813	0.0005	0.0035
												ASVH851	ASVP851	0.0012	0.0011
												ASVH919	ASVP919	0.0291	0.0061

## Sheet: Figure_6
FASTQ file sequence information for making Firmicutes phylogenetic tree
>ASV_2_Clostridia_Lachnospirales_Lachnospiraceae
TACGTAGGGGGCAAGCGTTATCCGGATTTACTGGGTGTAAAGGGAGCGTAGACGGAGCAGCAAGTCTGATGTGAAAACCCGGGGCTCAACCCCGGGACTGCATTGGAAACTGTTGATCTGGAGTGCCGGAGAGGTAAGCGGAATTCCTAGTGTAGCGGTGAAATGCGTAGATATTAGGAGGAACACCAGTGGCGAAGGCGGCTTACTGGACGGTAACTGACGTTGAGGCTCGAAAGCGTGGGGAGCAAACAGG
>ASV_54_Clostridia_Lachnospirales_Lachnospiraceae_Blautia_massiliensis
TACGTAGGGGGCAAGCGTTATCCGGATTTACTGGGTGTAAAGGGAGCGTAGACGGATGGACAAGTCTGATGTGAAAGGCTGGGGCTCAACCCCGGGACTGCATTGGAAACTGCCCGTCTTGAGTGCCGGAGAGGTAAGCGGAATTCCTAGTGTAGCGGTGAAATGCGTAGATATTAGGAGGAACACCAGTGGCGAAGGCGGCTTACTGGACGGTAACTGACGTTGAGGCTCGAAAGCGTGGGGAGCAAACAGG
>ASV_55_Clostridia_Lachnospirales_Lachnospiraceae_Blautia_obeum
TACGTAGGGGGCAAGCGTTATCCGGATTTACTGGGTGTAAAGGGAGCGTAGACGGACTGGCAAGTCTGATGTGAAAGGCGGGGGCTCAACCCCTGGACTGCATTGGAAACTGTTAGTCTTGAGTGCCGGAGAGGTAAGCGGAATTCCTAGTGTAGCGGTGAAATGCGTAGATATTAGGAGGAACACCAGTGGCGAAGGCGGCTTACTGGACGGTAACTGACGTTGAGGCTCGAAAGCGTGGGGAGCAAACAGG
>ASV_63_Clostridia_Lachnospirales_Lachnospiraceae_Blautia_faecis
TACGTAGGGGGCAAGCGTTATCCGGATTTACTGGGTGTAAAGGGAGCGTAGACGGCGCAGCAAGTCTGATGTGAAAGGCAGGGGCTTAACCCCTGGACTGCATTGGAAACTGCTGTGCTTGAGTGCCGGAGGGGTAAGCGGAATTCCTAGTGTAGCGGTGAAATGCGTAGATATTAGGAGGAACACCAGTGGCGAAGGCGGCTTACTGGACGGTAACTGACGTTGAGGCTCGAAAGCGTGGGGAGCAAACAGG
>ASV_68_Clostridia_Lachnospirales_Lachnospiraceae_Blautia
TACGTAGGGGGCGAGCGTTATCCGGATTTACTGGGTGTAAAGGGAGCGTAGACGGCGTATCAAGTCTGATGTGAAAGGCAGGGGCTTAACCCCTGGACTGCATTGGAAACTGGTATGCTTGAGTGCCGGAGGGGTAAGCGGAATTCCTAGTGTAGCGGTGAAATGCGTAGATATTAGGAGGAACACCAGTGGCGAAGGCGGCTTACTGGACGGTAACTGACGTTGAGGCTCGAAAGCGTGGGGAGCAAACAGG
>ASV_74_Clostridia_Lachnospirales_Lachnospiraceae_Dorea_formicigenerans
TACGTAGGGGGCAAGCGTTATCCGGATTTACTGGGTGTAAAGGGAGCGTAGACGGCTGTGCAAGTCTGAAGTGAAAGGCATGGGCTCAACCTGTGGACTGCTTTGGAAACTGTGCAGCTAGAGTGTCGGAGAGGTAAGTGGAATTCCTAGTGTAGCGGTGAAATGCGTAGATATTAGGAGGAACACCAGTGGCGAAGGCGGCTTACTGGACGATGACTGACGTTGAGGCTCGAAAGCGTGGGGAGCAAACAGG
>ASV_95_Clostridia_Lachnospirales_Lachnospiraceae_Lachnospiraceae_FCS020_group_bacterium
TACGTAGGGGGCAAGCGTTATCCGGATTTACTGGGTGTAAAGGGAGCGTAGACGGCTTTGCAAGTCTGACGTGAAAATCCGGGGCTCAACCCCGGAACTGCGTTGGAAACTGTGAGGCTTGAGTGCCGGAGAGGTAAGCGGAATTCCTAGTGTAGCGGTGAAATGCGTAGATATTAGGAGGAACACCAGTGGCGAAGGCGGCTTACTGGACGGCAACTGACGTTGAGGCTCGAAAGCGTGGGGAGCAAACAGG
>ASV_96_Clostridia_Lachnospirales_Lachnospiraceae_Lachnospiraceae_FCS020_group
TACGTAGGGGGCAAGCGTTATCCGGATTTACTGGGTGTAAAGGGAGCGTAGACGGCTTTGCAAGTCTGACGTGAAACTCCGGGGCTCAACTCCGGAACTGCGTTGGAAACTGTAAGGCTTGAGTGCCGGAGAGGTAAGCGGAATTCCTAGTGTAGCGGTGAAATGCGTAGATATTAGGAGGAACACCAGTGGCGAAGGCGGCTTACTGGACGGCAACTGACGTTGAGGCTCGAAAGCGTGGGGAGCAAACAGG
>ASV_110_Clostridia_Lachnospirales_Lachnospiraceae
TACGTAGGGGGCAAGCGTTATCCGGATTTACTGGGTGTAAAGGGAGCGTAGACGGAATGGCAAGTCTGATGTGAAAGGCCGGGGCTCAACCCCGGGACTGCATTGGAAACTGTCAATCTAGAGTACCGGAGGGGTAAGTGGAATTCCTAGTGTAGCGGTGAAATGCGTAGATATTAGGAGGAACACCAGTGGCGAAGGCGGCTTACTGGACGGTAACTGACGTTGAGGCTCGAAAGCGTGGGGAGCAAACAGG
>ASV_118_Clostridia_Lachnospirales_Lachnospiraceae_Agathobacter
TACGTATGGTGCAAGCGTTATCCGGATTTACTGGGTGTAAAGGGAGCGTAGACGGAGTGGCAAGTCTGATGTGAAAACCCGGGGCTCAACCCCGGGACTGCATTGGAAACTGTCAATCTAGAGTACCGGAGAGGTAAGCGGAATTCCTAGTGTAGCGGTGAAATGCGTAGATATTAGGAGGAACACCAGTGGCGAAGGCGGCTTACTGGACGGTAACTGACGTTGAGGCTCGAAAGCGTGGGGAGCAAACAGG
>ASV_133_Clostridia_Lachnospirales_Lachnospiraceae_Lachnospiraceae_UCG-004
TACGTAGGGGGCAAGCGTTATCCGGATTTACTGGGTGTAAAGGGAGCGTAGACGGCGACGCAAGTCTGAAGTGAAATACCCGGGCTCAACCTGGGAACTGCTTTGGAAACTGTGTTGCTAGAGTGCTGGAGAGGTAAGCGGAATTCCTAGTGTAGCGGTGAAATGCGTAGATATTAGGAAGAACACCAGTGGCGAAGGCGGCTTACTGGACAGTAACTGACGTTGAGGCTCGAAAGCGTGGGGAGCAAACAGG
>ASV_134_Clostridia_Lachnospirales_Lachnospiraceae_Lachnospiraceae_UCG-004
TACGTAGGGGGCAAGCGTTATCCGGATTTACTGGGTGTAAAGGGAGCGTAGACGGCGATGCAAGTCTGAAGTGAAATACCCGGGCTCAACCTGGGAACTGCTTTGGAAACTGTATGGCTAGAGTGCTGGAGAGGTAAGCGGAATTCCTAGTGTAGCGGTGAAATGCGTAGATATTAGGAAGAACACCAGTGGCGAAGGCGGCTTACTGGACAGTAACTGACGTTCAGGCTCGAAAGCGTGGGGAGCAAACAGG
>ASV_139_Clostridia_Lachnospirales_Lachnospiraceae_UC5-1-2E3
TACGTAGGGGGCAAGCGTTATCCGGATTTACTGGGTGTAAAGGGAGCGTAGACGGCACAGCAAGTCTGAAGTGAAATCCCCGGGCTCAACCCGGGAACTGCTTTGGAAACTGCTGGGCTGGAGTGCTGGAGAGGCAAGCGGAATTCCTAGTGTAGCGGTGAAATGCGTAGATATTAGGAGGAACACCAGTGGCGAAGGCGGCTTGCTGGACAGTAACTGACGTTGAGGCTCGAAAGCGTGGGGAGCAAACAGG
>ASV_227_Bacilli_Erysipelotrichales_Erysipelotrichaceae_Turicibacter_sanguinis
TACGTAGGTGGCGAGCGTTATCCGGAATTATTGGGCGTAAAGAGCGCGCAGGTGGTTGATTAAGTCTGATGTGAAAGCCCACGGCTTAACCGTGGAGGGTCATTGGAAACTGGTCGACTTGAGTGCAGAAGAGGGAAGTGGAATTCCATGTGTAGCGGTGAAATGCGTAGAGATATGGAGGAACACCAGTGGCGAAGGCGGCTTCCTGGTCTGTAACTGACACTGAGGCGCGAAAGCGTGGGGAGCAAACAGG
>ASV_264_Clostridia_Lachnospirales_Lachnospiraceae_Lachnoclostridium
TACGTAGGGGGCAAGCGTTATCCGGATTTACTGGGTGTAAAGGGAGCGTAGACGGCGAAGCAAGTCTGAAGTGAAAACCCAGGGCTCAACCCTGGGACTGCTTTGGAAACTGTTTTGCTAGAGTGTCGGAGAGGTAAGTGGAATTCCTAGTGTAGCGGTGAAATGCGTAGATATTAGGAGGAACACCAGCGGCGAAGGCGGCTTACTGGACGATAACTGACGTTGAGGCTCGAAAGCGTGGGGAGCAAACAGG
>ASV_265_Clostridia_Lachnospirales_Lachnospiraceae_Lachnoclostridium
TACGTAAGGGGCAAGCGTTATCCGGATTTACTGGGTGTAAAGGGAGCGTAGACGGCGAAGCAAGTCTGAAGTGAAAACCCAGGGCTCAACCCTGGGACTGCTTTGGAAACTGTTTTGCTAGAGTGTCGGAGAGGTAAGTGGAATTCCTAGTGTAGCGGTGAAATGCGTAGATATTAGGAGGAACACCAGTGGCGAAGGCGGCTTACTGGACGATAACTGACGTTGAGGCTCGAAAGCGTGGGGAGCAAACAGG
>ASV_267_Clostridia_Lachnospirales_Lachnospiraceae_Lachnoclostridium
TACGTAGGGGGCAAGCGTTATCCGGATTTACTGGGTGTAAAGGGAGCGTAGACGGCGAAGCAAGTCTGAAGTGAAAACCCAGGGCTCAACCCTGGGACTGCTTTGGAAACTGTTTTGCTAGAGTGTCGGAGAGGTAAGTGGAATTCCTAGTGTAGCGGTGAAATGCGTAGATATTAGGAGGAACACCAGTGGCGAAGGCGGCTTACTGGACGATAACTGACGTTGAGGCTCGAAAGCGTGGGGAGCAAACAGG
>ASV_268_Clostridia_Lachnospirales_Lachnospiraceae_Lachnoclostridium
TACGTAGGGGGCAAGCGTTATCCGGATTTACTGGGTGTAAAGGGAGCGTAGACGGCGAAGCAAGTCTGAAGTGAAAACCCAGGGCTCAACCCTAGGACTGCTTTGGAAACTGTTTTGCTAGAGTGTCGGAGAGGTAAGTGGAATTCCTAGTGTAGCGGTGAAATGCGTAGATATTAGGAGGAACACCAGTGGCGAAGGCGGCTTACTGGACGATAACTGACGTTGAGGCTCGAAAGCGTGGGGAGCAAACAGG
>ASV_275_Clostridia_Lachnospirales_Lachnospiraceae_CAG-56
TACGTAGGGGGCAAGCGTTATCCGGATTTACTGGGTGTAAAGGGAGCGTAGACGGCGAGGCAAGTCTGATGTGAAAACCCGGGGCTCAACCCCGTGACTGCATTGGAAACTGTTTTGCTTGAGTGCCGGAGAGGTAAGCGGAATTCCTAGTGTAGCGGTGAAATGCGTAGATATTAGGAGGAACACCAGTGGCGAAGGCGGCTTACTGGACGGCAACTGACGTTGAGGCTCGAAAGCGTGGGGAGCAAACAGG
>ASV_302_Clostridia_Peptostreptococcales-Tissierellales_Anaerovoracaceae
TACGTAGGGGGCGAGCGTTATCCGGAATTATTGGGCGTAAAGAGTGCGTAGGTGGTTACCTAAGCGCAGGGTCTAAGGCAATGGCTCAACCATTGTTCGCCCTGCGAACTGGGCTACTTGAGTGCAGGAGAGGAAAGCGGAATTCCTAGTGTAGCGGTGAAATGCGTAGATATTAGGAGGAACACCAGTGGCGAAGGCGGCTTTCTGGACTGTTACTGACACTGAGGCACGAAAGCGTGGGGAGCAAACAGG
>ASV_326_Clostridia_Peptostreptococcales-Tissierellales_Anaerovoracaceae_Family_XIII_AD3011_group
TACGTAGGGGGCAAGCGTTATCCGGAATTATTGGGCGTAAAGAGTACGTAGGTGGTTACCTAAGCACGAGGTATAAGGCAATGGCTTAACCATTGTTCGCCTTGTGAACTGGGCTACTTGAGTGCAGGAGAGGAAAGCGGAATTCCTAGTGTAGCGGTGAAATGCGTAGATATTAGGAGGAACACCAGTGGCGAAGGCGGCTTTCTGGACTGTAACTGACACTGAGGTACGAAAGCGTGGGGAGCAAACAGG
>ASV_350_Bacilli_Lactobacillales_Streptococcaceae_Streptococcus
TACGTAGGTCCCGAGCGTTATCCGGATTTATTGGGCGTAAAGCGAGCGCAGGCGGTTAGATAAGTCTGAAGTTAAAGGCTGTGGCTTAACCATAGTACGCTTTGGAAACTGTTTAACTTGAGTGCAAGAGGGGAGAGTGGAATTCCATGTGTAGCGGTGAAATGCGTAGATATATGGAGGAACACCGGTGGCGAAAGCGGCTCTCTGGCTTGTAACTGACGCTGAGGCTCGAAAGCGTGGGGAGCAAACAGG
>ASV_353_Bacilli_Lactobacillales_Streptococcaceae_Streptococcus
TACGTAGGTCCCGAGCGTTGTCCGGATTTATTGGGCGTAAAGCGAGCGCAGGCGGTTTGATAAGTCTGAAGTTAAAGGCTGTGGCTCAACCATAGTTCGCTTTGGAAACTGTCAAACTTGAGTGCAGAAGGGGAGAGTGGAATTCCATGTGTAGCGGTGAAATGCGTAGATATATGGAGGAACACCGGTGGCGAAAGCGGCTCTCTGGTCTGTAACTGACGCTGAGGCTCGAAAGCGTGGGGAGCGAACAGG
>ASV_354_Bacilli_Lactobacillales_Streptococcaceae_Streptococcus
TACGTAGGTCCCGAGCGTTGTCCGGATTTATTGGGCGTAAAGCGAGCGCAGGCGGTTTGATAAGTCTGAAGTTAAAGACTGTGGCTCAACCATAGTTCGCTTTGGAAACTGTCAAACTTGAGTGCAGAAGGGGAGAGTGGAATTCCATGTGTAGCGGTGAAATGCGTAGATATATGGAGGAACACCGGTGGCGAAAGCGGCTCTCTGGTCTGTAACTGACGCTGAGGCTCGAAAGCGTGGGGAGCGAACAGG
>ASV_365_Bacilli_Erysipelotrichales_Erysipelotrichaceae_Holdemania_filiformis
TACGTAGGTGGCGAGCGTTATCCGGAATTATTGGGCGTAAAGGGTGCGCAGGCGGTTTGTTAAGTTTAAGGTGAAAGCGTGGGGCTTAACCCCATATAGCCTTAGAAACTGACAGACTAGAGTACAGGAGAGGGCAATGGAATTCCATGTGTAGCGGTAAAATGCGTAGATATATGGAGGAACACCAGTGGCGAAGGCGGTTGCCTGGCCTGTAACTGACGCTCATGCACGAAAGCGTGGGGAGCAAATAGG
>ASV_524_Clostridia_Lachnospirales_Lachnospiraceae
TACGTATGGTGCAAGCGTTATCCGGATTTACTGGGTGTAAAGGGAGCGTAGACGGATAGGCAAGTCTGGAGTGAAAACCCAGGGCTCAACCCTGGGACTGCTTTGGAAACTGCAGATCTGGAGTGCCGGAGAGGTAAGCGGAATTCCTAGTGTAGCGGTGAAATGCGTAGATATTAGGAGGAACACCAGTGGCGAAGGCGGCTTACTGGACGGTGACTGACGTTGAGGCTCGAAAGCGTGGGGAGCAAACAGG
>ASV_740_Clostridia_Lachnospirales_Lachnospiraceae
TACGTATGGTGCAAGCGTTATCCGGATTTACTGGGTGTAAAGGGTGCGTAGGTGGTATGGCAAGTCAGAAGTGAAAGGCTGGGGCTCAACCCCGGGACTGCTTTTGAAACTGTCAAACTAGAGTACAGGAGAGGAAAGCGGAATTCCTAGTGTAGCGGTGAAATGCGTAGATATTAGGAGGAACACCAGTGGCGAAGGCGGCTTTCTGGACTGAAACTGACACTGAGGCACGAAAGCGTGGGGAGCAAACAGG
>ASV_774_Clostridia_Lachnospirales_Lachnospiraceae_Lachnospiraceae_UCG-010
TACGTAGGGGGCAAGCGTTATCCGGAATTACTGGGTGTAAAGGGAGCGTAGGCGGCACGCCAAGCCAGATGTGAAAGCCCGAGGCTTAACCTCGCGGATTGCATTTGGAACTGGCGAGCTAGAGTACAGGAGAGGAAAGCGGAATTCCTAGTGTAGCGGTGAAATGCGTAGATATTAGGAAGAACACCAGTGGCGAAGGCGGCTTTCTGGACTGAAACTGACGCTGAGGCTCGAAAGCGTGGGGAGCAAACAGG
>ASV_777_Clostridia_Lachnospirales_Lachnospiraceae_Lachnospira
TACGTATGGAGCAAGCGTTATCCGGATTTACTGGGTGTAAAGGGAGTGTAGGTGGCCATGCAAGTCAGAAGTGAAAATCCGGGGCTCAACCCCGGAACTGCTTTTGAAACTGTAAGGCTAGAGTGCAGGAGGGGTGAGTGGAATTCCTAGTGTAGCGGTGAAATGCGTAGATATTAGGAGGAACACCAGTGGCGAAGGCGGCTCACTGGACTGTAACTGACACTGAGGCTCGAAAGCGTGGGGAGCAAACAGG
>ASV_778_Clostridia_Lachnospirales_Lachnospiraceae_Lachnospira
TACGTATGGAGCAAGCGTTATCCGGATTTACTGGGTGTAAAGGGAGTGTAGGTGGCCATGCAAGTCAGAAGTGAAAATCCGGGGCTCAACCCCGGAACTGCTTTTGAAACTGTAAGGCTGGAGTGCAGGAGGGGTGAGTGGAATTCCTAGTGTAGCGGTGAAATGCGTAGATATTAGGAGGAACACCAGTGGCGAAGGCGGCTCACTGGACTGTAACTGACACTGAGGCTCGAAAGCGTGGGGAGCAAACAGG
>ASV_781_Clostridia_Lachnospirales_Lachnospiraceae_Lachnospira
TACGTATGGAGCAAGCGTTATCCGGATTTACTGGGTGTAAAGGGAGTGTAGGTGGTATCACAAGTCAGAAGTGAAAGCCCGGGGCTCAACCCCGGGACTGCTTTTGAAACTGTGGAACTGGAGTGCAGGAGAGGTAAGTGGAATTCCTAGTGTAGCGGTGAAATGCGTAGATATTAGGAGGAACACCAGTGGCGAAGGCGGCTTACTGGACTGTAACTGACACTGAGGCTCGAAAGCGTGGGGAGCAAACAGG
>ASV_782_Clostridia_Lachnospirales_Lachnospiraceae_Lachnospira_pectinoschiza
TACGTATGGAGCAAGCGTTATCCGGATTTACTGGGTGTAAAGGGAGTGTAGGTGGCATCACAAGTCAGAAGTGAAAGCCCGGGGCTCAACCCCGGGACTGCTTTTGAAACTGTGGAGCTGGAGTGCAGGAGAGGCAAGTGGAATTCCTAGTGTAGCGGTGAAATGCGTAGATATTAGGAGGAACACCAGTGGCGAAGGCGGCTTGCTGGACTGTAACTGACACTGAGGCTCGAAAGCGTGGGGAGCAAACAGG
>ASV_785_Clostridia_Lachnospirales_Lachnospiraceae_Lachnospira_pectinoschiza
TACGTATGGAGCAAGCGTTATCCGGATTTACTGGGTGTAAAGGGAGTGTAGGTGGCCAGGCAAGTCAGAAGTGAAAGCCCGGGGCTCAACCCCGGGACTGCTTTTGAAACTGCAGGGCTAGAGTGCAGGAGGGGCAAGTGGAATTCCTAGTGTAGCGGTGAAATGCGTAGATATTAGGAGGAACACCAGTGGCGAAGGCGGCTTGCTGGACTGTAACTGACACTGAGGCTCGAAAGCGTGGGGAGCAAACAGG
>ASV_789_Clostridia_Lachnospirales_Lachnospiraceae_Coprococcus_eutactus
TACGTATGGTGCAAGCGTTATCCGGATTTACTGGGTGTAAAGGGTGCGTAGGTGGCAAGGCAAGTCTGAAGTGAAAATCCGGGGCTCAACCCCGGAACTGCTTTGGAAACTGTTTAGCTGGAGTACAGGAGAGGTAAGTGGAATTCCTAGTGTAGCGGTGAAATGCGTAGATATTAGGAGGAACACCAGTGGCGAAGGCGACTTACTGGACTGCTACTGACACTGAGGCACGAAAGCGTGGGGAGCAAACAGG
>ASV_793_Clostridia_Lachnospirales_Lachnospiraceae_Lachnospiraceae_ND3007_group
TACGTATGGTGCAAGCGTTATCCGGATTTACTGGGTGTAAAGGGAGCGTAGGTGGCAAGGCAAGCCAGAAGTGAAAACCCGGGGCTCAACCGCGGGATTGCTTTTGGAACTGTCATGCTAGAGTGCAGGAGGGGTGAGCGGAATTCCTAGTGTAGCGGTGAAATGCGTAGATATTAGGAGGAACACCGGAGGCGAAGGCGGCTCACTGGACTGTAACTGACACTGAGGCTCGAAAGCGTGGGGAGCAAACAGG
>ASV_805_Clostridia_Lachnospirales_Lachnospiraceae
TACGTAGGGGGCAAGCGTTATCCGGATTTACTGGGTGTAAAGGGTGCGTAGGTGGCAAGGCAAGTCAGATGTGAAAGCCCGGGGCTCAACCCCGGTACTGCATTTGAAACTGTCTAGCTAGAGTGCAGGAGAGGTAAGCGGAATTCCTAGTGTAGCGGTGAAATGCGTAGATATTAGGAGGAACACCAGTGGCGAAGGCGGCTTACTGGACTGTAACTGACACTGAGGCACGAAAGCGTGGGGAGCAAACAGG
>ASV_813_Clostridia_Lachnospirales_Lachnospiraceae_Lachnospiraceae_NK4B4_group
TACGTAGGGGGCAAGCGTTATCCGGATTTACTGGGTGTAAAGGGAGCGCAGGCGGCAGGGCAAGTCAGATGTGAAAGCCCGGGGCTCAACCCCGGGACTGCATTTGAAACTGTCCAGCTGGAGTACAGGAGAGGCAGGCGGAATTCCTAGTGTAGCGGTGAAATGCGTAGATATTAGGAGGAACACCAGTGGCGAAGGCGGCCTGCTGGACTGTAACTGACGCTGAGGCTCGAAAGCGTGGGGAGCAAACAGG
>ASV_818_Clostridia_Lachnospirales_Lachnospiraceae
TACGTATGGAGCAAGCGTTATCCGGATTTACTGGGTGTAAAGGGTGCGTAGGTGGCAGTGCAAGTCAGATGTGAAAGGCCGGGGCTCAACCCCGGAGCTGCATTTGAAACTGCTCGGCTAGAGTACAGGAGAGGCAGGCGGAATTCCTAGTGTAGCGGTGAAATGCGTAGATATTAGGAGGAACACCAGTGGCGAAGGCGGCCTGCTGGACTGTTACTGACACTGAGGCACGAAAGCGTGGGGAGCAAACAGG
>ASV_821_Clostridia_Lachnospirales_Lachnospiraceae
TACGTATGGAGCAAGCGTTATCCGGATTTACTGGGTGTAAAGGGTGCGTAGGTGGCAGTGCAAGTCAGATGTGAAAGGCCGGGGCTCAACCCCGGAGCTGCATTTGAAACTGCATAGCTAGAGTACAGGAGAGGCAGGCGGAATTCCTAGTGTAGCGGTGAAATGCGTAGATATTAGGAGGAACACCAGTGGCGAAGGCGGCCTGCTGGACTGTTACTGACACTGAGGCACGAAAGCGTGGGGAGCAAACAGG
>ASV_851_Clostridia_Lachnospirales_Lachnospiraceae_Coprococcus_catus
TACGTAGGGGGCAAGCGTTATCCGGATTTACTGGGTGTAAAGGGAGCGTAGGCGGCGGAGCAAGTCAGAAGTGAAAGCCCGGGGCTCAACCCCGGGACGGCTTTTGAAACTGCCCTGCTTGATTTCAGGAGAGGTAAGCGGAATTCCTAGTGTAGCGGTGAAATGCGTAGATATTAGGAGGAACACCAGTGGCGAAGGCGGCTTACTGGACTGACAATGACGCTGAGGCTCGAAAGCGTGGGGAGCAAACAGG
>ASV_852_Clostridia_Lachnospirales_Lachnospiraceae_GCA-900066575
TACGTAGGGGGCAAGCGTTATCCGGATTTACTGGGTGTAAAGGGAGCGTAGGCGGTCTGACAAGTCAGAAGTGAAAGCCCGGGGCTCAACTCCGGGACTGCTTTTGAAACTGCCGGACTAGATTGCAGGAGAGGTAAGTGGAATTCCTAGTGTAGCGGTGAAATGCGTAGATATTAGGAGGAACACCAGTGGCGAAGGCGGCTTACTGGACTGTAAATGACGCTGAGGCTCGAAAGCGTGGGGAGCAAACAGG
>ASV_875_Clostridia_Lachnospirales_Lachnospiraceae_Anaerostipes_hadrus
TACGTAGGGGGCAAGCGTTATCCGGAATTACTGGGTGTAAAGGGTGCGTAGGTGGTATGGCAAGTCAGAAGTGAAAACCCAGGGCTTAACTCTGGGACTGCTTTTGAAACTGTCAGACTAGAGTGCAGGAGAGGTAAGCGGAATTCCTAGTGTAGCGGTGAAATGCGTAGATATTAGGAGGAACATCAGTGGCGAAGGCGGCTTACTGGACTGAAACTGACACTGAGGCACGAAAGCGTGGGGAGCAAACAGG
>ASV_876_Clostridia_Lachnospirales_Lachnospiraceae_Anaerostipes
TACGTAGGGGGCAAGCGTTATCCGGAATTACTGGGTGTAAAGGGTGCGTAGGTGGTATGGCAAGTCAGAAGTGAAAACCCAGGGCTTAACTCTGGGAGTGCTTTTGAAACTGTCAGACTAGAGTGCAGGAGAGGTAAGCGGAATTCCTAGTGTAGCGGTGAAATGCGTAGATATTAGGAGGAACATCAGTGGCGAAGGCGGCTTACTGGACTGAAACTGACACTGAGGCACGAAAGCGTGGGGAGCAAACAGG
>ASV_877_Clostridia_Lachnospirales_Lachnospiraceae_Anaerostipes_hadrus
TACGTAGGGGGCAAGCGTTATCCGGAATTACTGGGTGTAAAGGGTGCGTAGGTGGTATGGCAAGTCAGAAGTGAAAACCCAGGGCTTAACTCTGGGACTGCTTTTGAAACTGTCAGACTGGAGTGCAGGAGAGGTAAGCGGAATTCCTAGTGTAGCGGTGAAATGCGTAGATATTAGGAGGAACATCAGTGGCGAAGGCGGCTTACTGGACTGAAACTGACACTGAGGCACGAAAGCGTGGGGAGCAAACAGG
>ASV_891_Clostridia_Lachnospirales_Lachnospiraceae
TACGTAGGGGGCAAGCGTTATCCGGATTTACTGGGTGTAAAGGGAGCGTAGGCGGTCTGGCAAGCCAGAAGTGAAAGCCCGGGGCTTAACCCCGGGACTGCTTTTGGAACTGTTAGACTAGAGTGTCGGAGAGGTAAGTGGAATTCCTAGTGTAGCGGTGAAATGCGTAGATATTAGGAGGAACACCAGTGGCGAAGGCGGCTTACTGGACGATAACTGACGCTGAGGCTCGAAAGCGTGGGGAGCAAACAGG
>ASV_892_Clostridia_Lachnospirales_Lachnospiraceae
TACGTATGGGGCAAGCGTTATCCGGATTTACTGGGTGTAAAGGGAGCGTAGGCGGCATGGCAAGTCAGAAGTGAAAGCCTGGGGCTCAACCCCGGAATTGCTTTTGAAACTGTCAGGCTAGAGTGTCGGAGGGGTAAGCGGAATTCCTAGTGTAGCGGTGAAATGCGTAGATATTAGGAGGAACACCGGTGGCGAAGGCGGCTTACTGGACGATTACTGACGCTGAGGCTCGAAAGCGTGGGGAGCAAACAGG
>ASV_919_Clostridia_Lachnospirales_Lachnospiraceae_Fusicatenibacter_saccharivorans
TACGTAGGGGGCAAGCGTTATCCGGATTTACTGGGTGTAAAGGGAGCGTAGACGGCAAGGCAAGTCTGATGTGAAAACCCAGGGCTTAACCCTGGGACTGCATTGGAAACTGTCTGGCTCGAGTGCCGGAGAGGTAAGCGGAATTCCTAGTGTAGCGGTGAAATGCGTAGATATTAGGAAGAACACCAGTGGCGAAGGCGGCTTACTGGACGGTAACTGACGTTGAGGCTCGAAAGCGTGGGGAGCAAACAGG
>ASV_1749_Negativicutes_Acidaminococcales_Acidaminococcaceae_Phascolarctobacterium_faecium
TACGTAGGTGGCGAGCGTTGTCCGGAATTATTGGGCGTAAAGAGCATGTAGGCGGCTTAATAAGTCGAGCGTGAAAATGCGGGGCTCAACCCCGTATGGCGCTGGAAACTGTTAGGCTTGAGTGCAGGAGAGGAAAGGGGAATTCCCAGTGTAGCGGTGAAATGCGTAGATATTGGGAGGAACACCAGTGGCGAAGGCGCCTTTCTGGACTGTGTCTGACGCTGAGATGCGAAAGCCAGGGTAGCGAACGGG
>ASV_1908_Clostridia_Lachnospirales_Lachnospiraceae_Blautia
TACGTAGGGGGCAAGCGTTATCCGGATTTACTGGGTGTAAAGGGAGCGTAGACGGTGTGGCAAGTCTGATGTGAAAGGCATGGGCTCAACCTGTGGACTGCATTGGAAACTGTCATACTTGAGTGCCGGAGGGGTAAGCGGAATTCCTAGTGTAGCGGTGAAATGCGTAGATATTAGGAGGAACACCAGTGGCGAAGGCGGCTTACTGGACGGTAACTGACGTTGAGGCTCGAAAGCGTGGGGAGCAAACAGG
>ASV_2161_Bacilli_Erysipelotrichales_Erysipelatoclostridiaceae_Erysipelatoclostridium_ramosum
TACGTAGGTGGCAAGCGTTATCCGGAATTATTGGGCGTAAAGAGGGAGCAGGCGGCAGCAAGGGTCTGTGGTGAAAGCCTGAAGCTTAACTTCAGTAAGCCATAGAAACCAGGCAGCTAGAGTGCAGGAGAGGATCGTGGAATTCCATGTGTAGCGGTGAAATGCGTAGATATATGGAGGAACACCAGTGGCGAAGGCGACGATCTGGCCTGCAACTGACGCTCAGTCCCGAAAGCGTGGGGAGCAAATAGG
>ASV_2167_Bacilli_Erysipelotrichales_Erysipelatoclostridiaceae_Erysipelatoclostridium
TACGTAGGTGGCAAGCGTTATCCGGAATTATTGGGCGTAAAGAGGGAGCAGGCGGCAGCACGGGTCTGTGGTGAAAGCCTGAAGCTTAACTTCAGTAAGCCATAGAAACCAGGCAGCTAGAGTGCAGGAGAGGATCGTGGAATTCCATGTGTAGCGGTGAAATGCGTAGATATATGGAGGAACACCAGTGGCGAAGGCGACGATCTGGCCTGCAACTGACGCTCAGTCCCGAAAGCGTGGGGAGCAAATAGG
>ASV_2298_Clostridia_Oscillospirales_Oscillospiraceae_UCG-002
TACGTAGGTGGCAAGCGTTGTCCGGATTTACTGGGTGTAAAGGGCGTGCAGCCGGGAATGCAAGTCAGATGTGAAATCCATGGGCTTAACCCATGAACTGCATTTGAAACTGTATTTCTTGAGTACTGGAGAGGCAATCGGAATTCCTAGTGTAGCGGTGAAATGCGTAGATATTAGGAGGAACACCAGTGGCGAAGGCGGATTGCTGGACAGCAACTGACGGTGAGGCGCGAAAGTGTGGGGAGCAAACAGG
>ASV_2303_Clostridia_Oscillospirales_Oscillospiraceae_UCG-002
TACGTAGGTGGCAAGCGTTGTCCGGATTTACTGGGTGTAAAGGGCGTGCAGCCGGGTCTGCAAGTCAGATGTGAAATCCATGGGCTCAACCCATGAACTGCATTTGAAACTGTAGATCTTGAGTGTCGGAGGGGCAATCGGAATTCCTAGTGTAGCGGTGAAATGCGTAGATATTAGGAGGAACACCAGTGGCGAAGGCGGATTGCTGGACGATAACTGACGGTGAGGCGCGAAAGTGTGGGGAGCAAACAGG
>ASV_2317_Clostridia_Oscillospirales_Oscillospiraceae_UCG-003
TACGTAGGTGGCAAGCGTTGTCCGGATTTACTGGGTGTAAAGGGCGTGCAGCCGGGCATGCAAGTCAGATGTGAAATCTCAGGGCTTAACCCTGAAACTGCATTTGAAACTGTATGTCTTGAGTGCCGGAGAGGTAATCGGAATTCCTTGTGTAGCGGTGAAATGCGTAGATATAAGGAAGAACACCAGTGGCGAAGGCGGATTACTGGACGGTAACTGACGGTGAGGCGCGAAAGCGTGGGGAGCGAACAGG
>ASV_2323_Clostridia_Oscillospirales_Oscillospiraceae_Oscillibacter
TACGTAGGTGGCAAGCGTTGTCCGGATTTACTGGGTGTAAAGGGCGTGCAGCCGGGCCGGCAAGTCAGATGTGAAATCTGGAGGCTTAACCTCCAAACTGCATTTGAAACTGTAGGTCTTGAGTACCGGAGAGGTTATCGGAATTCCTTGTGTAGCGGTGAAATGCGTAGATATAAGGAAGAACACCAGTGGCGAAGGCGGATAACTGGACGGCAACTGACGGTGAGGCGCGAAAGCGTGGGGAGCAAACAGG
>ASV_2327_Clostridia_Oscillospirales_Oscillospiraceae_UCG-002
TACGTAGGTGGCAAGCGTTGTCCGGATTTACTGGGTGTAAAGGGCGTGTAGCCGGGAGGGCAAGTCAGATGTGAAATCCACGGGCTCAACTCGTGAACTGCATTTGAAACTACTCTTCTTGAGTATCGGAGAGGCAATCGGAATTCCTAGTGTAGCGGTGAAATGCGTAGATATTAGGAGGAACACCAGTGGCGAAGGCGGATTGCTGGACGACAACTGACGGTGAGGCGCGAAAGCGTGGGGAGCAAACAGG
>ASV_2329_Clostridia_Oscillospirales_Oscillospiraceae_UCG-002
TACGTAGGTGGCAAGCGTTGTCCGGATTTACTGGGTGTAAAGGGCGTGTAGCCGGGAAGGCAAGTCAGATGTGAAATCCACGGGCTTAACTCGTGAACTGCATTTGAAACTGTTTTTCTTGAGTATCGGAGAGGCAATCGGAATTCCTAGTGTAGCGGTGAAATGCGTAGATATTAGGAGGAACACCAGTGGCGAAGGCGGATTGCTGGACGACAACTGACGGTGAGGCGCGAAAGCGTGGGGAGCAAACAGG
>ASV_2330_Clostridia_Oscillospirales_Oscillospiraceae_UCG-002
TACGTAGGTGGCAAGCGTTGTCCGGATTTACTGGGTGTAAAGGGCGTGTAGCCGGGAAGGCAAGTCAGATGTGAAATCCACGGGCTCAACTCGTGAACTGCATTTGAAACTGTTTTTCTTGAGTATCGGAGAGGCAATCGGAATTCCTAGTGTAGCGGTGAAATGCGTAGATATTAGGAGGAACACCAGTGGCGAAGGCGGATTGCTGGACGACAACTGACGGTGAGGCGCGAAAGCGTGGGGAGCAAACAGG
>ASV_2355_Clostridia_Oscillospirales_Oscillospiraceae_NK4A214_group
TACGTAGGTGGCGAGCGTTATCCGGATTTACTGGGTGTAAAGGGCGCGTAGGCGGGAATGCAAGTCAGATGTGAAATCCAAGGGCTCAACCCTTGAACTGCATTTGAAACTGTATTTCTTGAGTGTCGGAGAGGTTGACGGAATTCCTAGTGTAGCGGTGAAATGCGTAGATATTAGGAGGAACACCAGTGGCGAAGGCGGTCAACTGGACGATAACTGACGCTGAGGCGCGAAAGCGTGGGGAGCAAACAGG
>ASV_2356_Clostridia_Oscillospirales_Oscillospiraceae_NK4A214_group
TACGTAGGTGGCGAGCGTTATCCGGATTTACTGGGTGTAAAGGGCGCGTAGGCGGGAATGCAAGTCAGATGTGAAATCCAGGGGCTTAACCCTTGAACTGCATTTGAAACTGTATTTCTTGAGTGTCGGAGAGGTTGACGGAATTCCTAGTGTAGCGGTGAAATGCGTAGATATTAGGAGGAACACCAGTGGCGAAGGCGGTCAACTGGACGATAACTGACGCTGAGGCGCGAAAGCGTGGGGAGCAAACAGG
>ASV_2368_Clostridia_Oscillospirales_Oscillospiraceae_NK4A214_group
TACGTAGGTGGCAAGCGTTATCCGGATTTACTGGGTGTAAAGGGCGCGTAGGCGGGGATGCAAGTCAGATGTGAAATCTATGGGCTTAACCCATAAACTGCATTTGAAACTGTATCTCTTGAGTGCTGGAGAGGTAGATGGAATTCCTTGTGTAGCGGTGAAATGCGTAGATATAAGGAAGAACACCAGTGGCGAAGGCGATCTACTGGACAGTAACTGACGCTGAGGCGCGAAAGCGTGGGGAGCAAACAGG
>ASV_2377_Clostridia_Oscillospirales_Oscillospiraceae_Colidextribacter
TACGTAGGTGGCAAGCGTTATCCGGATTTACTGGGTGTAAAGGGCGTGTAGGCGGGATCGCAAGTCAGATGTGAAAACTGGAGGCTCAACCTCCAGCCTGCATTTGAAACTGTGGTTCTTGAGTACTGGAGAGGCAGACGGAATTCCTAGTGTAGCGGTGAAATGCGTAGATATTAGGAGGAACACCAGTGGCGAAGGCGGTCTGCTGGACAGCAACTGACGCTGAGGCGCGAAAGCGTGGGGAGCAAACAGG
>ASV_2378_Clostridia_Oscillospirales_Oscillospiraceae_Colidextribacter
TACGTAGGTGGCAAGCGTTATCCGGATTTACTGGGTGTAAAGGGCGTGTAGGCGGGAAAGCAAGTCAGATGTGAAAACTGTGGGCTCAACCCACAGCCTGCATTTGAAACTGTTTTTCTTGAGTACTGGAGAGGCAGATGGAATTCCTAGTGTAGCGGTGAAATGCGTAGATATTAGGAGGAACACCAGTGGCGAAGGCGATCTGCTGGACAGCAACTGACGCTGAGGCGCGAAAGCGTGGGGAGCAAACAGG
>ASV_2414_Clostridia_Oscillospirales_Oscillospiraceae_Colidextribacter_massiliensis
TACGTAGGGAGCAAGCGTTATCCGGATTTACTGGGTGTAAAGGGCGTGTAGGCGGGACTGCAAGTCAGATGTGAAAACTATGGGCTTAACCCATAGCCTGCATTTGAAACTGTAGTTCTTGAGTGGTGGAGAGGCAAATGGAATTCCTAGTGTAGCGGTGAAATGCGTAGATATTAGGAAGAACACCAGTGGCGAAGGCGATTTGCTGGACACTAACTGACGCTGAGGCGCGAAAGCGTGGGGAGCAAACAGG
>ASV_2416_Clostridia_Oscillospirales_Oscillospiraceae_Colidextribacter
TACGTAGGGAGCAAGCGTTATCCGGATTTACTGGGTGTAAAGGGCGTGTAGGCGGGACAGCAAGTCAGATGTGAAAACTATGGGCTCAACCCATAGCCTGCATTTGAAACTGTTGTTCTTGAGTGCTGGAGAGGCAAATGGAACTCCTAGTGTAGCGGTGAAATGCGTAGATATTAGGAAGAACACCAGTGGCGAAGGCGATTTGCTGGACAGTAACTGACGCTGATGCGCGAAAGTGTGGGGAGCAAACAGG
>ASV_2464_Clostridia_Oscillospirales_Ruminococcaceae
TACGTAGGTGGCAAGCGTTGTCCGGAATTACTGGGTGTAAAGGGAGTGTAGGCGGGATATCAAGTCAGAAGTGAAAATTACGGGCTCAACTCGTAACCTGCTTTTGAAACTGACATTCTTGAGTGAAGTAGAGGCAAGCGGAATTCCTAGTGTAGCGGTGAAATGCGTAGATATTAGGAGGAACACCAGTGGCGAAGGCGGCTTGCTGGGCTTTTACTGACGCTGAGGCTCGAAAGCGTGGGGAGCAAACAGG
>ASV_2480_Clostridia_Oscillospirales_Ruminococcaceae_Ruminococcus_bicirculans
TACGTAGGGAGCGAGCGTTGTCCGGAATTACTGGGTGTAAAGGGAGCGTAGGCGGGATCGCAAGTCAGATGTGAAAACTATGGGCTTAACCCATAAACTGCATTTGAAACTGTGGTTCTTGAGTGAAGTAGAGGTAAGCGGAATTCCTAGTGTAGCGGTGAAATGCGTAGATATTAGGAGGAACATCAGTGGCGAAGGCGGCTTACTGGGCTTTAACTGACGCTGAGGCTCGAAAGCGTGGGGAGCAAACAGG
>ASV_2484_Clostridia_Oscillospirales_Ruminococcaceae_Ruminococcus
TACGTAGGGAGCGAGCGTTGTCCGGAATTACTGGGTGTAAAGGGAGCGTAGGCGGGACGGCAAGTCAGATGTGAAAACTATGGGCTCAACCCATAGACTGCATTTGAAACTGTTGTTCTTGAGTGAGGTAGAGGTAAGCGGAATTCCTGGTGTAGCGGTGAAATGCGTAGAGATCAGGAGGAACATCGGTGGCGAAGGCGGCTTACTGGGCCTTTACTGACGCTGAGGCTCGAAAGCGTGGGGAGCAAACAGG
>ASV_2513_Clostridia_Oscillospirales_Ruminococcaceae_Ruminococcus
TACGTAGGGAGCAAGCGTTATCCGGATTTACTGGGTGTAAAGGGTGCGTAGGCGGCTTGGTAAGTCAGATGTGAAATGTATGGGCTCAACCCATGCACTGCATTTGAAACTATTGAGCTTGAGTGAAGTAGAGGTAGGCGGAATTCCCTGTGTAGCGGTGAAATGCGTAGAGATAGGGAGGAACACCAGTGGCGAAGGCGGCCTACTGGGCTTTAACTGACGCTGAGGCACGAAAGCGTGGGTAGCAAACAGG
>ASV_2641_Clostridia_Peptostreptococcales-Tissierellales_Peptostreptococcaceae_Romboutsia
TACGTAGGGGGCTAGCGTTATCCGGAATTACTGGGCGTAAAGGGTGCGTAGGTGGTTTCTTAAGTCAGAGGTGAAAGGCTACGGCTCAACCGTAGTAAGCCTTTGAAACTGGGAAACTTGAGTGCAGGAGAGGAGAGTGGAATTCCTAGTGTAGCGGTGAAATGCGTAGATATTAGGAGGAACACCAGTTGCGAAGGCGGCTCTCTGGACTGTAACTGACACTGAGGCACGAAAGCGTGGGGAGCAAACAGG
>ASV_2654_Clostridia_Peptostreptococcales-Tissierellales_Peptostreptococcaceae_Intestinibacter_bartlettii
TACGTAGGGGGCTAGCGTTATCCGGATTTACTGGGCGTAAAGGGTGCGTAGGCGGTCTTTTAAGTCAGGAGTGAAAGGCTACGGCTCAACCGTAGTAAGCTCTTGAAACTGGAGGACTTGAGTGCAGGAGAGGAGAGTGGAATTCCTAGTGTAGCGGTGAAATGCGTAGATATTAGGAGGAACACCAGTAGCGAAGGCGGCTCTCTGGACTGTAACTGACGCTGAGGCACGAAAGCGTGGGGAGCAAACAGG
>ASV_2789_Bacilli_Erysipelotrichales_Erysipelatoclostridiaceae_Erysipelotrichaceae_UCG-003_bacterium
TACGTAGGTGGCGAGCGTTATCCGGAATTATTGGGCGTAAAGAGGGAGCAGGCGGCACTAAGGGTCTGTGGTGAAAGATCGAAGCTTAACTTCGGTAAGCCATGGAAACCGTAGAGCTAGAGTGTGTGAGAGGATCGTGGAATTCCATGTGTAGCGGTGAAATGCGTAGATATATGGAGGAACACCAGTGGCGAAGGCGACGATCTGGCGCATAACTGACGCTCAGTCCCGAAAGCGTGGGGAGCAAATAGG
>ASV_2848_ClostridiaClostridialesClostridiaceae_Clostridium_sensu_stricto_1_butyricum
TACGTAGGTGGCAAGCGTTGTCCGGATTTACTGGGCGTAAAGGGAGCGTAGGTGGATATTTAAGTGGGATGTGAAATACCCGGGCTTAACCTGGGTGCTGCATTCCAAACTGGATATCTAGAGTGCAGGAGAGGAAAGGAGAATTCCTAGTGTAGCGGTGAAATGCGTAGAGATTAGGAAGAATACCAGTGGCGAAGGCGCCTTTCTGGACTGTAACTGACACTGAGGCTCGAAAGCGTGGGGAGCAAACAGG
>ASV_2872_ClostridiaClostridialesClostridiaceae_Clostridium_sensu_stricto_1_tertium
TACGTAGGTGGCGAGCGTTGTCCGGATTTACTGGGCGTAAAGGGAGCGTAGGCGGACTTTTAAGTGAGATGTGAAATACCCAGGCTCAACCTGGGGGCTGCATTTCAAACTGGAAGTCTAGAGTGCAGGAGAGGAGAGTGGAATTCCTAGTGTAGCGGTGAAATGCGTAGAGATTAGGAAGAACACCAGTGGCGAAGGCGACTCTCTGGACTGTAACTGACGCTGAGGCTCGAAAGCGTGGGGAGCAAACAGG
>ASV_2881_ClostridiaClostridialesClostridiaceae_Clostridium_sensu_stricto_1
TACGTAGGTGGCGAGCGTTGTCCGGATTTACTGGGCGTAAAGGGAGCGTAGGCGGACTTTTAAGTGAGATGTGAAATACCCGGGCTCAACTTGGGTGCTGCATTTCAAACTGGAAGTCTAGAGTGCAGGAGAGGAGAATGGAATTCCTAGTGTAGCGGTGAAATGCGTAGAGATTAGGAAGAACACCAGTGGCGAAGGCGATTCTCTGGACTGTAACTGACGCTGAGGCTCGAAAGCGTGGGGAGCAAACAGG
>ASV_2894_ClostridiaClostridialesClostridiaceae_Clostridium_sensu_stricto_1
TACGTAGGTGGCGAGCGTTGTCCGGATTTACTGGGCGTAAAGGGAGCGTAGGCGGATTTTTAAGTGAGATGTGAAATACTCGGGCTTAACCTGAGTGCTGCATTTCAAACTGGAAGTCTAGAGTGCAGGAGAGGAGAAGGGAATTCCTAGTGTAGCGGTGAAATGCGTAGAGATTAGGAAGAACACCAGTGGCGAAGGCGCTTCTCTGGACTGTAACTGACGCTGAGGCTCGAAAGCGTGGGGAGCAAACAGG
>ASV_3023_Clostridia_Christensenellales_Christensenellaceae_Christensenellaceae_R-7_group
TACGTAGGGGGCGAGCGTTGTCCGGAATGACTGGGCGTAAAGGGCGTGTAGGCGGCTTTTTAAGTCTGGAGTGAAAGCCCCATTTTCAAGGTGGGGAGTGCTTTGGAGACTGGAGAGCTTGAGTGCGGAAGAGGTAAGTGGAATTCCCAGTGTAGCGGTGAAATGCGTAGAGATTGGGAGGAACACCAGTGGCGAAGGCGACTTACTGGGCCGTAACTGACGCTGAGGCGCGAAAGCGTGGGGAGCGAACAGG
>ASV_3030_Clostridia_Christensenellales_Christensenellaceae_Christensenellaceae_R-7_group
TACGTAGGGGGCGAGCGTTGTCCGGAATGACTGGGCGTAAAGGGCGCGTAGGCGGCTTGATAAGTTAGAAGTGAAAGTCCTGCTTTCAAGGTGGGAATTGCTTTTAATACTGTTGAGCTTGAGTGCAGAAGAGGTAAGCGGAATTCCAAGTGTAGCGGTGAAATGCGTAGAGATTTGGAAGAACACCAGTGGCGAAGGCGGCTTACTGGGCTGTAACTGACGCTGAGGCGCGAAAGCGTGGGGAGCGAACAGG
>ASV_3044_Clostridia_Christensenellales_Christensenellaceae_Christensenellaceae_R-7_group
TACGTAGGGGGCAAGCGTTGTCCGGAATAATTGGGCGTAAAGGGCGCGTAGGCGGCTCGGTAAGTCTGGAGTGAAAGTCCTGCTTTTAAGGTGGGAATTGCTTTGGATACTGTCGGGCTTGAGTGCAGGAGAGGTTAGTGGAATTCCCAGTGTAGCGGTGAAATGCGTAGAGATTGGGAGGAACACCAGTGGCGAAGGCGACTAACTGGACTGTAACTGACGCTGAGGCGCGAAAGTGTGGGGAGCAAACAGG
>ASV_3045_Clostridia_Christensenellales_Christensenellaceae_Christensenellaceae_R-7_group
TACGTAGGGGGCAAGCGTTGTCCGGAATGATTGGGCGTAAAGGGCGTGTAGGCGGCTAAGTAAGTCTGGAGTGAAAGTCCTGCTTTTAAGGTGGGAATTGCTTTGGATACTGCATAGCTAGAGTGCAGGAGAGGTAAGTGGAATTCCCAGTGTAGCGGTGAAATGCGTAGAGATTGGGAGGAACACCAGTGGCGAAGGCGACTTACTGGACTGTAACTGACGCTGAGGCGCGAAAGTGTGGGGAGCAAACAGG
>ASV_3047_Clostridia_Christensenellales_Christensenellaceae_Christensenellaceae_R-7_group
TACGTAGGGGGCAAGCGTTGTCCGGAATGATTGGGCGTAAAGGGCGTGTAGGCGGCGATTTAAGTCTGGAGTGAAAGTCCTGCTTTTAAGGTGGGAATTGCTTTGGATACTGGATGGCTAGAGTGCAGGAGAGGTTAGTGGAATTCCCAGTGTAGCGGTGAAATGCGTAGAGATTGGGAGGAACACCAGTGGCGAAGGCGACTAACTGGACTGTAACTGACGCTGAGGCGCGAAAGTGTGGGGAGCAAACAGG
>ASV_3057_Clostridia_Christensenellales_Christensenellaceae_Christensenellaceae_R-7_group
TACGTAGGGGGCAAGCGTTGTCCGGAATGATTGGGCGTAAAGGGCGCGTAGGCGGCCAACTAAGTCTGGAGTGAAAGTCCTGCTTTTAAGGTGGGAATTGCTTTGGAAACTGGATGGCTTGAGTGCAGGAGAGGTAAGCGGAATTCCCGGTGTAGCGGTGAAATGCGTAGAGATCGGGAGGAACACCAGTGGCGAAGGCGGCTTACTGGACTGTAACTGACGCTGAGGCGCGAAAGTGTGGGGAGCAAACAGG
>ASV_3060_Clostridia_Christensenellales_Christensenellaceae_Christensenellaceae_R-7_group
TACGTAGGGGGCAAGCGTTGTCCGGAATGATTGGGCGTAAAGGGCGCGTAGGCGGCCTGGTAAGTTTGAAGTGAAAGTCCTTCTTTTAAGGAGGGAACTGCTTTGAAAACTGTCGGGCTTGAGTGCAGGAGAGGTAAGCGGAATTCCCGGTGTAGCGGTGAAATGCGTAGAGATCGGGAGGAACACCAGTGGCGAAGGCGGCTTACTGGACTGTTACTGACGCTGAGGCGCGAAAGTGTGGGGAGCAAACAGG
>ASV_3063_Clostridia_Christensenellales_Christensenellaceae_Christensenellaceae_R-7_group
TACGTAGGGGGCGAGCGTTGTCCGGAATGATTGGGCGTAAAGGGCGCGTAGGCGGCCTGCTAAGTCTGAAGTGAAAGTCCTGCTTTCAAGGTGGGAAGTGCTTTGGATACTGGTGGGCTGGAGTGCAGGAGAGGAAAGCGGAATTACCGGTGTAGCGGTGAAATGCGTAGAGATCGGTAGGAACACCAGTGGCGAAGGCGGCTTTCTGGACTGAAACTGACGCTGAGGCGCGAAAGCGTGGGGAGCAAACAGG
>ASV_3065_Clostridia_Christensenellales_Christensenellaceae_Christensenellaceae_R-7_group
TACGTAGGGGGCGAGCGTTGTCCGGAATGATTGGGCGTAAAGGGCGCGTAGGCGGCCTGCTAAGTCTGGAGTGAAAGTCCTGCTTTCAAGGTGGGAATTGCTTTGGATACTGGTGGGCTGGAGTGCAGGAGAGGAAAGCGGAATTACCGGTGTAGCGGTGAAATGCGTAGAGATCGGTAGGAACACCAGTGGCGAAGGCGGCTTTCTGGACTGAAACTGACGCTGAGGCGCGAAAGCGTGGGGAGCAAACAGG
>ASV_3110_Clostridia_Christensenellales_Christensenellaceae
TACGTAGGGAGCAAGCGTTGTCCGGAATTACTGGGCGTAAAGGGTGCGTAGGCGGTTATTTAAGTCAGATGTGAAATACTTGAGCTTAACTCAGGGGCTGCATCTGATACTGGGTGACTAGAGTGCAGGAGAGGAAAGTGGAATTCCTAGTGTAGCGGTGGAATGCGTAGATATTAGGAGGAACACCAGTGGCGAAGGCGACTTTCTGGACTGTAACTGACGCTGAGGCACGAAAGTATGGGTAGCAAACAGG
>ASV_3118_Clostridia
TACGTAGGGGGCGAGCGTTGTCCGGAATTACTGGGCGTAAAGGGAGCGTAGGCGGTCGATTAAGTTAGATGTGAAACCCCCGGGCTTAACTTGGGGACTGCATCTAATACTGGTTGACTTAGAGTACAGGAGAGGGAAGCGGAATTCCTAGTGTAGCGGTGAAATGCGTAGATATTAGGAGGAACACCAGTGGCGAAGGCGGCTTTCTGGACTGACACTGACGCTGAGGCTCGAAAGCGTGGGGAGCAAACAGG
>ASV_3126_Clostridia
TACGTAGGGGGCGAGCGTTGTCCGGAATTACTGGGCGTAAAGGGAGCGTAGGCGGTCTGATAAGTTGGATGTGAAATACCCGGGCTTAACTTGGGGGGTGCATCCAATACTGTTGGACTAGAGTACAGGAGAGGAAAGCGGAATTCCTAGTGTAGCGGTGAAATGCATAGATATTAGGAGGAACATCGGTGGCGAAGGCGGCTTTCTGGACTGCAACTGACGCTGAGGCTCGAAAGCGTGGGGAGCAAACAGG
>ASV_3133_Clostridia_Christensenellales_Christensenellaceae
TACGTAGGGGGCGAGCGTTGTCCGGAATTACTGGGCGTAAAGGGTGCGTAGGCGGTTTGGTAAGTTGGATGTGAAATACCCGGGCTTAACTTGGGGGCTGCATCCAATACTGTCGGACTTGAGTGCAGGAGAGGAAAGCGGAATTCCTAGTGTAGCGGTGAAATGCGTAGATATTAGGAGGAACACCGGTGGCGAAGGCGGCTTTCTGGACTGTAACTGACGCTGAGGCACGAAAGCGTGGGGAGCAAACAGG
>ASV_3153_Clostridia_Oscillospirales
TACGTAGGTGGCGAGCGTTGTCCGGAATTACTGGGTGTAAAGGGTGCGTAGGCGGCTTCTAAAGTCAGATGTGAAATACCGCAGCTCAACTGCGGGGCTGCATTTGAAACTTGGGAGCTTGAGTGAAGTAGAGGTAAGCGGAATTCCTAGTGTAGCGGTGGAATGCGTAGATATTAGGAGGAACACCAGTGGCGAAGGCGGCTTACTGGGCTTTAACTGACGCTGAGGCACGAAAGCGTGGGGAGCAAACAGG
>ASV_3158_Clostridia_Oscillospirales_UCG-010
TACGTAGGTGGCGAGCGTTATCCGGAATTATTGGGTGTAAAGGGTGCGTAGGCGGGTCGTAAAGTCAGATGTGAAATGCGGAGGCTCAACCTCCGAACTGCATTTGAAACTTACGATCTTGAGTGGAGTAGAGGCAAGCGGAATTCCCGGTGTAGCGGTGAAATGCATAGATATCGGGAGGAACACCAGTGGCGAAGGCGGCTTGCTGGGCTTTTACTGACGCTGAGGCACGAAAGTGTGGGGAGCAAACAGG
>ASV_3193_Clostridia_Oscillospirales_Ruminococcaceae_Ruminococcus
TACGTAGGGAGCGAGCGTTGTCCGGATTTACTGGGTGTAAAGGGTGCGTAGGCGGGATGGCAAGTCAGATGTGAAATACCGGGGCTTAACCCCGGGGCTGCATTTGAAACTGTCGTTCTTGAGTGAAGTAGAGGCAGGCGGAATTCCTAGTGTAGCGGTGAAATGCGTAGATATTAGGAGGAACACCAGTGGCGAAGGCGGCCTGCTGGGCTTTAACTGACGCTGAGGCACGAAAGCATGGGGAGCAAACAGG
>ASV_3194_Clostridia_Oscillospirales_Ruminococcaceae_Ruminococcus
TACGTAGGGAGCGAGCGTTGTCCGGATTTACTGGGTGTAAAGGGTGCGTAGGCGGGATGGCAAGTCAGATGTGAAATGCCGGGGCTCAACCCCGGAGCTGCATTTGAAACTGTCGTTCTTGAGTGAAGTAGAGGCAGGCGGAATTCCTAGTGTAGCGGTGAAATGCGTAGATATTAGGAGGAACACCAGTGGCGAAGGCGGCCTGCTGGGCTTTAACTGACGCTGAGGCACGAAAGCATGGGGAGCAAACAGG
>ASV_3211_Clostridia_Oscillospirales_Ruminococcaceae_Anaerofilum
AACGTAGGGTGCTAGCGTTGTCCGGAATTACTGGGTGTAAAGGGAGCGCAGGTGGCAGTGCAAGTTGGATGTAAAATCTACGGGCTCAACCCGTATAAGCATTCAAAACTGTGCAGCTTGAGTGAAGTAGAGGTAGGTGGAATTTCCGGTGTAGCGGTGGAATGCGTAGATATCGGAAGGAACATCAGTGGCGAAGGCGACCTACTGGGCTTTAACTGACGCTGAGGCTCGAAAGCATGGGTAGCAAACAGG
>ASV_3233_Clostridia_Oscillospirales_Ruminococcaceae_Faecalibacterium_prausnitzii
AACGTAGGTCACAAGCGTTGTCCGGAATTACTGGGTGTAAAGGGAGCGCAGGCGGGAGAACAAGTTGGAAGTGAAATCCATGGGCTCAACCCATGAACTGCTTTCAAAACTGTTTTTCTTGAGTAGTGCAGAGGTAGGCGGAATTCCCGGTGTAGCGGTGGAATGCGTAGATATCGGGAGGAACACCAGTGGCGAAGGCGGCCTACTGGGCACCAACTGACGCTGAGGCTCGAAAGTGTGGGTAGCAAACAGG
>ASV_3236_Clostridia_Oscillospirales_Ruminococcaceae_Faecalibacterium
AACGTAGGTCACAAGCGTTGTCCGGAATTACTGGGTGTAAAGGGAGCGCAGGCGGGAAGACAAGTTGGAAGTGAAATCTATGGGCTCAACCCATAAACTGCTTTCAAAACTGTTTTTCTTGAGTAGTGCAGAGGTAGGCGGAATTCCCGGTGTAGCGGTGGAATGCGTAGATATCGGGAGGAACACCAGTGGCGAAGGCGGCCTACTGGGCACCAACTGACGCTGAGGCTCGAAAGTGTGGGTAGCAAACAGG
>ASV_3238_Clostridia_Oscillospirales_Ruminococcaceae_Faecalibacterium_prausnitzii
AACGTAGGTCACAAGCGTTGTCCGGAATTACTGGGTGTAAAGGGAGCGCAGGCGGGAAGACAAGTTGGAAGTGAAATCCATGGGCTCAACCCATGAACTGCTTTCAAAACTGTTTTTCTTGAGTAGTGCAGAGGTAGGCGGAATTCCCGGTGTAGCGGTGGAATGCGTAGATATCGGGAGGAACACCAGTGGCGAAGGCGGCCTACTGGGCACCAACTGACGCTGAGGCTCGAAAGTGTGGGTAGCAAACAGG
>ASV_3239_Clostridia_Oscillospirales_Ruminococcaceae_Faecalibacterium_prausnitzii
AACGTAGGTCACAAGCGTTGTCCGGAATTACTGGGTGTAAAGGGAGCGCAGGCGGGAAGGCAAGTTGGAAGTGAAATCCATGGGCTCAACCCATGAACTGCTTTCAAAACTGTTTTTCTTGAGTAGTGCAGAGGTAGGCGGAATTCCCGGTGTAGCGGTGGAATGCGTAGATATCGGGAGGAACACCAGTGGCGAAGGCGGCCTACTGGGCACCAACTGACGCTGAGGCTCGAAAGTGTGGGTAGCAAACAGG
>ASV_3240_Clostridia_Oscillospirales_Ruminococcaceae_Faecalibacterium
AACGTAGGTCACAAGCGTTGTCCGGAATTACTGGGTGTAAAGGGAGCGCAGGCGGGCGATCAAGTTGGAAGTGAAATCCATGGGCTCAACCCATGAACTGCTTTCAAAACTGGTCGTCTTGAGTAGTGCAGAGGTAGGCGGAATTCCCGGTGTAGCGGTGGAATGCGTAGATATCGGGAGGAACACCAGTGGCGAAGGCGGCCTACTGGGCACCAACTGACGCTGAGGCTCGAAAGTGTGGGTAGCAAACAGG
>ASV_3255_Clostridia_Oscillospirales_Ruminococcaceae_UBA1819
AACGTAGGGTGCAAGCGTTGTCCGGAATTACTGGGTGTAAAGGGAGCGCAGGCGGATTGGCAAGTTGGGAGTGAAATCTATGGGCTCAACCCATAAATTGCTTTCAAAACTGTCAGTCTTGAGTGGTGTAGAGGTAGGCGGAATTCCCGGTGTAGCGGTGGAATGCGTAGATATCGGGAGGAACACCAGTGGCGAAGGCGGCCTACTGGGCACTAACTGACGCTGAGGCTCGAAAGCATGGGTAGCAAACAGG
>ASV_3279_Clostridia_Oscillospirales_Ruminococcaceae_Subdoligranulum
AACGTAGGGTGCAAGCGTTGTCCGGAATTACTGGGTGTAAAGGGAGCGCAGGCGGACCGGCAAGTTGGAAGTGAAAACTATGGGCTCAACCCATAAATTGCTTTCAAAACTGCTGGCCTTGAGTAGTGCAGAGGTAGGTGGAATTCCCGGTGTAGCGGTGGAATGCGTAGATATCGGGAGGAACACCAGTGGCGAAGGCGACCTACTGGGCACCAACTGACGCTGAGGCTCGAAAGCATGGGTAGCAAACAGG
>ASV_3281_Clostridia_Oscillospirales_Ruminococcaceae_Subdoligranulum
AACGTAGGGTGCAAGCGTTGTCCGGAATTACTGGGTGTAAAGGGAGCGCAGGCGGACCGGCAAGTTGGAAGTGAAAACCATGGGCTCAACCCGTGAATTGCTTTCAAAACTGCTGGCCTTGAGTAGTGCAGAGGTAGGTGGAATTCCCGGTGTAGCGGTGGAATGCGTAGATATCGGGAGGAACACCAGTGGCGAAGGCGACCTACTGGGCACCAACTGACGCTGAGGCTCGAAAGCATGGGTAGCAAACAGG
>ASV_3282_Clostridia_Oscillospirales_Ruminococcaceae_Subdoligranulum
AACGTAGGGTGCAAGCGTTGTCCGGAATTACTGGGTGTAAAGGGAGCGCAGGCGGACCGGCAAGTTGGGAGTGAAATCCATGGGCTCAACCCGTGAATTGCTTTCAAAACTGCTGGCCTTGAGTAGTGCAGAGGTAGGTGGAATTCCCGGTGTAGCGGTGGAATGCGTAGATATCGGGAGGAACACCAGTGGCGAAGGCGACCTACTGGGCACCAACTGACGCTGAGGCTCGAAAGCATGGGTAGCAAACAGG
>ASV_3292_Clostridia_Oscillospirales_Ruminococcaceae_Subdoligranulum
AACGTAGGGTGCAAGCGTTGTCCGGAATTACTGGGTGTAAAGGGAGCGCAGGCGGGAAGACAAGTTGGAAGTGAAAACCATGGGCTCAACCCATGAATTGCTTTCAAAACTGTTTTTCTTGAGTAGTGCAGAGGTAGATGGAATTCCCGGTGTAGCGGTGGAATGCGTAGATATCGGGAGGAACACCAGTGGCGAAGGCGGTCTACTGGGCACCAACTGACGCTGAGGCTCGAAAGCATGGGTAGCAAACAGG
>ASV_3309_Clostridia_Oscillospirales
TACGTAGGTGGCAAGCGTTGTCCGGAATTACTGGGTGTAAAGGGAGCGTAGGCGGGATGCCAAGTCAGCTGTGAAAACTATGGGCTTAACCCGTAGACTGCAGTTGAAACTGGTATTCTTGAGTGAAGTAGAGGTTGGCGGAATTCCGAGTGTAGCGGTGAAATGCGTAGATATTCGGAGGAACACCGGTGGCGAAGGCGGCCAACTGGGCTTTAACTGACGCTGAGGCTCGAAAGTGTGGGGAGCAAACAGG
>ASV_3312_Clostridia_Oscillospirales
TACGTAGGTGGCAAGCGTTGTCCGGAATTACTGGGTGTAAAGGGAGCGCAGGCGGGAAAGCAAGTCAGCTGTGAAATCCATGGGCTTAACCCATGAACTGCAGTTGAAACTGTTTTTCTTGAGTGAAGTAGAGGTTGGCGGAATTCCGAGTGTAGCGGTGAAATGCGTAGATATTCGGAGGAACACCGGTGGCGAAGGCGGCCAACTGGGCTTTTACTGACGCTGAGGCTCGAAAGTGTGGGGAGCAAACAGG
>ASV_3338_Clostridia_Oscillospirales_Ruminococcaceae_Incertae_Sedis
TACGTAGGGAGCAAGCGTTGTCCGGATTTACTGGGTGTAAAGGGTGCGTAGGCGGATTGGCAAGTCAGAAGTGAAATCCATGGGCTTAACCCATGAACTGCTTTTGAAACTGTTAGTCTTGAGTGAAGTAGAGGTAGGCGGAATTCCCGGTGTAGCGGTGAAATGCGTAGAGATCGGGAGGAACACCAGTGGCGAAGGCGGCCTACTGGGCTTTAACTGACGCTGAGGCACGAAAGTGTGGGTAGCAAACAGG
>ASV_3350_Clostridia_Oscillospirales_Ruminococcaceae_Ruminococcus_bromii
TACGTAGGGAGCAAGCGTTGTCCGGATTTACTGGGTGTAAAGGGTGCGTAGGCGGCTTTGCAAGTCAGATGTGAAATCTATGGGCTCAACCCATAAACTGCATTTGAAACTGTAGAGCTTGAGTGAAGTAGAGGCAGGCGGAATTCCCCGTGTAGCGGTGAAATGCGTAGAGATGGGGAGGAACACCAGTGGCGAAGGCGGCCTGCTGGGCTTTAACTGACGCTGAGGCACGAAAGCGTGGGTAGCAAACAGG
>ASV_3359_Clostridia_Oscillospirales_Ruminococcaceae_Incertae_Sedis
TACGTAGGGAGCGAGCGTTGTCCGGATTTACTGGGTGTAAAGGGTGCGTAGGCGGCGAGGCAAGTCAGGCGTGAAATCTATGGGCTTAACCCATAAACTGCGCTTGAAACTGTCTTGCTTGAGTGAAGTAGAGGTAGGCGGAATTCCCGGTGTAGCGGTGAAATGCGTAGAGATCGGGAGGAACACCAGTGGCGAAGGCGGCCTACTGGGCTTTAACTGACGCTGAAGCACGAAAGCATGGGTAGCAAACAGG
>ASV_3368_Clostridia_Oscillospirales_Ruminococcaceae_Incertae_Sedis
TACGTAGGGAGCAAGCGTTGTCCGGATTTACTGGGTGTAAAGGGTGCGTAGGCGGCTAGGCAAGTCAGACGTGAAAACCATGGGCTCAACCTGTGGACTGCGTTTGAAACTGTTTAGCTTGAGTGAAGTAGAGGTAGGCGGAATTCCCGGTGTAGCGGTGAAATGCGTAGAGATCGGGAGGAACACCAGTGGCGAAGGCGGCCTACTGGGCTTTAACTGACGCTGAGGCACGAAAGCATGGGTAGCAAACAGG
>ASV_3455_Clostridia_Oscillospirales_Ruminococcaceae
TACGTAGGTGGCAAGCGTTGTCCGGAATTACTGGGTGTAAAGGGAGCGTAGGCGGGCAGGCAAGTCAGGCGTGAAATATATCGGCTCAACCGGTAACGGCGCTTGAAACTGCAGGTCTTGAGTGAAGTAGAGGTTGGCGGAATTCCTAGTGTAGCGGTGAAATGCGTAGATATTAGGAGGAACACCAGTGGCGAAGGCGGCCAACTGGGCTTTTACTGACGCTGAGGCTCGAAAGTGTGGGGAGCAAACAGG
>ASV_3506_Clostridia_Oscillospirales_Ruminococcaceae_Negativibacillus
TACGTAGGTGGCAAGCGTTGTCCGGAATTACTGGGTGTAAAGGGAGCGTAGGCGGGGAGGCAAGTTGAATGTCTAAACTATCGGCTCAACTGATAGTCGCGTTCAAAACTGCCACTCTTGAGTGCAGTAGAGGTAGGCGGAATTCCTAGTGTAGCGGTGAAATGCGTAGATATTAGGAGGAACACCAGTGGCGAAGGCGGCCTACTGGGCTGTAACTGACGCTGAGGCTCGAAAGCGTGGGTAGCAAACAGG
>ASV_3541_Clostridia_Oscillospirales_Butyricicoccaceae_Butyricicoccus
TACGTAGGGAGCAAGCGTTATCCGGATTTACTGGGTGTAAAGGGCGCGCAGGCGGGCCGGTAAGTTGGAAGTGAAATCTATGGGCTTAACCCATAAACTGCTTTCAAAACTGCTGGTCTTGAGTGATGGAGAGGCAGGCGGAATTCCGTGTGTAGCGGTGAAATGCGTAGATATACGGAGGAACACCAGTGGCGAAGGCGGCCTGCTGGACATTAACTGACGCTGAGGCGCGAAAGCGTGGGGAGCAAACAGG
>ASV_3543_Clostridia_Oscillospirales_Butyricicoccaceae_Butyricicoccus_faecihominis
TACGTAGGGAGCAAGCGTTATCCGGATTTACTGGGTGTAAAGGGCGCGCAGGCGGGCCGGCAAGTTGGAAGTGAAATCTATGGGCTTAACCCATAAACTGCTTTCAAAACTGCTGGTCTTGAGTGATGGAGAGGCAGGCGGAATTCCGTGTGTAGCGGTGAAATGCGTAGATATACGGAGGAACACCAGTGGCGAAGGCGGCCTGCTGGACATTAACTGACGCTGAGGCGCGAAAGCGTGGGGAGCAAACAGG
>ASV_3547_Clostridia_Oscillospirales_Butyricicoccaceae_Butyricicoccus
TACGTAGGGAGCAAGCGTTATCCGGATTTACTGGGTGTAAAGGGCGCGCAGGCGGGCCGGCAAGTTGGGAGTGAAATCCCGGGGCTTAACCCCGGAACTGCTTTCAAAACTGCTGGTCTTGAGTGATGGAGAGGCAGGCGGAATTCCGTGTGTAGCGGTGAAATGCGTAGATATACGGAGGAACACCAGTGGCGAAGGCGGCCTGCTGGACATTAACTGACGCTGAGGCGCGAAAGCGTGGGGAGCAAACAGG
>ASV_3550_Clostridia_Oscillospirales_Butyricicoccaceae_Butyricicoccus
TACGTAGGGAGCAAGCGTTATCCGGATTTACTGGGTGTAAAGGGCGCGCAGGCGGGCCGGCAAGTTGGAAGTGAAATCCGGGGGCTTAACCCCCGAACTGCTTTCAAAACTGCTGGTCTTGAGTGATGGAGAGGCAGGCGGAATTCCGTGTGTAGCGGTGAAATGCGTAGATATACGGAGGAACACCAGTGGCGAAGGCGGCCTGCTGGACATTAACTGACGCTGAGGCGCGAAAGCGTGGGGAGCAAACAGG
>ASV_3560_Clostridia_Oscillospirales
TACGTAGGTGGCAAGCGTTGTCCGGAATTACTGGGTGTAAAGGGTGCGCAGGCGGGATTGCAAGTTGGATGTGAAATACCGGGGCTTAACCCCGGAGCTGCATCCAAAACTGTAGTTCTTGAGTGGAGTAGAGGTAAGCGGAATTCCGAGTGTAGCGGTGAAATGCGTAGATATTCGGAGGAACACCAGTGGCGAAGGCGGCTTACTGGGCTCTAACTGACGCTGAGGCACGAAAGCATGGGTAGCAAACAGG
>ASV_3577_ClostridiaClostridia_UCG-014
TACGTAGGGAGCGAGCGTTATCCGGATTTATTGGGTGTAAAGGGTGCGTAGACGGGAAATTAAGTTAGTTGTGAAATCCCACGGCTCAACTGTGGAACTGCAACTAAAACTGATTTTCTTGAGTACTGGAGAGGAAAGTGGAATTCCTAGTGTAGCGGTGAAATGCGTAGATATTAGGAGGAACACCAGTGGCGAAGGCGACTTTCTGGACAGAAACTGACGTTGAGGCACGAAAGTGTGGGGAGCAAACAGG
>ASV_3578_ClostridiaClostridia_UCG-014
TACGTAGGGAGCGAGCGTTATCCGGATTTATTGGGTGTAAAGGGTGCGTAGACGGGAAGTCAAGTTAGTTGTGAAATCCCTCGGCTTAACTGAGGAACTGCAACTAAAACTGATTTTCTTGAGTACTGGAGAGGAAAGTGGAATTCCTAGTGTAGCGGTGAAATGCGTAGATATTAGGAGGAACACCGGTGGCGAAGGCGACTTTCTGGACAGAAACTGACGTTGAGGCACGAAAGTGTGGGGAGCAAACAGG
>ASV_3583_ClostridiaClostridia_UCG-014
TACGTAGGGAGCAAGCGTTATCCGGATTTATTGGGTGTAAAGGGTGCGTAGACGGGAAATTAAGTTAGTTGTGAAATCCCTCGGCTTAACTGAGGAACTGCAACTAAAACTGATTTTCTTGAGTGCTGGAGAGGAAAGTGGAATTCCTAGTGTAGCGGTGAAATGCGTAGATATTAGGAGGAACACCAGTGGCGAAGGCGACTTTCTGGACAGTAACTGACGTTGAGGCACGAAAGTGTGGGGAGCAAACAGG
>ASV_3585_ClostridiaClostridia_UCG-014
TACGTAGGGAGCAAGCGTTATCCGGATTTATTGGGTGTAAAGGGTGCGTAGACGGGAAAACAAGTTAGTTGTGAAATCCCTCGGCTTAACTGAGGAACTGCAACTAAAACTATTTTTCTTGAGTGCTGGAGAGGAAAGTGGAATTCCTAGTGTAGCGGTGAAATGCGTAGATATTAGGAGGAACACCAGTGGCGAAGGCGACTTTCTGGACAGTAACTGACGTTGAGGCACGAAAGTGTGGGGAGCAAACAGG
>ASV_3643_Clostridia_Monoglobales_Monoglobaceae_Monoglobus
TACGTAGGTGACAAGCGTTGTCCGGATTTACTGGGTGTAAAGGGCGCGTAGGCGGACTGTCAAGTCAGTCGTGAAATACCGGGGCTTAACCCCGGGGCTGCGATTGAAACTGACAGCCTTGAGTATCGGAGAGGAAAGCGGAATTCCTAGTGTAGCGGTGAAATGCGTAGATATTAGGAGGAACACCAGTGGCGAAGGCGGCTTTCTGGACGACAACTGACGCTGAGGCGCGAAAGTGTGGGGAGCAAACAGG
>ASV_3671_Clostridia_Peptostreptococcales-Tissierellales_Peptostreptococcales-Tissierellales_fa_Fenollaria
TACGTAAGGGGCGAGCGTTGTCCGGAATTATTGGGCGTAAAGAGTGCGTAGGCGGCAAATTAAGTCAGATGTGAAAACTAAGGGCTCAACCCATAGATTGCATCTGAAACTGATATGCTTGAGTCAAGGAGAGGAAAGTGGAATTCCTAGTGTAGCGGTGGAATGCGTAGATATTAGGAGGAATACCGGTGGCGAAGGCGACTTTCTGGACTTGAACTGACGCTGAGGCACGAAAGCGTGGGGAGCAAACAGG
>ASV_3674_Clostridia_Peptostreptococcales-Tissierellales_Peptostreptococcales-Tissierellales_fa_Anaerococcus
TACGTATGGACCGAGCGTTGTCCGGAATCATTGGGCGTAAAGGGTACGTAGGCGGCCTAGTAAGTTAGAAGTGAAATAATATAGCTCAACTATATAAAGCTTTTAAAACTGTTAGGCTTGAGAGATGAAAGGGAAAGTGGAATTCCTAGTGTAGCGGTGAAATGCGCAGATATTAGGAAGAATACCGGTGGCGAAGGCGACTTTCTGGTCATCATCTGACGCTGAGGTACGAAAGCGTGGGTAGCAAACAGG
>ASV_3693_Clostridia
TACGTAGGGAGCGAGCGTTGTCCGGAATTACTGGGCGTAAAGGGTGCGTAGGCGGTCTGAAAAGTCGGATGTGAAATCCCCGTGCTTAACATGGGAGCTGCATTCGAAACTTTCGGACTTGAGTGTCGGAGAGGTAAGCGGAATTCCCGGTGTAGCGGTGAAATGCGTAGATATCGGGAGGAACACCAGTGGCGAAGGCGGCTTACTGGACGACAACTGACGCTGAGGCACGAAAGCGTGGGGAGCAAACAGG
>ASV_4458_Negativicutes_Veillonellales-Selenomonadales_Selenomonadaceae_Anaerovibrio
TACGTAGGTGGCGAGCGTTGTCCGGAATTATTGGGCGTAAAGGGAGCGCAGGTGGGAAAGTAAGTCAGTCTTAAAAGTGCGGGGCTCAACCCCGTGAGGGGATTGAAACTACTTTTCTTGAGTGCAGGAGAGGAAAGCGGAATTCCTAGTGTAGCGGTGAAATGCGTAGATATTAGGAGGAACACCAGTGGCGAAGGCGGCTTTCTGGACTGTAACTGACACTGAGGCTCGAAAGCCAGGGGAGCGAACGGG
>ASV_4477_Negativicutes_Veillonellales-Selenomonadales_Veillonellaceae_Dialister_invisus
TACGTAGGTGGCAAGCGTTGTCCGGAATTATTGGGCGTAAAGCGCGCGCAGGCGGCTTCCCAAGTCCCTCTTAAAAGTGCGGGGCTTAACCCCGTGATGGGAAGGAAACTGGGAAGCTGGAGTATCGGAGAGGAAAGTGGAATTCCTAGTGTAGCGGTGAAATGCGTAGAGATTAGGAAGAACACCGGTGGCGAAGGCGACTTTCTGGACGAAAACTGACGCTGAGGCGCGAAAGCGTGGGGAGCAAACAGG
>ASV_4502_Negativicutes_Veillonellales-Selenomonadales_Veillonellaceae_Veillonella
TACGTAGGTGGCAAGCGTTGTCCGGAATTATTGGGCGTAAAGCGCGCGCAGGCGGATTGGTCAGTCTGTCTTAAAAGTTCGGGGCTTAACCCCGTGATGGGATGGAAACTGCCAATCTAGAGTATCGGAGAGGAAAGTGGAATTCCTAGTGTAGCGGTGAAATGCGTAGATATTAGGAAGAACACCAGTGGCGAAGGCGACTTTCTGGACGAAAACTGACGCTGAGGCGCGAAAGCCAGGGGAGCGAACGGG
>ASV_4508_Negativicutes_Veillonellales-Selenomonadales_Veillonellaceae_Veillonella
TACGTAGGTGGCAAGCGTTGTCCGGAATTATTGGGCGTAAAGCGCGCGCAGGCGGATCAGTCAGTCTGTCTTAAAAGTTCGGGGCTTAACCCCGTGATGGGATGGAAACTGCTGATCTAGAGTATCGGAGAGGAAAGTGGAATTCCTAGTGTAGCGGTGAAATGCGTAGATATTAGGAAGAACACCAGTGGCGAAGGCGACTTTCTGGACGAAAACTGACGCTGAGGCGCGAAAGCCAGGGGAGCGAACGGG
>ASV_4526_Clostridia_Peptococcales_Peptococcaceae
TACGTAGGGGGCGAGCGTTGTCCGGAATCACTGGGCGTAAAGGGCGCGTAGGCGGTATAATAAGTCAGTGGTGAAAACCTGGGGCTCAACCCCGGGCCTGCCACTGATACTGTTAAACTTGAGTATGGAAGAGGAGAATGGAATTCCTAGTGTAGCGGTGAAATGCGTAGATATTAGGAGGAACACCAGTGGCGAAGGCGATTCTCTGGGCCAAGACTGACGCTGAGGCGCGAAAGCGTGGGGAGCAAACAGG
>ASV_5882_Clostridia_Oscillospirales_Oscillospiraceae_UCG-005
TACGTAGGTGGCAAGCGTTGTCCGGATTTACTGGGTGTAAAGGGCGTGTAGGCGGAGAAGCAAGTCAGAAGTGAAATCCATGGGCTTAACCCATGAACTGCTTTTGAAACTGTTTCCCTTGAGTATCGGAGAGGCAGGCGGAATTCCTAGTGTAGCGGTGAAATGCGTAGATATTAGGAGGAACACCAGTGGCGAAGGCGGCCTGCTGGACGACAACTGACGCTGAGGCGCGAAAGCGTGGGGAGCAAACAGG
>ASV_5883_Clostridia_Oscillospirales_Oscillospiraceae_UCG-005
TACGTAGGTGGCAAGCGTTGTCCGGATTTACTGGGTGTAAAGGGCGTGTAGGCGGAGATGCAAGTCAGATGTGAAATCCCCGGGCTTAACCCGGGAACTGCATTTGAAACTGTATCCCTTGAGTATCGGAGAGGCAGGCGGAATTCCTAGTGTAGCGGTGAAATGCGTAGATATTAGGAGGAACACCAGTGGCGAAGGCGGCCTGCTGGACGACAACTGACGCTGAGGCGCGAAAGCGTGGGGAGCAAACAGG
>ASV_5884_Clostridia_Oscillospirales_Oscillospiraceae_UCG-005
TACGTAGGTGGCAAGCGTTGTCCGGATTTACTGGGTGTAAAGGGCGTGTAGGCGGAGATGCAAGTCAGATGTGAAATCCTCGGGCTTAACCCGGGAACTGCATTTGAAACTGTATCCCTTGAGTATCGGAGAGGCAGGCGGAATTCCTAGTGTAGCGGTGAAATGCGTAGATATTAGGAGGAACACCAGTGGCGAAGGCGGCCTGCTGGACGACAACTGACGCTGAGGCGCGAAAGCGTGGGGAGCAAACAGG
>ASV_5894_Clostridia_Oscillospirales_Oscillospiraceae_UCG-005
TACGTAGGTGGCAAGCGTTGTCCGGATTTACTGGGTGTAAAGGGCGTGTAGGCGGGAGAGCAAGTCAGAAGTGAAATCTATGGGCTTAACCCATAAACTGCTTTTGAAACTGTTCTTCTTGAGTATCGGAGAGGCAGGCGGAATTCCTAGTGTAGCGGTGAAATGCGTAGATATTAGGAGGAACACCAGTGGCGAAGGCGGCCTGCTGGACGACAACTGACGCTGAGGCGCGAAAGCGTGGGGAGCAAACAGG
>ASV_5902_Clostridia_Oscillospirales_Oscillospiraceae_NK4A214_group
TACGTAGGTGGCAAGCGTTGTCCGGATTTACTGGGTGTAAAGGGCGCGTAGGCGGGATGGCAAGTCAGATGTGAAATCCATGGGCTCAACCCATGAACTGCATTTGAAACTGTCGTTCTTGAGTATCGGAGAGGCAAGCGGAATTCCTAGTGTAGCGGTGAAATGCGTAGATATTAGGAGGAACACCAGTGGCGAAGGCGGCTTGCTGGACGACAACTGACGCTGAGGCGCGAAAGCGTGGGGAGCAAACAGG
>ASV_5910_Clostridia_Oscillospirales_Oscillospiraceae_UCG-005
TACGTAGGGAGCAAGCGTTGTCCGGATTTACTGGGTGTAAAGGGCGTGTAGGCGGAGATGCAAGTCAGATGTGAAATCTGGGGGCTCAACCCCCAAACTGCATTTGAAACTGTATCCCTTGAGTATCGGAGAGGCAGGCGGAATTCCTAGTGTAGCGGTGAAATGCGTAGATATTAGGAGGAACACCAGTGGCGAAGGCGGCCTGCTGGACGACAACTGACGCTGAGGCGCGAAAGCGTGGGGAGCAAACAGG
>ASV_5915_Clostridia_Oscillospirales_Oscillospiraceae_UCG-005
TACGTAGGTTGCAAGCGTTGTCCGGATTTACTGGGTGTAAAGGGCGTGTAGGCGGAGATGCAAGTTGGGAGTGAAATCCATGGGCTCAACCCATGAACTGCTCTCAAAACTGTATCCCTTGAGTATCGGAGAGGCAAGCGGAATTCCTAGTGTAGCGGTGAAATGCGTAGATATTAGGAGGAACACCAGTGGCGAAGGCGGCTTGCTGGACGACAACTGACGCTGAGGCGCGAAAGCGTGGGGAGCAAACAGG
>ASV_5921_Clostridia_Oscillospirales_Oscillospiraceae_UCG-005
TACGTAGGTGGCAAGCGTTGTCCGGATTTACTGGGTGTAAAGGGCGTGTAGGCGGGAAGACAGGTCAGATGTGAAATACCGGGGCTCAACTCCGGAGCTGCATTTGAAACCGTTTTTCTTGAGTATCGGAGAGGCAGGCGGAATTCCTAGTGTAGCGGTGAAATGCGTAGATATTAGGAGGAACACCAGTGGCGAAGGCGGCCTGCTGGACGACAACTGACGCTGAGGCGCGAAAGCGTGGGGAGCAAACAGG
>ASV_5932_Clostridia_Oscillospirales_Oscillospiraceae
TACGTAGGGAGCGAGCGTTATCCGGATTTACTGGGTGTAAAGGGCGTGTAGGCGGGGAAGCAAGTCAGATGTGAAAACCAGTGGCTCAACCACTGGCCTGCATTTGAAACTGTTTTTCTTGAGTGATGGAGAGGCAGGCGGAATTCCGTGTGTAGCGGTGAAATGCGTAGATATACGGAGGAACACCAGTGGCGAAGGCGGCCTGCTGGACATTAACTGACGCTGAGGCGCGAAAGCGTGGGGAGCAAACAGG
>ASV_5949_Clostridia_Oscillospirales_Butyricicoccaceae_UCG-009
TACGTAGGTGGCGAGCGTTATCCGGATTTACTGGGTGTAAAGGGCGAGTAGGCGGGATTGCAAGTCAGATGTGAAAACTATGGGCTCAACCCATAGACTGCATTTGAAACTGTAGTTCTTGAGTGATGGAGAGGCAGGCGGAATTCCCGGTGTAGCGGTGGAATGCGTAGATATCGGGAGGAACACCAGTGGCGAAGGCGGCCTGCTGGACATTAACTGACGCTGAGGCGCGAAAGCGTGGGGAGCAAACAGG
>ASV_5953_Clostridia_Oscillospirales_Oscillospiraceae
TACGTAGGGAGCAAGCGTTATCCGGATTTACTGGGTGTAAAGGGCGTGTAGGCGGGAGTGCAAGTCAGATGTGAAAACTATGGGCTCAACCCATAGCCTGCATTTGAAACTGTACTTCTTGAGTACTGGAGAGGCAGGCGGAATTCCGTGTGTAGCGGTGAAATGCGTAGATATACGGAGGAACACCAGTGGCGAAGGCGGCCTGCTGGACAGCAACTGACGCTGAGGCGCGAAAGCGTGGGGAGCAAACAGG
>ASV_5963_Clostridia_Oscillospirales_Oscillospiraceae
TACGTAGGTGGCAAGCGTTATCCGGATTTACTGGGTGTAAAGGGCGTGTAGGCGGGAAGGCAAGTCAGATGTGAAAACTATGGGCTCAACCCATAGCCTGCATTTGAAACTGTTTTTCTTGAGTGCTGGAGAGGCAATCGGAATTCCGTGTGTAGCGGTGAAATGCGTAGATATACGGAGGAACACCAGTGGCGAAGGCGGATTGCTGGACAGTAACTGACGCTGAGGCGCGAAAGCGTGGGGAGCAAACAGG
>ASV_5966_Clostridia_Oscillospirales_Oscillospiraceae_Flavonifractor
TACGTAGGTGGCAAGCGTTATCCGGATTTATTGGGTGTAAAGGGCGTGTAGGCGGGACTGCAAGTCAGATGTGAAAACCATGGGCTCAACCCATGGCCTGCATTTGAAACTGTAGTTCTTGAGTGCTGGAGAGGCAATCGGAATTCCGTGTGTAGCGGTGAAATGCGTAGATATACGGAGGAACACCAGTGGCGAAGGCGGATTGCTGGACAGTAACTGACGCTGAGGCGCGAAAGCGTGGGGAGCAAACAGG
>ASV_5967_Clostridia_Oscillospirales_Oscillospiraceae_Flavonifractor
TACGTAGGTGGCAAGCGTTATCCGGATTTATTGGGTGTAAAGGGCGTGTAGGCGGGATTGCAAGTCAGATGTGAAAACTGGGGGCTCAACCTCCAGCCTGCATTTGAAACTGTAGTTCTTGAGTGTCGGAGAGGCAATCGGAATTCCGTGTGTAGCGGTGAAATGCGTAGATATACGGAGGAACACCAGTGGCGAAGGCGGATTGCTGGACGATAACTGACGCTGAGGCGCGAAAGCGTGGGGAGCAAACAGG
>ASV_5969_Clostridia_Oscillospirales_Oscillospiraceae_Flavonifractor_plautii
TACGTAGGTGGCAAGCGTTATCCGGATTTACTGGGTGTAAAGGGCGTGTAGGCGGGATTGCAAGTCAGATGTGAAAACTGGGGGCTCAACCTCCAGCCTGCATTTGAAACTGTAGTTCTTGAGTGCTGGAGAGGCAATCGGAATTCCGTGTGTAGCGGTGAAATGCGTAGATATACGGAGGAACACCAGTGGCGAAGGCGGATTGCTGGACAGTAACTGACGCTGAGGCGCGAAAGCGTGGGGAGCAAACAGG
>ASV_5998_Clostridia_Lachnospirales_Lachnospiraceae
TACGTAGGGGGCAAGCGTTATCCGGATTTACTGGGTGTAAAGGGAGCGTAGACGGCATGGCAAGCCAGATGTGAAAGCCCGGGGCTCAACCCCGGGACTGCATTTGGAACTGTCAGGCTAGAGTGTCGGAGAGGAAAGCGGAATTCCTAGTGTAGCGGTGAAATGCGTAGATATTAGGAGGAACACCAGTGGCGAAGGCGACTTTCTGGACGATGACTGACGTTGAGGCTCGAAAGCGTGGGGAGCAAACAGG
>ASV_5999_Clostridia_Lachnospirales_Lachnospiraceae
TACGTAGGGGGCAAGCGTTATCCGGATTTACTGGGTGTAAAGGGAGCGTAGACGGCATGGCAAGCCAGATGTGAAAGCCCGGGGGTCAACCCCGGGACTGCATTTGGAACTGTCAGGCTAGAGTGTCGGAGAGGAAAGCGGAATTCCTAGTGTAGCGGTGAAATGCGTAGATATTAGGAGGAACACCAGTGGCGAAGGCGGCTTTCTGGACGATGACTGACGTTGAGGCTCGAAAGCGTGGGGAGCAAACAGG
>ASV_6000_Clostridia_Lachnospirales_Lachnospiraceae
TACGTAGGGGGGAAGCGTTATCCGGATTTACTGGGTGTAAAGGGAGCGTAGACGGCATGGCAAGCCAGATGTGAAAGCCCGGGGCTCAACCCCGGGACTGCATTTGGAACTGTCAGGCTAGAGTGTCGGAGAGGAAAGCGGAATTCCTAGTGTAGCGGTGAAATGCGTAGATATTAGGAGGAACACCAGTGGCGAAGGCGGCTTTCTGGACGATGACTGACGTTGAGGCTCGAAAGCGTGGGGAGCAAACAGG
>ASV_6003_Clostridia_Lachnospirales_Lachnospiraceae
TACGTAGGGGGCAAGCGTTATCCGGATTTACTGGGTGTAAAGGGAGCGTAGACGGCATGGCAAGCCAGATGTGAAAGCCCGGGGCTCAACCCCGGGACTGCATTTGGAACTGTCAGGCTAGAGTGTCGGAGAGGAAAGCGGAATTCCTAGTGTAGCGGTGAAATGCGTAGATATTAGGAGGAACACCAGTGGCGAAGGCGGCTTTCTGGACGATGACTGACGTTGAGGCTCGAAAGCGTGGGGAGCAAACAGG
>ASV_6008_Clostridia_Lachnospirales_Lachnospiraceae_Lachnoclostridium
TACGTAGGGGGCAAGCGTTATCCGGATTTACTGGGTGTAAAGGGAGCGTAGACGGCATGGCAAGCCAGATGTGAAAGCCCGGGGCTCAACCCCGGGACTGCATTTGGAACTGTCAGGCTAGAGTGTCGGAGAGGTAAGCGGAATTCCTAGTGTAGCGGTGAAATGCGTAGATATTAGGAGGAACACCAGTGGCGAAGGCGGCTTACTGGACGATGACTGACGTTGAGGCTCGAAAGCGTGGGGAGCAAACAGG
>ASV_6016_Clostridia_Lachnospirales_Lachnospiraceae_Dorea_longicatena
TACGTAGGGGGCAAGCGTTATCCGGATTTACTGGGTGTAAAGGGAGCGTAGACGGCACGGCAAGCCAGATGTGAAAGCCCGGGGCTCAACCCCGGGACTGCATTTGGAACTGCTGAGCTAGAGTGTCGGAGAGGCAAGTGGAATTCCTAGTGTAGCGGTGAAATGCGTAGATATTAGGAGGAACACCAGTGGCGAAGGCGGCTTGCTGGACGATGACTGACGTTGAGGCTCGAAAGCGTGGGGAGCAAACAGG
>ASV_6047_Clostridia_Lachnospirales_Lachnospiraceae_Coprococcus_comes
TACGTATGGTGCAAGCGTTATCCGGATTTACTGGGTGTAAAGGGAGCGTAGACGGCTGTGTAAGTCTGAAGTGAAAGCCCGGGGCTCAACCCCGGGACTGCTTTGGAAACTATGCAGCTAGAGTGTCGGAGAGGTAAGTGGAATTCCCAGTGTAGCGGTGAAATGCGTAGATATTGGGAGGAACACCAGTGGCGAAGGCGGCTTACTGGACGATGACTGACGTTGAGGCTCGAAAGCGTGGGGAGCAAACAGG
>ASV_6049_Clostridia_Lachnospirales_Lachnospiraceae
TACGTATGGTGCAAGCGTTATCCGGATTTACTGGGTGTAAAGGGAGCGTAGACGGTTGTGTAAGTCTGATGTGAAAGCCCGGGGCTCAACCCCGGGACTGCATTGGAAACTATGTAACTAGAGTGTCGGAGAGGTAAGCGGAATTCCTAGTGTAGCGGTGAAATGCGTAGATATTAGGAGGAACACCAGTGGCGAAGGCGGCTTACTGGACGATCACTGACGTTGAGGCTCGAAAGCGTGGGGAGCAAACAGG
>ASV_6057_Clostridia_Lachnospirales_Lachnospiraceae_Roseburia_inulinivorans
TACGTATGGTGCAAGCGTTATCCGGATTTACTGGGTGTAAAGGGAGCGCAGGCGGAAGGCTAAGTCTGATGTGAAAGCCCGGGGCTCAACCCCGGTACTGCATTGGAAACTGGTCATCTAGAGTGTCGGAGGGGTAAGTGGAATTCCTAGTGTAGCGGTGAAATGCGTAGATATTAGGAGGAACACCAGTGGCGAAGGCGGCTTACTGGACGATAACTGACGCTGAGGCTCGAAAGCGTGGGGAGCAAACAGG
>ASV_6067_Clostridia_Lachnospirales_Lachnospiraceae_Agathobacter
TACGTATGGTGCAAGCGTTATCCGGATTTACTGGGTGTAAAGGGAGCGCAGGCGGTGCGGCAAGTCTGATGTGAAAGCCCGGGGCTCAACCCCGGTACTGCATTGGAAACTGTCGTACTAGAGTGTCGGAGGGGTAAGCGGAATTCCTAGTGTAGCGGTGAAATGCGTAGATATTAGGAGGAACACCAGTGGCGAAGGCGGCTTACTGGACGATAACTGACGCTGAGGCTCGAAAGCGTGGGGAGCAAACAGG
>ASV_6071_Clostridia_Lachnospirales_Lachnospiraceae_Agathobacter
TACGTATGGTGCAAGCGTTATCCGGATTTACTGGGTGTAAAGGGAGCGCAGGCGGTGCGGCAAGTCTGATGTGAAAGCCCGGGGCTCAACCCCGGTACTGCATTGGAAACTGTCGTACTAGAGTGTCGGAGGGGTAAGTGGAATTCCTAGTGTAGCGGTGAAATGCGTAGATATTAGGAGGAACACCAGTGGCGAAGGCGGCTTACTGGACGATAACTGACGCTGAGGCTCGAAAGCGTGGGGAGCAAACAGG
>ASV_6076_Clostridia_Lachnospirales_Lachnospiraceae_Roseburia_hominis
TACGTATGGTGCAAGCGTTATCCGGATTTACTGGGTGTAAAGGGAGCGCAGGCGGTACGGCAAGTCTGATGTGAAATCCCGGGGCTCAACCCCGGTACTGCATTGGAAACTGTCGGACTAGAGTGTCGGAGGGGTAAGTGGAATTCCTAGTGTAGCGGTGAAATGCGTAGATATTAGGAGGAACACCAGTGGCGAAGGCGGCTTACTGGACGATTACTGACGCTGAGGCTCGAAAGCGTGGGGAGCAAACAGG
>ASV_6077_Clostridia_Lachnospirales_Lachnospiraceae_Roseburia_intestinalis
TACGTATGGTGCAAGCGTTATCCGGATTTACTGGGTGTAAAGGGAGCGCAGGCGGTACGGCAAGTCTGATGTGAAAGCCCGGGGCTCAACCCCGGTACTGCATTGGAAACTGTCGGACTAGAGTGTCGGAGGGGTAAGTGGAATTCCTAGTGTAGCGGTGAAATGCGTAGATATTAGGAGGAACACCAGTGGCGAAGGCGGCTTACTGGACGATTACTGACGCTGAGGCTCGAAAGCGTGGGGAGCAAACAGG
>ASV_6079_Clostridia_Lachnospirales_Lachnospiraceae
TACGTATGGTGCAAGCGTTATCCGGATTTACTGGGTGTAAAGGGAGCGCAGGCGGTCTGGCAAGTCTGATGTGAAAGCCCGGGGCTCAACCCCGGGACTGCATTGGAAACTGTCAGACTAGAGTGTCGGAGAGGTAAGTGGAATTCCTAGTGTAGCGGTGAAATGCGTAGATATTAGGAGGAACACCAGTGGCGAAGGCGGCTTACTGGACGATAACTGACGCTGAGGCTCGAAAGCGTGGGGAGCAAACAGG
>ASV_6090_Clostridia_Lachnospirales_Lachnospiraceae_Agathobacter
TACGTATGGAGCAAGCGTTATCCGGATTTACTGGGTGTAAAGGGAGCGTAGGCGGTCCTGCAAGTCTGATGTGAAAGGCCGGGGCTCAACCCCGGGACTGCATTGGAAACTGTAGGACTAGAGTGTCGGAGGGGTAAGTGGAATTCCTAGTGTAGCGGTGAAATGCGTAGATATTAGGAGGAACACCAGTGGCGAAGGCGGCTTACTGGACGACTACTGACGCTGAGGCTCGAAAGCGTGGGGAGCAAACAGG
>ASV_6094_Clostridia_Lachnospirales_Lachnospiraceae_Roseburia
TACGTAGGGGGCAAGCGTTATCCGGATTTACTGGGTGTAAAGGGAGCGCAGGCGGTGCGGCAAGTCTGATGTGAAAGCCCGGGGCTCAACCCCGGGACTGCATTGGAAACTGTCGTACTTGAGTATCGGAGAGGTAAGTGGAATTCCTAGTGTAGCGGTGAAATGCGTAGATATTAGGAGGAACACCAGTGGCGAAGGCGGCTTACTGGACGATAACTGACGCTGAGGCTCGAAAGCGTGGGGAGCAAACAGG
>ASV_6145_Clostridia_Lachnospirales_Lachnospiraceae_Lachnospiraceae_NK4A136_group
TACGTAGGGGGCAAGCGTTATCCGGATTTACTGGGTGTAAAGGGAGCGTAGACGGTAGACCAAGTCTGAAGTGAAAGCCCGGGGCTCAACCCCGGAACTGCTTTGGAAACTGGTAAACTAGAGTGCAGGAGAGGTAAGTGGAATTCCTAGTGTAGCGGTGAAATGCGTAGATATTAGGAGGAACACCAGTGGCGAAGGCGGCTTACTGGACTGTAACTGACGTTGAGGCTCGAAAGCGTGGGGAGCAAACAGG
>ASV_6185_Clostridia_Lachnospirales_Lachnospiraceae
TACGTATGGTGCAAGCGTTATCCGGATTTACTGGGTGTAAAGGGAGCGTAGACGGATGGGCAAGTCTGATGTGAAAACCCGGGGCTCAACCCCGGGACTGCATTGGAAACTGTTCATCTAGAGTGCTGGAGAGGTAAGTGGAATTCCTAGTGTAGCGGTGAAATGCGTAGATATTAGGAGGAACACCAGTGGCGAAGGCGGCTTACTGGACAGTAACTGACGTTGAGGCTCGAAAGCGTGGGGAGCAAACAGG
>ASV_6235_Clostridia_Lachnospirales_Lachnospiraceae_Lachnospiraceae_NK4A136_group
TACGTAGGGGGCAAGCGTTATCCGGATTTACTGGGTGTAAAGGGAGCGTAGACGGTTTTGCAAGTCTGAAGTGAAAGCCCGGGGCTTAACCCCGGGACTGCTTTGGAAACTGTAGGACTAGAGTGCAGGAGAGGTAAGTGGAATTCCTAGTGTAGCGGTGAAATGCGTAGATATTAGGAGGAACACCAGTGGCGAAGGCGGCTTACTGGACTGTAACTGACGTTGAGGCTCGAAAGCGTGGGGAGCAAACAGG
>ASV_6237_Clostridia_Lachnospirales_Lachnospiraceae_Lachnospiraceae_NK4A136_group_bacterium
TACGTAGGGGGCAAGCGTTATCCGGATTTACTGGGTGTAAAGGGAGCGTAGACGGTTTTGCAAGTCTGAAGTGAAAGCCCGGGGCTTAACCCCGGGACTGCTTTGGAAACTGTAGAACTAGAGTGCAGGAGAGGTAAGTGGAATTCCTAGTGTAGCGGTGAAATGCGTAGATATTAGGAGGAACACCAGTGGCGAAGGCGGCTTACTGGACTGTAACTGACGTTGAGGCTCGAAAGCGTGGGGAGCAAACAGG
>ASV_6242_Clostridia_Lachnospirales_Lachnospiraceae_Hungatella
TACGTAGGGGGCAAGCGTTATCCGGATTTACTGGGTGTAAAGGGAGCGTAGACGGTTAAGCAAGTCTGAAGTGAAAGCCCGGGGCTCAACCCCGGTACTGCTTTGGAAACTGTTTGACTTGAGTGCAGGAGAGGTAAGTGGAATTCCTAGTGTAGCGGTGAAATGCGTAGATATTAGGAGGAACACCAGTGGCGAAGGCGGCTTACTGGACTGTAACTGACGTTGAGGCTCGAAAGCGTGGGGAGCAAACAGG
>ASV_6252_Clostridia_Lachnospirales_Lachnospiraceae
TACGTAGGGGGCAAGCGTTATCCGGATTTACTGGGTGTAAAGGGAGCGTAGACGGCGAGACAAGTCTGAAGTGAAAGCCCGGGGCTCAACCCCGGGACTGCTTTGGAAACTGCCTTGCTAGAGTGCTGGAGAGGTAAGTGGAATTCCTAGTGTAGCGGTGAAATGCGTAGATATTAGGAGGAACACCAGTGGCGAAGGCGGCTTACTGGACAGTAACTGACGTTGAGGCTCGAAAGCGTGGGGAGCAAACAGG
>ASV_6253_Clostridia_Lachnospirales_Lachnospiraceae_Lachnoclostridium
TACGTAGGGGGCAAGCGTTATCCGGATTTACTGGGTGTAAAGGGAGCGTAGACGGCGAAGCAAGTCTGAAGTGAAAACCCAGGGCTCAACCCTGGGACTGCTTTGGAAACTGTTTTGCTAGAGTGCTGGAGAGGTAAGTGGAATTCCTAGTGTAGCGGTGAAATGCGTAGATATTAGGAGGAACACCAGTGGCGAAGGCGGCTTACTGGACAGTAACTGACGTTGAGGCTCGAAAGCGTGGGGAGCAAACAGG
>ASV_6261_Clostridia_Lachnospirales_Lachnospiraceae_Lachnoclostridium
TACGTAGGGGGCAAGCGTTATCCGGATTTACTGGGTGTAAAGGGAGCGCAGACGGCGATGCAAGTCTGGAGTGAAAGCCCGGGGCTCAACCCCGGGACTGCTTTGGAAACTGTATGGCTAGAGTGCTGGAGAGGCAAGCGGAATTCCTAGTGTAGCGGTGAAATGCGTAGATATTAGGAAGAACACCAGTGGCGAAGGCGGCTTGCTGGACAGTAACTGACGTTCAGGCTCGAAAGCGTGGGGAGCAAACAGG
>ASV_6265_Clostridia_Lachnospirales_Lachnospiraceae_Lachnoclostridium
TACGTAGGGGGCAAGCGTTATCCGGATTTACTGGGTGTAAAGGGAGCGCAGACGGCACTGCAAGTCTGAAGTGAAAGCCCGGGGCTCAACCCCGGGACTGCTTTGGAAACTGTAGAGCTAGAGTGCTGGAGAGGCAAGCGGAATTCCTAGTGTAGCGGTGAAATGCGTAGATATTAGGAAGAACACCAGTGGCGAAGGCGGCTTGCTGGACAGTAACTGACGTTCAGGCTCGAAAGCGTGGGGAGCAAACAGG
>ASV_6266_Clostridia_Lachnospirales_Lachnospiraceae_UC5-1-2E3
TACGTAGGGGGCAAGCGTTATCCGGATTTACTGGGTGTAAAGGGAGCGTAGACGGCTGTGCAAGTCTGGAGTGAAAGCCCGGGGCTCAACCCCGGGACTGCTTTGGAAACTGTACGGCTGGAGTGCTGGAGAGGCAAGCGGAATTCCTAGTGTAGCGGTGAAATGCGTAGATATTAGGAGGAACACCAGTGGCGAAGGCGGCTTGCTGGACAGTAACTGACGTTGAGGCTCGAAAGCGTGGGGAGCAAACAGG
>ASV_6268_Clostridia_Lachnospirales_Lachnospiraceae_Lachnoclostridium_edouardi
TACGTAGGGGGCAAGCGTTATCCGGATTTACTGGGTGTAAAGGGAGCGTAGACGGTAAAGCAAGTCTGAAGTGAAAGCCCGGGGCTCAACCCCGGGACTGCTTTGGAAACTGTTTAACTAGAGTGCTGGAGAGGTAAGCGGAATTCCTAGTGTAGCGGTGAAATGCGTAGATATTAGGAGGAACACCAGTGGCGAAGGCGGCTTACTGGACAGTAACTGACGTTGAGGCTCGAAAGCGTGGGGAGCAAACAGG
>ASV_6269_Clostridia_Lachnospirales_Lachnospiraceae
TACGTAGGGGGCAAGCGTTATCCGGATTTACTGGGTGTAAAGGGAGCGTAGACGGTTAAGCAAGTCAGAAGTGAAAGGCTGGGGCTCAACCCCGGGACTGCTTTTGAAACTGTTTAACTAGAGTGCTGGAGAGGTAAGCGGAATTCCTAGTGTAGCGGTGAAATGCGTAGATATTAGGAGGAACACCAGTGGCGAAGGCGGCTTACTGGACAGTAACTGACGTTGAGGCTCGAAAGCGTGGGGAGCAAACAGG
>ASV_6270_Clostridia_Lachnospirales_Lachnospiraceae
TACGTAGGGGGCAAGCGTTATCCGGATTTACTGGGTGTAAAGGGAGCGTAGACGGTCAAGCAAGTCAGAAGTGAAAGGCTGGGGCTCAACCCCGGGACTGCTTTTGAAACTGTTTGACTGGAGTGCTGGAGAGGTAAGCGGAATTCCTAGTGTAGCGGTGAAATGCGTAGATATTAGGAGGAACACCAGTGGCGAAGGCGGCTTACTGGACAGTAACTGACGTTGAGGCTCGAAAGCGTGGGGAGCAAACAGG
>ASV_6272_Clostridia_Lachnospirales_Lachnospiraceae_Lachnospiraceae_NK4A136_group
TACGTAGGGGGCAAGCGTTATCCGGATTTACTGGGTGTAAAGGGAGCGTAGACGGCAAGGCAAGTCTGAAGTGAAAGCCCGGTGCTTAACGCCGGGACTGCTTTGGAAACTGTTTGGCTGGAGTGCCGGAGAGGTAAGCGGAATTCCTAGTGTAGCGGTGAAATGCGTAGATATTAGGAAGAACACCAGTGGCGAAGGCGGCTTACTGGACGGTAACTGACGTTGAGGCTCGAAAGCGTGGGGAGCAAACAGG
>ASV_6275_Clostridia_Lachnospirales_Lachnospiraceae_Lachnospiraceae_NK4A136_group
TACGTAGGGGGCAAGCGTTATCCGGATTTACTGGGTGTAAAGGGAGTGTAGACGGCAAGGCAAGTCTGAAGTGAAAGCCCGGTGCTTAACGCCGGGACTGCTTTGGAAACTGTTTGGCTGGAGTGCCGGAGAGGTAAGCGGAATTCCTAGTGTAGCGGTGAAATGCGTAGATATTAGGAAGAACACCAGTGGCGAAGGCGGCTTACTGGACGGTAACTGACGTTGAGGCTCGAAAGCGTGGGGAGCAAACAGG
>ASV_6276_Clostridia_Lachnospirales_Lachnospiraceae
TACGTAGGGGGCAAGCGTTATCCGGATTTACTGGGTGTAAAGGGAGCGTAGACGGCAAGGCAAGTCTGAAGTGAAAGCCCGGTGCTTAACGCCGGGACTGCTTTGGAAACTGTTTAGCTGGAGTGCCGGAGAGGTAAGCGGAATTCCTAGTGTAGCGGTGAAATGCGTAGATATTAGGAAGAACACCAGTGGCGAAGGCGGCTTACTGGACGGTAACTGACGTTGAGGCTCGAAAGCGTGGGGAGCAAACAGG
>ASV_6279_Clostridia_Lachnospirales_Lachnospiraceae_Lachnoclostridium
TACGTAGGGGGCAAGCGTTATCCGGATTTACTGGGTGTAAAGGGAGCGTAGACGGTAAAGCAAGTCTGAAGTGAAAGCCCGCGGCTCAACTGCGGGACTGCTTTGGAAACTGTTTAACTGGAGTGTCGGAGAGGTAAGTGGAATTCCTAGTGTAGCGGTGAAATGCGTAGATATTAGGAGGAACACCAGTGGCGAAGGCGACTTACTGGACGATAACTGACGTTGAGGCTCGAAAGCGTGGGGAGCAAACAGG
